# Supplementary material for: Surface roughness profile separation using singular spectrum analysis
Source: PLoS One. 2025 Nov 25;20(11):e0336936. doi: 10.1371/journal.pone.0336936 (PMC12646398; doi:10.1371/journal.pone.0336936)
Supplement: S1 File — (TXT) [file pone.0336936.s001.txt]

aNIST-1.0
ManufacID		= d_fine
CreateDate		= 010620090721
ModDate		= 010620090721
NumPoints		= 8000
NumProfiles		= 1
Xscale		= 0.5e-6
Yscale		= 0
Zscale		= 1.0e-6
Zresolution		= -1.0
Compression		= 0
DataType		= 7
CheckType		= 0
*

-0.0344
-0.0206
-0.0068000000000000005
0.0070
0.0057
0.0043
-0.0199
-0.0897
-0.09860000000000001
-0.0697
-0.0407
-0.0041
-0.028300000000000002
-0.0145
-7.0E-4
0.0359
0.0801
0.1242
0.1456
0.1366
0.10490000000000001
0.0731
0.033800000000000004
0.009600000000000001
6.000000000000001E-4
-8.0E-4
0.0054
-0.0112
-0.027700000000000002
-0.0671
-0.0685
-0.0699
-0.056100000000000004
-0.042300000000000004
-0.0437
-0.052700000000000004
-0.0844
-0.11620000000000001
-0.14800000000000002
-0.1645
-0.16590000000000002
-0.1749
-0.1459
-0.1245
-0.0955
-0.0969
-0.0983
-0.09970000000000001
-0.1087
-0.10250000000000001
-0.058300000000000005
-0.0066
0.045200000000000004
0.0818
0.06520000000000001
0.0334
-0.0287
-0.0529
-0.0543
-0.0557
-0.057100000000000005
-0.0736
-0.0978
-0.1296
-0.17650000000000002
-0.2462
-0.2856
-0.3174
-0.31120000000000003
-0.305
-0.2988
-0.3153
-0.3395
-0.3561
-0.3271
-0.28290000000000004
-0.24630000000000002
-0.20980000000000001
-0.18080000000000002
-0.1291
-0.10010000000000001
-0.0787
-0.0877
-0.1194
-0.1512
-0.1829
-0.16920000000000002
-0.1554
-0.1568
-0.14300000000000002
-0.12150000000000001
-0.0926
-0.07880000000000001
-0.0878
-0.1119
-0.12090000000000001
-0.12990000000000002
-0.1389
-0.17070000000000002
-0.21000000000000002
-0.2494
-0.2584
-0.2674
-0.29150000000000004
-0.31570000000000004
-0.33990000000000004
-0.3488
-0.3578
-0.3896
-0.36060000000000003
-0.3544
-0.333
-0.3116
-0.2675
-0.23090000000000002
-0.2019
-0.18050000000000002
-0.1971
-0.1985
-0.2151
-0.224
-0.22540000000000002
-0.2192
-0.22060000000000002
-0.23720000000000002
-0.2993
-0.3463
-0.3629
-0.3642
-0.35810000000000003
-0.3367
-0.30770000000000003
-0.2863
-0.2877
-0.2511
-0.1993
-0.1552
-0.1338
-0.13520000000000001
-0.17450000000000002
-0.23670000000000002
-0.2836
-0.2926
-0.2712
-0.2726
-0.274
-0.27540000000000003
-0.2844
-0.2858
-0.2796
-0.2354
-0.2064
-0.19260000000000002
-0.1864
-0.18780000000000002
-0.1816
-0.1678
-0.16920000000000002
-0.18580000000000002
-0.2023
-0.13540000000000002
-0.0533
0.036500000000000005
0.0882
0.13240000000000002
0.12340000000000001
0.0917
0.0523
0.0281
-0.041600000000000005
-0.09620000000000001
-0.17350000000000002
-0.2053
-0.22940000000000002
-0.24600000000000002
-0.2626
-0.2792
-0.2805
-0.2667
-0.2378
-0.2316
-0.24810000000000001
-0.29510000000000003
-0.342
-0.313
-0.2841
-0.2323
-0.2185
-0.1971
-0.16820000000000002
-0.1164
-0.0722
-0.0584
-0.0826
-0.1295
-0.1385
-0.1399
-0.1641
-0.21860000000000002
-0.22
-0.191
-0.1773
-0.171
-0.2028
-0.23450000000000001
-0.26630000000000004
-0.2601
-0.2691
-0.2705
-0.24150000000000002
-0.1822
-0.1228
-0.0862
-0.0952
-0.127
-0.1967
-0.1905
-0.19190000000000002
-0.1857
-0.2175
-0.2416
-0.26580000000000004
-0.19890000000000002
-0.13190000000000002
-0.0877
-0.0512
-0.0374
-0.016
-0.025
-0.0567
-0.06570000000000001
-0.0823
-0.08370000000000001
-0.0927
-0.15480000000000002
-0.2549
-0.22590000000000002
-0.1741
-0.09960000000000001
-0.047900000000000005
-0.0341
-0.0506
-0.0748
-0.1066
-0.1459
-0.1549
-0.1791
-0.2412
-0.2882
-0.3199
-0.3365
-0.3151
-0.27090000000000003
-0.1888
-0.1295
-0.054900000000000004
0.0044
0.0258
0.0017000000000000001
0.038200000000000005
0.09000000000000001
0.1569
0.2011
0.24530000000000002
0.2667
0.2805
0.2791
0.2169
0.132
0.1306
0.152
0.1734
0.1796
0.1403
0.1237
0.0995
0.09050000000000001
0.1043
0.09530000000000001
0.0635
0.0698
0.0988
0.1429
0.17950000000000002
0.1933
0.2223
0.2361
0.2499
0.2561
0.23190000000000002
0.20770000000000002
0.1532
0.0834
-0.039400000000000004
-0.1395
-0.1865
-0.2031
-0.2348
-0.2742
-0.3059
-0.3377
-0.3695
-0.3936
-0.3647
-0.3433
-0.3219
-0.3309
-0.34740000000000004
-0.4096
-0.4186
-0.3972
-0.36060000000000003
-0.3468
-0.3406
-0.3496
-0.3738
-0.38280000000000003
-0.39180000000000004
-0.378
-0.3793
-0.38070000000000004
-0.3821
-0.3531
-0.3166
-0.3028
-0.2662
-0.23720000000000002
-0.193
-0.1565
-0.11230000000000001
-0.06810000000000001
-0.0391
-0.0178
-0.0040
0.017400000000000002
0.031200000000000002
0.0526
0.058800000000000005
0.065
0.0636
0.0698
0.0684
0.059500000000000004
0.0429
0.0187
-0.028200000000000003
-0.0296
-0.0386
-0.055200000000000006
-0.0945
-0.1111
-0.12010000000000001
-0.12150000000000001
-0.1457
-0.185
-0.2092
-0.24860000000000002
-0.2803
-0.2969
-0.2983
-0.2997
-0.2859
-0.2797
-0.2811
-0.2901
-0.2535
-0.2093
-0.15
-0.12100000000000001
-0.09960000000000001
-0.09340000000000001
-0.07200000000000001
-0.027800000000000002
0.016300000000000002
0.0453
0.0591
0.035
-0.0044
-0.0438
-0.0603
-0.07690000000000001
-0.10110000000000001
-0.1101
-0.1114
-0.1129
-0.12940000000000002
-0.184
-0.25370000000000004
-0.331
-0.378
-0.3946
-0.39590000000000003
-0.37460000000000004
-0.3684
-0.3546
-0.37870000000000004
-0.3497
-0.298
-0.2386
-0.1945
-0.15030000000000002
-0.12890000000000001
-0.1227
-0.162
-0.2242
-0.2712
-0.2574
-0.25120000000000003
-0.2222
-0.22360000000000002
-0.2401
-0.26430000000000003
-0.2657
-0.2747
-0.2609
-0.26230000000000003
-0.2713
-0.2651
-0.2285
-0.19190000000000002
-0.1705
-0.17950000000000002
-0.1809
-0.1975
-0.20650000000000002
-0.2306
-0.2472
-0.279
-0.2652
-0.221
-0.1844
-0.163
-0.1568
-0.1506
-0.15960000000000002
-0.161
-0.20800000000000002
-0.1714
-0.1652
-0.12860000000000002
-0.1072
-0.0858
-0.0872
-0.081
-0.0976
-0.11420000000000001
-0.1232
-0.1321
-0.1411
-0.14250000000000002
-0.1363
-0.1301
-0.1315
-0.1557
-0.2026
-0.24200000000000002
-0.2434
-0.222
-0.2082
-0.19440000000000002
-0.2034
-0.2199
-0.191
-0.1696
-0.1558
-0.1648
-0.151
-0.13720000000000002
-0.07780000000000001
-0.0412
0.0105
0.031900000000000005
0.0381
0.021500000000000002
-0.040600000000000004
-0.1255
-0.1801
-0.1587
-0.1525
-0.10830000000000001
-0.1097
-0.08070000000000001
-0.0517
-0.0227
-0.0014
0.012400000000000001
0.011000000000000001
-0.0055000000000000005
-0.0449
-0.0843
-0.116
-0.1174
-0.1416
-0.18100000000000002
-0.22790000000000002
-0.28240000000000004
-0.2534
-0.2169
-0.18030000000000002
-0.1589
-0.1603
-0.1617
-0.1479
-0.1265
-0.1355
-0.15960000000000002
-0.18380000000000002
-0.20040000000000002
-0.22460000000000002
-0.2715
-0.3033
-0.3427
-0.3516
-0.36060000000000003
-0.36200000000000004
-0.3406
-0.32680000000000003
-0.2978
-0.2765
-0.2551
-0.23370000000000002
-0.1895
-0.1302
-0.0708
-0.026600000000000002
-0.0053
0.0085
0.0148
0.0058000000000000005
0.012
-0.0274
-0.11230000000000001
-0.1061
-0.0999
-0.048100000000000004
-0.0115
0.0098
9.000000000000001E-4
-0.015700000000000002
-0.0475
-0.0716
-0.1338
-0.1048
-0.09860000000000001
-0.062
-0.0634
-0.0572
-0.0738
-0.037200000000000004
0.0070
0.0511
0.1029
0.13190000000000002
0.1457
0.12150000000000001
0.0745
0.02
-0.0118
-0.0512
-0.1057
-0.183
-0.2755
-0.26930000000000004
-0.2631
-0.2645
-0.2811
-0.26730000000000004
-0.2383
-0.2245
-0.2411
-0.2577
-0.2667
-0.23770000000000002
-0.17830000000000001
-0.14170000000000002
-0.1279
-0.11410000000000001
-0.1307
-0.1777
-0.2018
-0.2184
-0.2046
-0.1605
-0.1163
-0.0949
-0.1115
-0.15080000000000002
-0.17500000000000002
-0.14600000000000002
-0.1246
-0.1032
-0.1046
-0.1212
-0.16060000000000002
-0.2151
-0.23170000000000002
-0.21030000000000001
-0.1965
-0.1675
-0.13090000000000002
-0.11710000000000001
-0.11860000000000001
-0.1579
-0.1821
-0.1759
-0.16970000000000002
-0.14830000000000002
-0.1421
-0.1283
-0.1297
-0.10830000000000001
-0.1097
-0.1262
-0.13520000000000001
-0.1366
-0.138
-0.1394
-0.156
-0.1801
-0.18910000000000002
-0.1753
-0.1539
-0.14020000000000002
-0.1567
-0.1961
-0.2354
-0.2444
-0.2534
-0.27
-0.2866
-0.28800000000000003
-0.31970000000000004
-0.33630000000000004
-0.3301
-0.29350000000000004
-0.23420000000000002
-0.1748
-0.13820000000000002
-0.12440000000000001
-0.10310000000000001
-0.0665
-0.029900000000000003
-0.023700000000000002
-0.0327
-0.0796
-0.12660000000000002
-0.12040000000000001
-0.0838
-0.0472
-0.0182
-0.027200000000000002
-0.0058000000000000005
-0.0224
-0.031400000000000004
-0.07830000000000001
-0.1101
-0.1419
-0.1585
-0.16740000000000002
-0.1689
-0.17020000000000002
-0.164
-0.1426
-0.14400000000000002
-0.1758
-0.2379
-0.2545
-0.24070000000000003
-0.21930000000000002
-0.2131
-0.21450000000000002
-0.2235
-0.2021
-0.1655
-0.1366
-0.1303
-0.1393
-0.1331
-0.11170000000000001
-0.08270000000000001
-0.08420000000000001
-0.10070000000000001
-0.16290000000000002
-0.19460000000000002
-0.1884
-0.167
-0.1608
-0.1622
-0.17880000000000001
-0.1802
-0.17400000000000002
-0.2058
-0.23750000000000002
-0.27690000000000003
-0.2783
-0.24930000000000002
-0.22790000000000002
-0.2293
-0.2459
-0.2852
-0.3246
-0.3639
-0.3653
-0.35910000000000003
-0.3377
-0.324
-0.29500000000000004
-0.2964
-0.2446
-0.20800000000000002
-0.1487
-0.0969
-0.0755
-0.0921
-0.13140000000000002
-0.11760000000000001
-0.1039
-0.09770000000000001
-0.0839
-0.0776
-0.0942
-0.0956
-0.059000000000000004
-0.030100000000000002
-0.0011
0.0051
-0.0342
-0.10400000000000001
-0.12810000000000002
-0.1371
-0.13090000000000002
-0.14750000000000002
-0.17170000000000002
-0.2034
-0.24280000000000002
-0.267
-0.3215
-0.2773
-0.2635
-0.21930000000000002
-0.1904
-0.1766
-0.18560000000000001
-0.15660000000000002
-0.1048
-0.0379
0.013900000000000001
0.08080000000000001
0.125
0.1768
0.2134
0.23470000000000002
0.2485
0.24710000000000001
0.2306
0.16840000000000002
0.07590000000000001
-0.0014
-0.010400000000000001
0.011000000000000001
0.0020
-0.0298
-0.0843
-0.1844
-0.2921
-0.3163
-0.3252
-0.3191
-0.3129
-0.29150000000000004
-0.2777
-0.2639
-0.2652
-0.2667
-0.2756
-0.2846
-0.27840000000000004
-0.2722
-0.2812
-0.3054
-0.3068
-0.30060000000000003
-0.2716
-0.273
-0.26680000000000004
-0.2833
-0.2847
-0.2861
-0.28750000000000003
-0.2737
-0.2296
-0.193
-0.14120000000000002
-0.1046
-0.0833
-0.10740000000000001
-0.1316
-0.1558
-0.1723
-0.1889
-0.1903
-0.2069
-0.2159
-0.21730000000000002
-0.2263
-0.22
-0.2214
-0.2228
-0.2318
-0.2484
-0.3181
-0.2967
-0.2677
-0.1932
-0.1414
-0.0897
-0.0531
-0.0241
-0.0103
0.018600000000000002
0.06280000000000001
0.10700000000000001
0.12840000000000001
0.1194
0.0876
0.0407
-0.0063
-0.0608
-0.1457
-0.2079
-0.2169
-0.1955
-0.1893
-0.2134
-0.268
-0.2997
-0.29350000000000004
-0.2797
-0.2811
-0.26730000000000004
-0.2611
-0.22460000000000002
-0.188
-0.17420000000000002
-0.168
-0.17700000000000002
-0.15560000000000002
-0.1418
-0.0824
-0.0307
0.0135
0.050100000000000006
0.079
0.09280000000000001
0.0915
0.0825
0.0887
0.10250000000000001
0.1163
0.0921
0.0603
0.021
-0.0032
-0.0274
-0.0439
-0.0833
-0.1378
-0.1696
-0.1938
-0.2179
-0.2725
-0.327
-0.2677
-0.19310000000000002
-0.111
-0.0516
-0.053000000000000005
-0.062
-0.1014
-0.0572
-0.051000000000000004
-0.0524
-0.08420000000000001
-0.12350000000000001
-0.1477
-0.18710000000000002
-0.22640000000000002
-0.19740000000000002
-0.1532
-0.09390000000000001
-0.057300000000000004
-0.0663
-0.09050000000000001
-0.11460000000000001
-0.16160000000000002
-0.1933
-0.2175
-0.2265
-0.2431
-0.24450000000000002
-0.2383
-0.2245
-0.22590000000000002
-0.2273
-0.22870000000000001
-0.1769
-0.10990000000000001
-0.043000000000000003
-0.014
0.022600000000000002
0.0743
0.1337
0.1703
0.1537
0.0839
-0.0086
-0.0252
-0.0189
-0.020300000000000002
-0.0369
-0.0383
-0.0397
-0.0335
-0.0045000000000000005
0.032100000000000004
0.0459
0.09000000000000001
0.1114
0.07970000000000001
0.0023
-0.0522
-0.07640000000000001
-0.07780000000000001
-0.1095
-0.1641
-0.2414
-0.31870000000000004
-0.33530000000000004
-0.3367
-0.3381
-0.32430000000000003
-0.2953
-0.27390000000000003
-0.2677
-0.2767
-0.3085
-0.2795
-0.2353
-0.1835
-0.15460000000000002
-0.11800000000000001
-0.08900000000000001
-0.060000000000000005
-0.08420000000000001
-0.1008
-0.1022
-0.08080000000000001
-0.0442
-0.0304
-0.0318
-0.0635
-0.0877
-0.1499
-0.21200000000000002
-0.3045
-0.25270000000000004
-0.23140000000000002
-0.1568
-0.11270000000000001
-0.0533
-0.0167
-0.0029000000000000002
-0.0195
-0.0741
-0.12860000000000002
-0.092
-0.063
-0.0341
-0.0051
0.016300000000000002
-0.0078000000000000005
-0.0472
-0.1018
-0.1259
-0.1197
-0.0983
-0.0845
-0.0935
-0.0949
-0.0811
-0.0521
-0.0383
-0.0473
-0.025900000000000003
-0.0045000000000000005
0.0017000000000000001
-0.022500000000000003
-0.077
-0.10880000000000001
-0.0495
-0.0205
-0.0143
-0.0233
0.0057
0.0651
0.12440000000000001
0.1762
0.20520000000000002
0.22660000000000002
0.2707
0.3073
0.3287
0.31970000000000004
0.2803
0.24100000000000002
0.22440000000000002
0.2154
0.19890000000000002
0.1899
0.16570000000000001
0.14150000000000001
0.1174
0.0932
0.0614
-7.0E-4
-0.0553
-0.1022
-0.1416
-0.1733
-0.22030000000000002
-0.29760000000000003
-0.31420000000000003
-0.308
-0.2942
-0.29560000000000003
-0.2818
-0.268
-0.26180000000000003
-0.2556
-0.257
-0.2584
-0.2446
-0.2384
-0.2398
-0.24880000000000002
-0.26530000000000004
-0.2743
-0.2833
-0.2771
-0.2861
-0.31020000000000003
-0.3116
-0.2902
-0.2461
-0.1943
-0.1426
-0.1288
-0.13770000000000002
-0.124
-0.0722
-0.0356
-0.0218
-0.0308
-0.07010000000000001
-0.1095
-0.09570000000000001
-0.08950000000000001
-0.09090000000000001
-0.0999
-0.10890000000000001
-0.1178
-0.1496
-0.1814
-0.198
-0.21450000000000002
-0.2311
-0.2553
-0.29460000000000003
-0.2884
-0.2898
-0.26080000000000003
-0.24710000000000001
-0.2636
-0.2802
-0.2968
-0.3058
-0.32230000000000003
-0.33890000000000003
-0.35550000000000004
-0.38730000000000003
-0.42660000000000003
-0.44320000000000004
-0.4218
-0.3776
-0.3487
-0.32730000000000004
-0.3211
-0.3073
-0.32380000000000003
-0.2797
-0.2659
-0.2293
-0.1927
-0.14100000000000001
-0.0892
-0.0678
-0.0844
-0.1389
-0.1631
-0.14930000000000002
-0.1052
-0.0762
-0.0472
-0.0030
0.064
0.1233
0.1447
0.1433
0.1115
0.0874
0.1012
0.13770000000000002
0.1515
0.1426
0.1184
0.079
0.032100000000000004
0.0079
-0.0315
-0.08600000000000001
-0.1406
-0.1875
-0.2117
-0.2358
-0.2524
-0.269
-0.278
-0.2566
-0.19720000000000001
-0.1758
-0.1545
-0.1862
-0.218
-0.227
-0.2132
-0.2222
-0.2843
-0.3161
-0.2947
-0.2505
-0.2291
-0.2001
-0.1408
-0.0738
0.0235
0.11320000000000001
0.165
0.17120000000000002
0.15460000000000002
0.138
0.1366
0.12760000000000002
0.0959
0.0489
0.0020
-0.0526
-0.0995
-0.1464
-0.1403
-0.11130000000000001
-0.0367
0.015000000000000001
0.0516
0.0426
0.018500000000000003
-0.0057
0.0385
0.0826
0.10400000000000001
0.095
0.06330000000000001
0.0315
-3.0000000000000003E-4
-0.032
-0.1321
-0.1791
-0.2336
-0.21980000000000002
-0.20600000000000002
-0.18460000000000001
-0.2164
-0.2102
-0.2116
-0.1978
-0.1764
-0.1778
-0.19440000000000002
-0.23370000000000002
-0.1744
-0.09230000000000001
0.0051
0.07200000000000001
0.1086
0.1376
0.12860000000000002
0.0816
0.027100000000000003
0.0029000000000000002
-0.028900000000000002
-0.053000000000000005
-0.0316
0.020200000000000003
0.0795
0.1237
0.1451
0.11330000000000001
0.07390000000000001
0.11810000000000001
0.1547
0.1685
0.1595
0.1429
0.1187
0.0718
0.0097
-0.06770000000000001
-0.1298
-0.19190000000000002
-0.2313
-0.23270000000000002
-0.2341
-0.22790000000000002
-0.2369
-0.23070000000000002
-0.2321
-0.21830000000000002
-0.2272
-0.2286
-0.2376
-0.23900000000000002
-0.248
-0.2646
-0.3191
-0.3053
-0.29150000000000004
-0.24730000000000002
-0.20320000000000002
-0.1514
-0.13
-0.1086
-0.0873
-0.1114
-0.15080000000000002
-0.19010000000000002
-0.1839
-0.18530000000000002
-0.1791
-0.2033
-0.273
-0.27440000000000003
-0.29860000000000003
-0.2848
-0.2786
-0.24960000000000002
-0.2358
-0.24480000000000002
-0.2462
-0.25520000000000004
-0.249
-0.2504
-0.2745
-0.3139
-0.3229
-0.2711
-0.1966
-0.1448
-0.12340000000000001
-0.11720000000000001
-0.11860000000000001
-0.13520000000000001
-0.16690000000000002
-0.24430000000000002
-0.3064
-0.3154
-0.2788
-0.2043
-0.1297
-0.0704
-0.033800000000000004
0.010400000000000001
0.0166
-0.0152
-0.0697
-0.1547
-0.22440000000000002
-0.23340000000000002
-0.2044
-0.183
-0.1844
-0.1706
-0.1416
-0.10500000000000001
-0.076
-0.0623
-0.0485
-0.0499
-0.0285
-0.0223
-0.0313
-0.07060000000000001
-0.09480000000000001
-0.09620000000000001
-0.0824
-0.0762
-0.0776
-0.0941
-0.1107
-0.1501
-0.1363
-0.13770000000000002
-0.12390000000000001
-0.1404
-0.1494
-0.15080000000000002
-0.1522
-0.15360000000000001
-0.1626
-0.1564
-0.1426
-0.1364
-0.1454
-0.13920000000000002
-0.1178
-0.0888
-0.0674
-0.046
-0.0398
-0.033600000000000005
-0.0426
-0.0743
-0.0833
-0.09230000000000001
-0.1013
-0.1179
-0.11170000000000001
-0.0979
-0.08410000000000001
-0.0855
-0.10210000000000001
-0.111
-0.12000000000000001
-0.1139
-0.1076
-0.109
-0.1028
-0.11180000000000001
-0.1436
-0.2285
-0.28300000000000003
-0.30720000000000003
-0.2858
-0.272
-0.26580000000000004
-0.2748
-0.2762
-0.2852
-0.3018
-0.25
-0.221
-0.1996
-0.201
-0.21760000000000002
-0.24180000000000001
-0.3039
-0.28250000000000003
-0.2687
-0.2701
-0.2487
-0.2121
-0.1452
-0.09340000000000001
-0.0644
-0.0506
-0.0596
-0.0762
-0.07
-0.079
-0.08800000000000001
-0.1501
-0.2122
-0.2288
-0.2378
-0.2316
-0.21780000000000002
-0.19640000000000002
-0.16740000000000002
-0.13090000000000002
-0.1095
-0.1033
-0.11230000000000001
-0.1288
-0.1226
-0.1316
-0.1406
-0.1268
-0.0978
-0.0613
-0.0247
0.0043
0.0105
0.0091
-0.0151
-0.0468
-0.07100000000000001
-0.1028
-0.08900000000000001
-0.0903
-0.08420000000000001
-0.10070000000000001
-0.12490000000000001
-0.1794
-0.2112
-0.2278
-0.22920000000000001
-0.223
-0.2243
-0.21050000000000002
-0.1967
-0.1678
-0.16920000000000002
-0.18580000000000002
-0.1568
-0.14300000000000002
-0.1216
-0.1154
-0.10160000000000001
-0.10300000000000001
-0.09680000000000001
-0.083
-0.07680000000000001
-0.07060000000000001
-0.0568
-0.0354
-0.0292
-0.0154
-0.0016
0.0122
0.033600000000000005
0.047400000000000005
0.061200000000000004
0.075
0.08120000000000001
0.0494
0.010100000000000001
0.0011
0.0073
0.0287
0.0349
0.06380000000000001
0.0776
0.09140000000000001
0.0597
0.0507
0.11
0.1922
0.2743
0.3413
0.3778
0.3764
0.3599
0.3357
0.3115
0.257
0.21760000000000002
0.1935
0.20720000000000002
0.23620000000000002
0.2424
0.22590000000000002
0.20170000000000002
0.1396
0.1458
0.1444
0.1506
0.134
0.10980000000000001
0.0477
-0.0448
-0.0994
-0.0932
-0.0794
-0.0352
-0.006200000000000001
0.038
0.0669
0.0959
0.1097
0.10830000000000001
0.0917
0.0524
-0.0021000000000000003
-0.0339
0.040600000000000004
0.1
0.11380000000000001
0.1048
0.1034
0.1096
0.1386
0.1524
0.151
0.1192
0.057100000000000005
-0.0051
-0.0368
-0.06860000000000001
-0.09280000000000001
-0.1245
-0.1487
-0.1729
-0.22740000000000002
-0.3199
-0.3593
-0.34550000000000003
-0.3241
-0.3103
-0.3345
-0.3282
-0.2993
-0.2399
-0.22610000000000002
-0.21230000000000002
-0.23650000000000002
-0.2607
-0.2545
-0.2179
-0.1965
-0.19790000000000002
-0.24480000000000002
-0.2614
-0.24760000000000001
-0.21860000000000002
-0.23520000000000002
-0.2594
-0.1925
-0.1331
-0.0661
-0.0068000000000000005
0.0146
-0.009600000000000001
-0.0565
-0.0883
-0.10490000000000001
-0.1062
-0.1076
-0.0863
-0.07250000000000001
-0.043500000000000004
-0.0221
-0.0159
-0.0476
-0.1326
-0.1947
-0.1885
-0.1443
-0.1077
-0.1015
-0.14850000000000002
-0.17270000000000002
-0.1361
-0.0995
-0.0781
-0.0947
-0.1265
-0.14300000000000002
-0.16720000000000002
-0.19140000000000001
-0.23070000000000002
-0.2625
-0.2943
-0.2881
-0.3123
-0.34400000000000003
-0.4213
-0.4455
-0.4469
-0.4027
-0.3889
-0.39030000000000004
-0.40690000000000004
-0.4007
-0.36410000000000003
-0.3427
-0.3441
-0.3683
-0.3773
-0.3559
-0.30410000000000004
-0.2524
-0.231
-0.2248
-0.2414
-0.2503
-0.25930000000000003
-0.3139
-0.2773
-0.2559
-0.2117
-0.1524
-0.1386
-0.14750000000000002
-0.17930000000000001
-0.23390000000000002
-0.2505
-0.2594
-0.26080000000000003
-0.2622
-0.2788
-0.3106
-0.3271
-0.3285
-0.3299
-0.33130000000000004
-0.3023
-0.2733
-0.252
-0.2609
-0.2775
-0.2637
-0.21960000000000002
-0.19060000000000002
-0.1768
-0.20850000000000002
-0.23270000000000002
-0.1885
-0.1368
-0.10020000000000001
-0.0864
-0.1106
-0.11950000000000001
-0.13620000000000002
-0.1527
-0.1845
-0.2011
-0.2632
-0.1963
-0.1521
-0.054700000000000006
0.0198
0.07150000000000001
0.1081
0.1143
0.12050000000000001
0.0964
0.0494
-0.012700000000000001
-0.0521
-0.0459
-0.0245
-0.025900000000000003
-0.0349
-0.0362
-0.022500000000000003
-0.0011
-0.010100000000000001
-0.026600000000000002
0.0023
0.0541
0.10590000000000001
0.1424
0.1638
0.1928
0.2218
0.2508
0.2494
0.2404
0.2162
0.23
0.259
0.2728
0.25620000000000004
0.2549
0.2762
0.29760000000000003
0.3038
0.2873
0.2706
0.2541
0.2907
0.312
0.3183
0.3093
0.2851
0.2533
0.2064
0.1063
-0.009000000000000001
-0.0863
-0.0877
-0.07390000000000001
-0.0753
-0.09190000000000001
-0.1389
-0.201
-0.23270000000000002
-0.2038
-0.152
-0.0927
-0.0409
0.0033
0.0171
-0.0071
0.0143
0.0585
0.1406
0.2151
0.2821
0.33390000000000003
0.3477
0.36150000000000004
0.3753
0.3738
0.3573
0.3331
0.3089
0.2847
0.253
0.19090000000000001
0.1515
0.10450000000000001
0.06520000000000001
0.0258
-0.0135
-0.022500000000000003
-0.0239
-0.0253
-0.034300000000000004
-0.0205
-0.029400000000000003
-0.0081
0.0057
0.027100000000000003
0.0257
0.031900000000000005
0.030500000000000003
0.0367
0.058100000000000006
0.08710000000000001
0.09330000000000001
0.1071
0.11330000000000001
0.1499
0.1637
0.1547
0.1305
0.08360000000000001
0.0442
0.02
-0.0193
-0.043500000000000004
-0.0601
-0.06910000000000001
-0.0704
-0.06430000000000001
-0.0656
-0.08220000000000001
-0.13670000000000002
-0.20650000000000002
-0.23820000000000002
-0.232
-0.2258
-0.2348
-0.23620000000000002
-0.20720000000000002
-0.17070000000000002
-0.14170000000000002
-0.1355
-0.1293
-0.1231
-0.1168
-0.0879
-0.0589
-0.0375
-0.0313
-0.0251
-0.0417
-0.07350000000000001
-0.1356
-0.1598
-0.1991
-0.23090000000000002
-0.3158
-0.3628
-0.34900000000000003
-0.3275
-0.3062
-0.30760000000000004
-0.3241
-0.3255
-0.29650000000000004
-0.2524
-0.2006
-0.164
-0.1578
-0.1668
-0.16060000000000002
-0.162
-0.16340000000000002
-0.1572
-0.1282
-0.0765
-0.039900000000000005
-0.0033
0.0257
0.0395
0.045700000000000005
0.0823
0.134
0.1782
0.20720000000000002
0.2589
0.3335
0.40800000000000003
0.45980000000000004
0.4888
0.49500000000000005
0.5087
0.515
0.5136000000000001
0.4818
0.45
0.4031
0.3637
0.40790000000000004
0.4369
0.4431
0.45690000000000003
0.43270000000000003
0.38580000000000003
0.3008
0.17800000000000002
0.1082
0.0689
0.0751
0.0889
0.0951
0.08610000000000001
0.0847
0.1061
0.11230000000000001
0.11850000000000001
0.09430000000000001
0.07780000000000001
0.0688
0.0218
-0.0175
-0.0645
-0.0811
-0.09770000000000001
-0.0763
-0.054900000000000004
-0.0563
-0.0805
-0.1198
-0.1592
-0.2061
-0.20750000000000002
-0.2013
-0.1951
-0.2041
-0.2131
-0.21450000000000002
-0.2235
-0.2248
-0.1807
-0.1365
-0.0847
-0.025400000000000002
0.0112
0.032600000000000004
0.054
0.0678
0.0892
0.0954
0.10160000000000001
0.1078
0.10640000000000001
0.10500000000000001
0.10360000000000001
0.0946
0.078
0.0539
0.0449
0.028300000000000002
0.0193
-0.0048000000000000004
-0.029
-0.0608
-0.062200000000000005
-0.0635
-0.065
-0.0891
-0.11330000000000001
-0.12990000000000002
-0.1389
-0.1706
-0.2024
-0.219
-0.21280000000000002
-0.18380000000000002
-0.1472
-0.1106
-0.1044
-0.1134
-0.1148
-0.101
-0.0872
-0.0886
-0.06720000000000001
-0.061000000000000006
-0.016800000000000002
0.0273
0.0639
0.07010000000000001
0.1143
0.1585
0.22540000000000002
0.262
0.2985
0.3048
0.2882
0.2564
0.22460000000000002
0.2156
0.1991
0.1749
0.1052
0.0279
-0.0419
-0.08120000000000001
-0.0826
-0.0916
-0.1082
-0.14750000000000002
-0.1641
-0.1655
-0.1517
-0.1379
-0.10890000000000001
-0.0648
-0.0206
8.0E-4
0.0070
-0.0324
-0.10210000000000001
-0.1414
-0.13520000000000001
-0.1139
-0.0925
-0.109
-0.12560000000000002
-0.1574
-0.1588
-0.14500000000000002
-0.1312
-0.1326
-0.10360000000000001
-0.08220000000000001
-0.0608
-0.039400000000000004
-0.0332
-0.0422
-0.0512
-0.0526
-0.0616
-0.07060000000000001
-0.0795
-0.0354
0.0164
0.09090000000000001
0.1427
0.17170000000000002
0.1779
0.1689
0.1447
0.1358
0.1495
0.1709
0.19990000000000002
0.23650000000000002
0.2655
0.2641
0.2019
0.2157
0.2371
0.2889
0.28750000000000003
0.2785
0.224
0.2074
0.1908
0.197
0.15760000000000002
0.16390000000000002
0.17
0.2066
0.228
0.2646
0.28600000000000003
0.2998
0.2832
0.2818
0.2349
0.2107
0.2245
0.2535
0.27490000000000003
0.281
0.2721
0.2479
0.201
0.154
0.19060000000000002
0.2575
0.3245
0.3763
0.4128
0.4646
0.5012
0.5073
0.4984
0.5122
0.5336000000000001
0.5549000000000001
0.5687
0.5598000000000001
0.528
0.47350000000000003
0.42650000000000005
0.40990000000000004
0.3781
0.3388
0.2994
0.28290000000000004
0.2891
0.25730000000000003
0.2028
0.1406
0.10890000000000001
0.1075
0.11370000000000001
0.0819
0.0881
0.0867
0.1081
0.12190000000000001
0.12050000000000001
0.0964
0.0646
0.040400000000000005
0.039
0.0528
0.0438
0.0196
-0.012100000000000001
-0.0287
-0.037700000000000004
-0.0543
-0.0784
-0.10260000000000001
-0.1116
-0.0978
-0.084
-0.0854
-0.1019
-0.1337
-0.1199
-0.09090000000000001
-0.0771
-0.0709
-0.1027
-0.0889
-0.0523
-0.0233
0.0284
0.0726
0.13190000000000002
0.1685
0.23550000000000001
0.2796
0.31620000000000004
0.33
0.321
0.33480000000000004
0.3714
0.4232
0.437
0.42800000000000005
0.3962
0.3644
0.3251
0.263
0.24630000000000002
0.2298
0.23600000000000002
0.24980000000000002
0.24080000000000001
0.2318
0.2152
0.191
0.2048
0.2111
0.22490000000000002
0.2083
0.2069
0.2131
0.23450000000000001
0.24070000000000003
0.22410000000000002
0.1923
0.153
0.1136
0.0819
0.0349
0.010700000000000001
0.054900000000000004
0.137
0.20400000000000001
0.27090000000000003
0.3151
0.31370000000000003
0.2896
0.2654
0.2184
0.2474
0.26880000000000004
0.2978
0.33430000000000004
0.3633
0.39230000000000004
0.3834
0.32120000000000004
0.2363
0.13620000000000002
0.1652
0.1562
0.1852
0.1534
0.10650000000000001
0.0291
-0.033
-0.0268
-0.028200000000000003
-0.037200000000000004
-0.046200000000000005
-0.04
-0.018600000000000002
0.010400000000000001
0.024200000000000003
0.0076
0.006200000000000001
0.02
0.056600000000000004
0.08560000000000001
0.11460000000000001
0.1436
0.16490000000000002
0.1711
0.1622
0.1532
0.1442
0.13520000000000001
0.111
0.1096
0.1462
0.1676
0.1738
0.18000000000000002
0.171
0.162
0.1303
0.0758
0.044000000000000004
0.0274
0.0108
-0.0134
0.061200000000000004
0.13570000000000002
0.20270000000000002
0.2848
0.3366
0.37310000000000004
0.3794
0.378
0.3538
0.2841
0.2675
0.2585
0.2647
0.26330000000000003
0.2619
0.2529
0.2439
0.2426
0.2336
0.217
0.1852
0.1535
0.1217
0.0975
0.0658
0.07200000000000001
0.063
0.0616
0.0678
0.0892
0.1106
0.132
0.12300000000000001
0.10640000000000001
0.0671
0.035300000000000005
0.0339
0.0477
0.0539
0.0373
0.0055000000000000005
-0.0414
-0.0048000000000000004
0.0166
0.0455
0.09730000000000001
0.15660000000000002
0.2388
0.3058
0.3423
0.3789
0.40790000000000004
0.4217
0.4431
0.42650000000000005
0.4403
0.4541
0.4907
0.5272
0.5562
0.5700000000000001
0.561
0.5672
0.5962000000000001
0.6328
0.6466000000000001
0.6376000000000001
0.6058
0.5741
0.5423
0.5029
0.4484
0.3483
0.3241
0.2999
0.29860000000000003
0.27440000000000003
0.2426
0.2412
0.2323
0.23090000000000002
0.22190000000000001
0.19010000000000002
0.1584
0.1494
0.14800000000000002
0.1542
0.1756
0.21980000000000002
0.25630000000000003
0.2853
0.3219
0.3508
0.3798
0.3861
0.3619
0.27690000000000003
0.20720000000000002
0.1603
0.1437
0.13470000000000001
0.1257
0.10160000000000001
0.1305
0.12150000000000001
0.1202
0.0504
0.0111
0.0476
0.0994
0.1436
0.165
0.17880000000000001
0.1698
0.1532
0.12140000000000001
0.12760000000000002
0.1718
0.22360000000000002
0.2526
0.25880000000000003
0.24980000000000002
0.218
0.1787
0.10890000000000001
0.0392
0.0758
0.11230000000000001
0.12610000000000002
0.1323
0.12340000000000001
0.1068
0.0826
0.0281
0.0495
0.0557
0.0618
0.0149
-0.0397
-0.0714
-0.0804
-0.0969
-0.0604
-0.031400000000000004
0.005200000000000001
0.019
-0.0128
-0.0597
-0.0763
-0.0853
-0.0639
-0.0577
-0.06670000000000001
-0.06810000000000001
-0.0847
-0.06330000000000001
-0.019100000000000002
0.0478
0.0692
0.09820000000000001
0.1044
0.1182
0.1168
0.12300000000000001
0.114
0.1203
0.1188
0.1023
0.07050000000000001
0.0539
0.06770000000000001
0.0663
0.057300000000000004
0.0256
0.009000000000000001
-0.0076
-0.009000000000000001
0.0048000000000000004
0.049
0.078
0.0918
0.09040000000000001
0.058600000000000006
0.0344
0.0634
0.1
0.11380000000000001
0.12760000000000002
0.11860000000000001
0.0944
0.0931
0.1144
0.1207
0.1193
0.0799
0.0557
0.0543
0.0833
0.0819
0.0805
0.064
0.055
0.0536
0.0674
0.0888
0.095
0.0784
0.0694
0.037700000000000004
0.051500000000000004
0.06520000000000001
0.08660000000000001
0.0776
0.0762
0.07490000000000001
0.07350000000000001
0.0873
0.0935
0.09970000000000001
0.159
0.2412
0.30810000000000004
0.3447
0.3889
0.4178
0.43160000000000004
0.42260000000000003
0.36810000000000004
0.3743
0.41090000000000004
0.4702
0.49920000000000003
0.513
0.504
0.47990000000000005
0.4329
0.4011
0.3694
0.3376
0.2831
0.20570000000000002
0.1968
0.18780000000000002
0.17120000000000002
0.11670000000000001
0.0697
0.0227
-0.0318
-0.0787
-0.1257
-0.13470000000000001
-0.12090000000000001
-0.0995
-0.07050000000000001
-0.0719
-0.0429
-0.0291
-1.0E-4
0.028900000000000002
0.057800000000000004
0.056400000000000006
0.0854
0.1448
0.2421
0.309
0.3836
0.405
0.4264
0.44020000000000004
0.4616
0.4753
0.48160000000000003
0.465
0.4484
0.4318
0.4152
0.3759
0.2758
0.19840000000000002
0.1515
0.13490000000000002
0.1259
0.0942
0.0548
0.0079
0.0748
0.1342
0.2087
0.24530000000000002
0.28950000000000004
0.3488
0.4006
0.42960000000000004
0.4434
0.4344
0.4178
0.4088
0.3846
0.3301
0.2604
0.19060000000000002
0.1892
0.1955
0.1789
0.17750000000000002
0.1837
0.2127
0.2341
0.22510000000000002
0.1933
0.1312
0.10700000000000001
0.11320000000000001
0.1346
0.12560000000000002
0.109
0.10010000000000001
0.1139
0.12760000000000002
0.15660000000000002
0.17800000000000002
0.19940000000000002
0.22840000000000002
0.265
0.29400000000000004
0.28500000000000003
0.3139
0.35810000000000003
0.41750000000000004
0.4692
0.521
0.5196000000000001
0.465
0.4712
0.5002
0.5368
0.543
0.5416000000000001
0.5478000000000001
0.5616
0.5754
0.5664
0.5271
0.4801
0.5091
0.5533
0.6126
0.6416000000000001
0.663
0.6692
0.6754
0.6892
0.6954
0.6940000000000001
0.685
0.6836
0.6974
0.6960000000000001
0.6795
0.6553
0.6463
0.6449
0.6359
0.6118
0.5648000000000001
0.48750000000000004
0.395
0.3252
0.3163
0.2997
0.2831
0.2817
0.2879
0.28650000000000003
0.2548
0.24580000000000002
0.22160000000000002
0.2126
0.1733
0.1719
0.1553
0.13870000000000002
0.1525
0.1739
0.2029
0.18630000000000002
0.1545
0.1076
0.0834
0.1124
0.1414
0.1552
0.1766
0.1904
0.21930000000000002
0.24830000000000002
0.2545
0.2607
0.25930000000000003
0.258
0.249
0.24000000000000002
0.193
0.19160000000000002
0.1751
0.2041
0.2179
0.2316
0.2227
0.2061
0.1819
0.1577
0.14880000000000002
0.117
0.1004
0.0534
0.006500000000000001
-0.0025
0.0037
0.01
0.0085
-4.0E-4
0.0058000000000000005
0.027200000000000002
0.0334
0.0244
0.030600000000000002
0.052000000000000005
0.11130000000000001
0.17070000000000002
0.22240000000000001
0.24380000000000002
0.25
0.24860000000000002
0.2321
0.2686
0.28240000000000004
0.3038
0.2948
0.2934
0.27690000000000003
0.23750000000000002
0.1754
0.1816
0.19540000000000002
0.21680000000000002
0.2154
0.2064
0.1822
0.2112
0.24020000000000002
0.2768
0.29810000000000003
0.3043
0.3181
0.3395
0.3533
0.3519
0.3126
0.258
0.20350000000000001
0.111
0.064
0.0702
0.0688
0.059800000000000006
0.0661
0.0874
0.1012
0.0695
0.030100000000000002
-0.0017000000000000001
0.0425
0.0867
0.1081
0.1143
0.12050000000000001
0.1419
0.1557
0.1467
0.1149
0.068
0.0514
0.0424
0.048600000000000004
0.0548
0.061000000000000006
0.0596
0.0582
0.041600000000000005
0.047900000000000005
0.0313
0.0451
0.0589
0.0878
0.08650000000000001
0.054700000000000006
0.0154
0.0367
0.1265
0.201
0.2679
0.3045
0.3335
0.3929
0.45980000000000004
0.504
0.5178
0.5164
0.5302
0.5364
0.5046
0.4349
0.35000000000000003
0.3486
0.37
0.399
0.3824
0.3582
0.3796
0.4162
0.46790000000000004
0.4741
0.4424
0.4106
0.394
0.3774
0.3609
0.3291
0.2897
0.258
0.249
0.2097
0.21580000000000002
0.21450000000000002
0.251
0.28
0.3166
0.3456
0.3594
0.3504
0.33380000000000004
0.30210000000000004
0.2551
0.2006
0.15360000000000001
0.12940000000000002
0.1129
0.1267
0.14800000000000002
0.1467
0.1605
0.197
0.264
0.30810000000000004
0.3371
0.3433
0.34190000000000004
0.3178
0.27080000000000004
0.17830000000000001
0.1617
0.12240000000000001
0.09820000000000001
0.0436
0.0347
0.0181
0.0091
0.015300000000000001
0.0443
0.0809
0.0947
0.116
0.1375
0.1512
0.14980000000000002
0.1409
0.12430000000000001
0.1305
0.1291
0.12010000000000001
0.08070000000000001
0.07930000000000001
0.078
0.0766
0.06760000000000001
0.0738
0.0952
0.1242
0.1531
0.1593
0.1504
0.1338
0.13240000000000002
0.1386
0.1068
0.1282
0.14200000000000002
0.20900000000000002
0.28350000000000003
0.35810000000000003
0.42500000000000004
0.4616
0.46780000000000005
0.45120000000000005
0.4118
0.3801
0.3483
0.3393
0.33790000000000003
0.3366
0.3427
0.3034
0.2944
0.2854
0.3068
0.3282
0.33440000000000003
0.3178
0.3089
0.315
0.32130000000000003
0.29710000000000003
0.27290000000000003
0.2791
0.2929
0.3143
0.3281
0.3191
0.29500000000000004
0.2556
0.2466
0.2452
0.23620000000000002
0.21960000000000002
0.1651
0.1257
0.0864
0.0546
0.0304
-0.0165
-0.0407
-0.0269
-0.0055000000000000005
0.0159
0.052500000000000005
0.09670000000000001
0.1408
0.19260000000000002
0.2064
0.20500000000000002
0.196
0.20220000000000002
0.2008
0.1918
0.1753
0.1587
0.16490000000000002
0.18630000000000002
0.1849
0.19870000000000002
0.21250000000000002
0.249
0.3008
0.35250000000000004
0.3891
0.41050000000000003
0.4319
0.43810000000000004
0.42910000000000004
0.38980000000000004
0.3049
0.182
0.08950000000000001
0.0045000000000000005
0.0108
0.0246
0.0307
0.029400000000000003
0.0659
0.1253
0.1922
0.2364
0.273
0.2868
0.2854
0.2536
0.22940000000000002
0.266
0.3178
0.3316
0.3302
0.306
0.2667
0.2121
0.2107
0.24730000000000002
0.29150000000000004
0.3053
0.2887
0.2797
0.2783
0.27690000000000003
0.2452
0.19820000000000002
0.1589
0.12710000000000002
0.09530000000000001
0.0635
0.047
0.0304
0.0594
0.0884
0.12490000000000001
0.1463
0.16770000000000002
0.2119
0.2561
0.2926
0.3216
0.32780000000000004
0.3264
0.3251
0.32370000000000004
0.31470000000000004
0.336
0.3347
0.3561
0.385
0.42160000000000003
0.443
0.44160000000000005
0.4174
0.3477
0.3311
0.36010000000000003
0.3815
0.41050000000000003
0.4243
0.4153
0.3835
0.3214
0.22130000000000002
0.21230000000000002
0.22610000000000002
0.27030000000000004
0.2841
0.2827
0.29650000000000004
0.28750000000000003
0.27090000000000003
0.2088
0.18460000000000001
0.16040000000000001
0.1363
0.13490000000000002
0.1562
0.17
0.1763
0.1369
0.09000000000000001
0.1038
0.1023
0.11610000000000001
0.1451
0.1741
0.1879
0.1638
0.1396
0.12300000000000001
0.1292
0.13540000000000002
0.096
0.1022
0.1085
0.14500000000000002
0.1512
0.14980000000000002
0.1332
0.11670000000000001
0.10010000000000001
0.0911
0.0745
0.058
0.0869
0.1311
0.1829
0.21180000000000002
0.21050000000000002
0.2394
0.2684
0.3126
0.31880000000000003
0.38580000000000003
0.4375
0.4741
0.4803
0.4637
0.4016
0.385
0.3532
0.3215
0.3049
0.2807
0.2641
0.2172
0.2006
0.1537
0.0915
0.12050000000000001
0.15710000000000002
0.2088
0.2378
0.24400000000000002
0.2806
0.32480000000000003
0.3841
0.4055
0.4041
0.38
0.3254
0.2937
0.2923
0.32880000000000004
0.3654
0.39440000000000003
0.4006
0.3992
0.41300000000000003
0.4116
0.4178
0.43160000000000004
0.4378
0.4288
0.4274
0.41850000000000004
0.40950000000000003
0.4308
0.45980000000000004
0.4812
0.4874
0.4708
0.4315
0.3921
0.39830000000000004
0.38930000000000003
0.3804
0.33340000000000003
0.2561
0.17880000000000001
0.19260000000000002
0.2064
0.2505
0.2492
0.225
0.18560000000000001
0.1311
0.1145
0.10550000000000001
0.0965
0.0799
0.0937
0.1227
0.1365
0.1351
0.1033
0.0792
0.13090000000000002
0.20550000000000002
0.2725
0.3242
0.3532
0.38220000000000004
0.4036
0.3946
0.3628
0.3007
0.231
0.19920000000000002
0.16740000000000002
0.15080000000000002
0.11910000000000001
0.0949
0.0707
0.061700000000000005
0.0528
0.0362
0.06520000000000001
0.10930000000000001
0.16110000000000002
0.2129
0.24180000000000001
0.27080000000000004
0.2998
0.32880000000000004
0.3274
0.2957
0.2867
0.2928
0.30660000000000004
0.3129
0.2811
0.2417
0.2252
0.23140000000000002
0.2452
0.23620000000000002
0.21200000000000002
0.1726
0.1409
0.12430000000000001
0.1077
0.08360000000000001
0.0366
-0.0407
-0.0497
-0.0511
-0.0601
-0.061500000000000006
-0.06280000000000001
-0.0339
-0.0049
0.0089
-0.0077
-0.0318
-0.048400000000000006
-0.0346
-0.0057
0.0081
-0.008400000000000001
0.0129
0.0267
0.06330000000000001
0.0771
0.0833
0.0668
0.0729
0.0867
0.0854
0.061200000000000004
0.0446
0.0356
0.0342
0.0328
0.016300000000000002
-0.0079
-0.016900000000000002
-0.0183
-0.012100000000000001
-0.0135
-0.0149
-0.0239
-0.0176
-0.026600000000000002
-0.0204
-0.0066
0.030000000000000002
0.0741
0.10310000000000001
0.1169
0.1155
0.10650000000000001
0.1431
0.1645
0.17070000000000002
0.1693
0.12990000000000002
0.083
0.036000000000000004
0.0043
-0.0123
0.0167
0.0456
0.0594
0.058100000000000006
0.0415
0.024900000000000002
-0.0145
-0.031
-0.0324
0.0118
0.055900000000000005
0.1153
0.167
0.2112
0.2554
0.31470000000000004
0.3589
0.37270000000000003
0.3561
0.33190000000000003
0.27740000000000004
0.2456
0.19870000000000002
0.1897
0.1883
0.21730000000000002
0.2311
0.2449
0.26630000000000004
0.2801
0.2939
0.32280000000000003
0.3291
0.3276
0.3035
0.2414
0.202
0.21580000000000002
0.24480000000000002
0.2738
0.2876
0.271
0.24680000000000002
0.19990000000000002
0.1073
-0.0155
-0.0625
-0.041100000000000005
0.0182
0.0776
0.1218
0.15080000000000002
0.1797
0.2011
0.2073
0.2515
0.3184
0.393
0.46
0.5117
0.5179
0.47090000000000004
0.42400000000000004
0.41500000000000004
0.406
0.397
0.3805
0.3715
0.38530000000000003
0.3991
0.4053
0.39630000000000004
0.38730000000000003
0.3783
0.3618
0.3148
0.22990000000000002
0.1374
0.0601
0.0055000000000000005
0.0193
0.0407
0.0545
0.1062
0.1428
0.19460000000000002
0.2388
0.2526
0.2436
0.21180000000000002
0.16490000000000002
0.1862
0.2
0.2214
0.2048
0.1883
0.1565
0.15510000000000002
0.1385
0.0916
0.0371
0.0129
0.034300000000000004
0.048
0.0618
0.0529
0.0059
-0.010700000000000001
-0.05
-0.0742
-0.0984
-0.1073
-0.1163
-0.1101
-0.1419
-0.13570000000000002
-0.1295
-0.09290000000000001
-0.0563
-0.035
0.0092
0.030600000000000002
0.0444
0.0734
0.1024
0.139
0.13
0.1058
0.0741
0.0878
0.1092
0.1154
0.0913
0.059500000000000004
0.06570000000000001
0.0795
0.1085
0.1071
0.06770000000000001
0.043500000000000004
0.0194
-0.02
-0.10490000000000001
-0.1443
-0.1608
-0.1015
-0.0269
0.024800000000000003
0.0614
0.06760000000000001
0.08900000000000001
0.11040000000000001
0.109
0.0772
0.0227
-0.0926
-0.094
-0.0878
-0.0816
-0.1134
-0.1451
-0.1237
-0.0796
-0.0582
-0.052000000000000005
-0.061000000000000006
-0.054700000000000006
-0.0182
0.0108
0.017
-0.0148
-0.061700000000000005
-0.0935
-0.10250000000000001
-0.09620000000000001
-0.1052
-0.1522
-0.1839
-0.1854
-0.14120000000000002
-0.0666
3.0000000000000003E-4
0.0369
0.1038
0.186
0.2605
0.3199
0.3337
0.3247
0.3309
0.3371
0.3433
0.2887
0.24180000000000001
0.2024
0.201
0.19970000000000002
0.1907
0.1437
0.0664
0.027
0.056
0.1078
0.1216
0.1506
0.2023
0.29960000000000003
0.4045
0.47150000000000003
0.5005000000000001
0.5143
0.5433
0.5571
0.5253
0.448
0.3403
0.3161
0.3603
0.39690000000000003
0.4107
0.3789
0.3471
0.3457
0.3443
0.35050000000000003
0.3416
0.325
0.3236
0.32220000000000004
0.31320000000000003
0.28150000000000003
0.22690000000000002
0.2179
0.2545
0.3214
0.35800000000000004
0.34900000000000003
0.3249
0.2931
0.26890000000000003
0.2296
0.16740000000000002
0.09770000000000001
0.0507
0.026600000000000002
0.0176
-0.006500000000000001
-0.053500000000000006
-0.09290000000000001
-0.1019
-0.0881
-0.06670000000000001
-0.0529
-0.046700000000000005
-0.0557
-0.034300000000000004
0.0023
0.038900000000000004
0.0375
0.0361
0.042300000000000004
0.0637
0.054700000000000006
0.0685
0.059500000000000004
0.06570000000000001
0.0795
0.1009
0.1071
0.0829
0.0436
0.0118
-0.0048000000000000004
-0.036500000000000005
-0.060700000000000004
-0.07730000000000001
-0.0863
-0.0649
-0.0131
0.08420000000000001
0.1663
0.2713
0.36860000000000004
0.45830000000000004
0.5177
0.539
0.5149
0.46030000000000004
0.4741
0.4955
0.5169
0.5307000000000001
0.5369
0.5507000000000001
0.5645
0.5555
0.5313
0.4768
0.4299
0.4057
0.3815
0.3498
0.3256
0.3014
0.2772
0.2607
0.23650000000000002
0.2275
0.2109
0.1716
0.1398
0.1005
0.0915
0.0673
0.0431
0.0417
0.0252
0.031400000000000004
0.0224
-0.0018000000000000002
-0.0032
0.0258
0.07
0.10650000000000001
0.1431
0.1645
0.1859
0.2073
0.21350000000000002
0.20450000000000002
0.18030000000000002
0.1562
0.12440000000000001
0.10020000000000001
0.0988
0.10500000000000001
0.1264
0.125
0.1009
0.09190000000000001
0.0753
0.0663
0.0194
-0.02
-0.059300000000000005
-0.0683
-0.0697
-0.11670000000000001
-0.1332
-0.1422
-0.1208
-0.11460000000000001
-0.1008
-0.08700000000000001
-0.0732
-0.0519
-0.030500000000000003
-0.024300000000000002
-0.0408
-0.0726
-0.1423
-0.12100000000000001
-0.092
-0.032600000000000004
-0.0036000000000000003
0.0329
0.0695
0.0985
0.08950000000000001
0.0729
0.033600000000000005
0.0018000000000000002
-0.0603
-0.038900000000000004
-0.0327
-0.0189
-0.012700000000000001
-0.006500000000000001
0.022500000000000003
0.0514
0.057600000000000005
0.06380000000000001
0.016900000000000002
0.0307
0.0369
0.058300000000000005
0.049300000000000004
0.0403
-0.0067
-0.023200000000000002
0.0058000000000000005
0.0879
0.13970000000000002
0.19140000000000001
0.1976
0.18860000000000002
0.1645
0.11750000000000001
0.1389
0.1603
0.1741
0.18030000000000002
0.1713
0.1396
0.1457
0.1595
0.1582
0.17200000000000001
0.1706
0.154
0.1222
0.0753
0.0511
0.0345
0.010400000000000001
-0.021400000000000002
-0.08360000000000001
-0.0925
-0.1015
-0.1029
-0.12710000000000002
-0.1285
-0.1071
-0.1009
-0.12510000000000002
-0.11130000000000001
-0.08990000000000001
-0.015300000000000001
0.0212
0.0426
0.0792
0.131
0.1751
0.1814
0.1647
0.133
0.0937
0.0695
0.06810000000000001
0.06670000000000001
0.0653
0.0639
0.07010000000000001
0.0459
-0.0010
-0.055600000000000004
-0.049300000000000004
-0.028
0.0010
0.007200000000000001
-0.0018000000000000002
-0.0031000000000000003
-0.0045000000000000005
0.0092
0.023
0.0217
0.012700000000000001
0.0037
-0.0281
-0.0143
-0.0081
0.020900000000000002
0.0347
0.0637
0.08510000000000001
0.0913
0.0747
0.027700000000000002
0.0264
0.0478
0.11470000000000001
0.17400000000000002
0.2258
0.2548
0.2762
0.29000000000000004
0.281
0.2492
0.1719
0.056600000000000004
0.0021000000000000003
-0.0449
-0.0994
-0.1236
-0.1326
-0.096
-0.0746
-0.0684
-0.047
-0.0181
-0.0043
0.0323
0.053700000000000005
0.0675
0.0661
0.049600000000000005
0.0709
0.0999
0.1593
0.2034
0.23240000000000002
0.2462
0.2524
0.2358
0.1965
0.1419
0.1254
0.13920000000000002
0.16060000000000002
0.1516
0.097
0.0273
-0.0045000000000000005
-0.0286
-0.0604
-0.0922
-0.124
-0.1102
-0.08120000000000001
-0.059800000000000006
-0.046
-0.0473
-0.0563
-0.0577
-0.051500000000000004
-0.060500000000000005
-0.0543
-0.0709
-0.10260000000000001
-0.1268
-0.1282
-0.09920000000000001
-0.0475
-0.0033
0.0181
0.0775
0.1368
0.1962
0.23270000000000002
0.24650000000000002
0.23750000000000002
0.2286
0.1892
0.1043
0.0649
0.0787
0.1077
0.1443
0.15810000000000002
0.14150000000000001
0.1097
0.06280000000000001
0.0386
0.0448
0.06620000000000001
0.1028
0.1393
0.1835
0.2277
0.2795
0.316
0.32980000000000004
0.3284
0.3194
0.2953
0.22560000000000002
0.1482
0.1468
0.1454
0.1365
0.1427
0.1109
0.0791
0.0246
-0.007200000000000001
-0.0162
-0.0252
-0.049300000000000004
-0.0887
-0.1356
-0.17500000000000002
-0.09280000000000001
-0.025900000000000003
0.041100000000000005
0.1004
0.12940000000000002
0.1584
0.1721
0.15560000000000002
0.12380000000000001
0.12240000000000001
0.1438
0.1652
0.1714
0.1928
0.199
0.1824
0.16590000000000002
0.14170000000000002
0.1479
0.1693
0.1983
0.2272
0.2182
0.2092
0.23070000000000002
0.2596
0.281
0.2872
0.2782
0.2541
0.2071
0.14500000000000002
0.0829
-0.0173
-0.1174
-0.1187
-0.10490000000000001
-0.08360000000000001
-0.07740000000000001
-0.056
-0.0346
-0.020800000000000003
-0.0146
-0.016
-0.025
-0.0263
-0.035300000000000005
-0.0367
-0.0077
-0.0016
0.0047
-0.0119
-0.0285
-0.052700000000000004
-0.0692
-0.0782
-0.07200000000000001
-0.0506
-0.0216
0.0073
0.0059
-0.010700000000000001
-0.012
0.0094
0.0459
0.0673
0.0659
0.057
0.0328
0.0010
-0.023200000000000002
-0.032100000000000004
-0.0183
0.0334
0.0852
0.12940000000000002
0.1431
0.14170000000000002
0.1404
0.1542
0.1603
0.1438
0.1044
0.0575
0.0637
0.08510000000000001
0.10650000000000001
0.0823
0.0429
0.034
0.0478
0.0767
0.0829
0.036000000000000004
0.0422
0.0635
0.1077
0.1291
0.12010000000000001
0.0732
0.033800000000000004
0.0172
7.0E-4
-0.0235
-0.0553
-0.0946
-0.096
-0.067
-0.0304
-0.0091
0.0047
-0.0043
0.0020
0.0081
0.044700000000000004
0.0737
0.1027
0.1317
0.16060000000000002
0.1744
0.1807
0.17170000000000002
0.1779
0.1917
0.19790000000000002
0.17370000000000002
0.1419
0.1709
0.1923
0.2137
0.1895
0.1198
0.019700000000000002
-0.034800000000000005
-0.0666
-0.0984
-0.13770000000000002
-0.1771
-0.1557
-0.1039
-0.0826
-0.0839
-0.1005
-0.1247
-0.1109
-0.0971
-0.09090000000000001
-0.0695
-0.0329
0.0188
0.063
0.0844
0.07540000000000001
0.0664
0.065
0.0333
-0.0137
-0.0606
-0.1
-0.11660000000000001
-0.0572
-0.0206
-0.0068000000000000005
-0.0082
-0.0324
0.0269
0.09390000000000001
0.1381
0.1595
0.1733
0.20220000000000002
0.216
0.2222
0.2132
0.1967
0.1877
0.18630000000000002
0.16970000000000002
0.1607
0.1593
0.1655
0.17930000000000001
0.1855
0.169
0.1676
0.1814
0.1952
0.1786
0.1468
0.09230000000000001
0.0453
0.0287
0.0046
-0.057600000000000005
-0.059000000000000004
-0.0603
-0.054200000000000005
-0.0631
-0.1177
-0.195
-0.2419
-0.2509
-0.2296
-0.193
-0.164
-0.1502
-0.14400000000000002
-0.1529
-0.1468
-0.133
-0.0964
-0.0067
0.0603
0.1272
0.1562
0.17
0.161
0.1293
0.08990000000000001
0.058100000000000006
0.041600000000000005
0.025
0.008400000000000001
-0.0082
-0.0323
-0.0489
-0.0427
-0.028900000000000002
-0.0151
0.013900000000000001
0.035300000000000005
0.0263
0.0097
-0.0221
-0.031100000000000003
-0.0476
-0.06420000000000001
-0.08080000000000001
-0.0898
-0.0456
0.013800000000000002
0.0655
0.0945
0.10070000000000001
0.0917
0.0296
-0.032600000000000004
-0.10990000000000001
-0.0961
-0.1279
-0.152
-0.18380000000000002
-0.2156
-0.2549
-0.2715
-0.2501
-0.1983
-0.1466
-0.1024
-0.0734
-0.0824
-0.0838
-0.062400000000000004
-0.0334
-0.034800000000000005
-0.0362
-0.0376
-0.039
-0.0176
-0.0114
-0.005200000000000001
-0.0066
-0.015600000000000001
-0.0094
-0.0108
-0.0273
-0.051500000000000004
-0.0529
-0.0391
-0.0177
-0.019100000000000002
-0.0281
-0.0371
-0.0688
-0.0854
-0.0792
-0.0502
-0.028900000000000002
1.0E-4
0.0063
-0.0026000000000000003
-0.019200000000000002
-0.058600000000000006
-0.0903
-0.0993
-0.10070000000000001
-0.10210000000000001
-0.10350000000000001
-0.1125
-0.1366
-0.1153
-0.11670000000000001
-0.11800000000000001
-0.1422
-0.1056
-0.0766
-0.0477
-0.0415
-0.0505
-0.0519
-0.0608
-0.0698
-0.0636
-0.0346
0.0019
0.0233
0.0371
0.0281
0.034300000000000004
0.033
0.0088
0.0074
0.0364
0.0881
0.1247
0.1461
0.15990000000000001
0.1509
0.11910000000000001
0.07980000000000001
-0.0051
-0.06720000000000001
-0.1066
-0.09280000000000001
-0.0563
-0.034800000000000005
-0.0362
-0.037700000000000004
-0.0239
0.0051
0.0114
-0.0128
-0.029400000000000003
-0.046
-0.047400000000000005
-0.056400000000000006
-0.0729
-0.0819
-0.0833
-0.0847
-0.0785
-0.0723
-0.0661
-0.0675
-0.0689
-0.0779
-0.0716
-0.0351
0.0091
0.0533
0.0898
0.1264
0.14780000000000001
0.154
0.1526
0.11330000000000001
0.09670000000000001
0.07250000000000001
0.0787
0.0697
0.0835
0.0821
0.08070000000000001
0.0718
0.055200000000000006
0.0386
0.022000000000000002
0.0206
-0.0111
-0.0125
-0.013900000000000001
-0.0229
-0.0395
-0.10160000000000001
-0.1106
-0.11960000000000001
-0.1438
-0.1527
-0.1617
-0.1328
-0.11900000000000001
-0.0976
-0.09140000000000001
-0.1155
-0.079
0.0183
0.0853
0.1522
0.1888
0.2102
0.2088
0.18460000000000001
0.1529
0.1363
0.11220000000000001
0.0804
0.0334
-0.0439
-0.1212
-0.10740000000000001
-0.0784
-0.0646
-0.050800000000000005
-0.0902
-0.1068
-0.093
-0.0792
-0.0654
-0.0896
-0.12890000000000001
-0.1379
-0.10890000000000001
-0.042
0.025
0.061500000000000006
0.09050000000000001
0.0816
0.0346
0.0408
0.0546
0.08360000000000001
0.0974
0.096
0.1022
0.1464
0.20570000000000002
0.24230000000000002
0.27890000000000004
0.2851
0.2761
0.2595
0.2277
0.1884
0.1187
0.0641
0.0551
0.0689
0.0903
0.1041
0.08750000000000001
0.040600000000000004
-0.0216
-0.0154
0.0060
0.035
0.026000000000000002
-0.0057
-0.09820000000000001
-0.1148
-0.0782
-0.026500000000000003
-0.0051
0.008700000000000001
0.037700000000000004
0.08940000000000001
0.14120000000000002
0.1854
0.19920000000000002
0.1978
0.1812
0.17980000000000002
0.20120000000000002
0.2074
0.20600000000000002
0.197
0.1729
0.1563
0.1245
0.0776
0.038200000000000005
0.014100000000000001
-0.0177
-0.0723
-0.1041
-0.1434
-0.13720000000000002
-0.1158
-0.10200000000000001
-0.1034
-0.12760000000000002
-0.12890000000000001
-0.1303
-0.109
-0.0724
-0.051000000000000004
-0.022000000000000002
-6.000000000000001E-4
0.0284
0.049800000000000004
0.0332
0.009000000000000001
-0.0152
0.013800000000000002
0.08070000000000001
0.1325
0.1691
0.1829
0.18150000000000002
0.16490000000000002
0.11040000000000001
0.1242
0.1456
0.167
0.1731
0.1414
0.0641
-0.0284
-0.0678
-0.0616
-0.025
0.034300000000000004
0.0557
0.061900000000000004
0.0529
0.013600000000000001
-0.0182
-0.0424
-0.0589
-0.0375
-0.0010
0.0432
0.0722
0.1012
0.1529
0.20470000000000002
0.2868
0.331
0.36760000000000004
0.3814
0.3876
0.40140000000000003
0.4076
0.3834
0.3516
0.3199
0.364
0.4158
0.4752
0.4965
0.49520000000000003
0.4786
0.4544
0.42260000000000003
0.36810000000000004
0.3136
0.2666
0.2121
0.1575
0.08020000000000001
0.0105
-0.0669
-0.1062
-0.13040000000000002
-0.1394
-0.1408
-0.127
-0.11320000000000001
-0.0538
-0.0097
0.0193
0.025500000000000002
0.0166
0.0227
0.029
0.0655
0.1097
0.1311
0.16010000000000002
0.1739
0.17250000000000001
0.1255
0.07100000000000001
0.0468
0.0378
0.028900000000000002
0.0047
-0.0347
-0.0664
-0.0906
-0.092
-0.0858
-0.0796
-0.081
-0.11270000000000001
-0.1521
-0.1763
-0.10930000000000001
-0.0424
0.0018000000000000002
0.0308
0.0522
0.07350000000000001
0.0949
0.1315
0.13770000000000002
0.1363
0.1046
0.0728
0.0562
0.062400000000000004
0.0838
0.11280000000000001
0.12660000000000002
0.1404
0.11620000000000001
0.092
0.0755
0.0665
0.0347
0.0181
-0.0060
-0.022600000000000002
-0.0392
-0.0482
-0.0724
-0.0965
-0.1359
-0.2056
-0.1766
-0.1552
-0.1414
-0.13520000000000001
-0.1139
-0.0545
-0.0027
0.033800000000000004
0.0476
0.046200000000000005
0.06770000000000001
0.1042
0.12560000000000002
0.1318
0.1228
0.1139
0.0821
0.0579
0.0413
0.0247
0.0082
-0.0236
-0.055400000000000005
-0.0567
-0.0429
-0.0443
-0.0533
-0.0699
-0.0941
-0.1183
-0.10450000000000001
-0.0907
-0.0693
-0.0555
-0.0341
-0.035500000000000004
-0.044500000000000005
-0.0534
-0.0472
-0.048600000000000004
-0.06520000000000001
-0.08940000000000001
-0.10600000000000001
-0.1149
-0.1163
-0.1177
-0.11910000000000001
-0.12050000000000001
-0.1143
-0.09290000000000001
-0.07150000000000001
-0.0653
-0.0439
-0.022600000000000002
0.0292
0.0886
0.12510000000000002
0.15410000000000001
0.1603
0.1589
0.18030000000000002
0.1865
0.18510000000000001
0.1534
0.114
0.0746
0.0429
0.0036000000000000003
-0.051000000000000004
-0.0979
-0.1449
-0.1159
-0.1097
-0.10350000000000001
-0.1125
-0.12150000000000001
-0.1457
-0.1091
-0.0877
-0.0511
6.000000000000001E-4
0.0524
0.06620000000000001
0.08
0.1014
0.13040000000000002
0.15180000000000002
0.1656
0.2021
0.24630000000000002
0.29810000000000003
0.3422
0.35600000000000004
0.33940000000000003
0.2849
0.27590000000000003
0.25170000000000003
0.22760000000000002
0.1806
0.1413
0.1323
0.11570000000000001
0.09910000000000001
0.0674
0.0356
0.0038
-0.0279
-0.07490000000000001
-0.1066
-0.14600000000000002
-0.1626
-0.1336
-0.08940000000000001
-0.037700000000000004
-0.0239
-0.0328
-0.057
-0.050800000000000005
-0.037000000000000005
-0.038400000000000004
-0.055
-0.0412
-0.0122
0.054700000000000006
0.0913
0.11270000000000001
0.0733
0.034
0.0478
0.07680000000000001
0.083
0.0816
0.0422
0.0105
-0.0441
-0.129
-0.11520000000000001
-0.1394
-0.1484
-0.16490000000000002
-0.18910000000000002
-0.1829
-0.1615
-0.1401
-0.0884
-0.013800000000000002
0.0531
0.09730000000000001
0.13390000000000002
0.1401
0.169
0.18280000000000002
0.18910000000000002
0.1801
0.1711
0.1849
0.2139
0.2353
0.24150000000000002
0.2325
0.2159
0.17650000000000002
0.13720000000000002
0.0902
0.0509
0.0267
0.010100000000000001
0.0011
-0.030600000000000002
-0.1004
-0.0182
0.0639
0.1612
0.2434
0.27990000000000004
0.3013
0.3151
0.3289
0.3579
0.3869
0.3855
0.3537
0.2992
0.2674
0.2281
0.2419
0.24050000000000002
0.2467
0.24530000000000002
0.2439
0.2349
0.21830000000000002
0.17900000000000002
0.12440000000000001
0.13820000000000002
0.1444
0.14300000000000002
0.134
0.1403
0.16160000000000002
0.19820000000000002
0.21200000000000002
0.23340000000000002
0.232
0.18510000000000001
0.085
-0.0152
-0.0393
-0.0483
-0.042100000000000005
-0.0587
-0.098
-0.1222
-0.1312
-0.08700000000000001
-0.058
-0.0367
-0.0456
-0.024200000000000003
0.0275
0.1173
0.16140000000000002
0.18280000000000002
0.189
0.1952
0.171
0.1545
0.1531
0.1593
0.1882
0.202
0.1855
0.1385
0.061200000000000004
-0.023700000000000002
-0.1086
-0.0721
-0.0658
-0.06720000000000001
-0.061000000000000006
-0.0776
-0.08660000000000001
-0.0956
-0.11220000000000001
-0.1363
-0.1529
-0.1391
-0.1253
-0.1115
-0.1129
-0.0915
-0.055
-0.0184
0.0030
-0.0060
-0.0074
0.014
0.0506
0.0796
0.0858
0.0844
0.12100000000000001
0.1575
0.1865
0.17750000000000002
0.1686
0.16720000000000002
0.18860000000000002
0.21000000000000002
0.2237
0.1996
0.1526
0.1208
0.0891
0.0497
-0.0048000000000000004
-0.08220000000000001
-0.1291
-0.1532
-0.185
-0.21680000000000002
-0.2106
-0.17400000000000002
-0.11470000000000001
-0.0629
-0.0415
-0.06570000000000001
-0.10500000000000001
-0.1292
-0.12300000000000001
-0.1092
-0.1182
-0.1272
-0.12100000000000001
-0.1072
-0.0858
-0.11
-0.1265
-0.1355
-0.10650000000000001
-0.08510000000000001
-0.0789
-0.1107
-0.0969
-0.052700000000000004
-0.0162
-0.0024000000000000002
-0.0341
-0.0887
-0.1129
-0.1218
-0.1308
-0.17020000000000002
-0.1943
-0.1957
-0.1819
-0.1757
-0.1847
-0.1633
-0.1419
-0.0674
-4.0E-4
0.0437
0.042300000000000004
0.0333
0.024300000000000002
0.0609
0.1203
0.1569
0.1555
0.11610000000000001
0.0616
0.0678
0.12710000000000002
0.1865
0.223
0.2293
0.2431
0.24930000000000002
0.23270000000000002
0.21610000000000001
0.1844
0.1526
0.098
0.0511
0.0193
0.025500000000000002
0.0241
0.0379
0.0669
0.0883
0.0869
0.0627
-0.0070
-0.0388
-0.0478
0.019200000000000002
0.07100000000000001
0.1075
0.12890000000000001
0.1427
0.2097
0.269
0.298
0.3194
0.36360000000000003
0.4305
0.4823
0.5037
0.48710000000000003
0.47050000000000003
0.4615
0.4677
0.45120000000000005
0.3814
0.3269
0.2647
0.2406
0.24680000000000002
0.2378
0.19840000000000002
0.1439
0.0742
-0.0108
-0.0198
-0.0439
-0.06810000000000001
-0.115
-0.124
-0.1102
-0.0661
-0.029500000000000002
-0.015700000000000002
0.0361
0.10300000000000001
0.16240000000000002
0.18380000000000002
0.1824
0.1962
0.21760000000000002
0.25420000000000004
0.26030000000000003
0.259
0.2576
0.24100000000000002
0.22440000000000002
0.2078
0.1457
0.0456
0.021400000000000002
0.042800000000000005
0.0718
0.078
0.046200000000000005
-0.031100000000000003
-0.1312
-0.10980000000000001
-0.096
-0.067
-0.08360000000000001
-0.10020000000000001
-0.1092
-0.0878
-0.058800000000000005
-0.0526
0.014400000000000001
0.1041
0.21660000000000001
0.3367
0.4188
0.4858
0.5451
0.5893
0.6335000000000001
0.6624
0.6762
0.6597000000000001
0.6431
0.6113000000000001
0.5872
0.5554
0.5312
0.4919
0.4449
0.398
0.35100000000000003
0.2813
0.20400000000000001
0.1342
0.0645
0.0175
-0.0142
-0.015600000000000001
-0.0246
-0.0184
-0.0274
-0.06670000000000001
-0.1061
-0.1379
-0.1468
-0.1254
-0.1268
-0.1282
-0.1752
-0.1918
-0.1552
-0.1034
-0.059300000000000005
-0.0227
-0.0241
-0.025400000000000002
-0.0041
0.024900000000000002
0.0539
0.0601
0.0587
0.042100000000000005
-0.012400000000000001
-0.09730000000000001
-0.09870000000000001
-0.1077
-0.1015
-0.1105
-0.165
-0.21960000000000002
-0.2058
-0.1768
-0.1554
-0.1416
-0.1582
-0.1976
-0.18380000000000002
-0.12440000000000001
-0.0347
-0.013300000000000001
0.0081
-9.000000000000001E-4
-0.055400000000000005
-0.07200000000000001
-0.043000000000000003
0.0239
0.0529
0.0819
0.09570000000000001
0.07150000000000001
0.0094
-0.045200000000000004
-0.07690000000000001
-0.07830000000000001
-0.0645
-0.058300000000000005
-0.044500000000000005
-0.0383
-0.0473
-0.0487
-0.0577
-0.0591
-0.0756
-0.0922
-0.124
-0.18610000000000002
-0.1799
-0.1661
-0.1295
-0.11570000000000001
-0.1399
-0.1945
-0.2642
-0.30360000000000004
-0.3201
-0.2988
-0.28500000000000003
-0.2635
-0.227
-0.198
-0.1842
-0.2084
-0.2401
-0.24910000000000002
-0.2353
-0.2291
-0.2381
-0.26230000000000003
-0.2713
-0.2575
-0.2513
-0.26780000000000004
-0.29200000000000004
-0.301
-0.2796
-0.26580000000000004
-0.2596
-0.2686
-0.2928
-0.3093
-0.30310000000000004
-0.2742
-0.2452
-0.2238
-0.21760000000000002
-0.2114
-0.23550000000000001
-0.2066
-0.15480000000000002
-0.0878
-0.0361
0.0308
0.113
0.1647
0.2089
0.2303
0.2669
0.311
0.3173
0.3007
0.2841
0.3055
0.3572
0.39380000000000004
0.4152
0.4214
0.42000000000000004
0.39590000000000003
0.4097
0.4158
0.44480000000000003
0.451
0.4345
0.42550000000000004
0.40890000000000004
0.40750000000000003
0.4061
0.4047
0.3881
0.37160000000000004
0.3398
0.2853
0.22310000000000002
0.1534
0.1748
0.1962
0.2252
0.24650000000000002
0.23750000000000002
0.2134
0.1892
0.1575
0.1636
0.1547
0.1457
0.1139
0.10490000000000001
0.0884
0.0794
0.0476
0.0538
0.06760000000000001
0.06620000000000001
0.0648
0.055900000000000005
0.062
0.0758
0.0896
0.0883
0.0717
0.0475
0.08410000000000001
0.1358
0.1952
0.2318
0.23040000000000002
0.191
0.12890000000000001
0.0060
-0.0258
-0.0499
-0.0361
-0.052700000000000004
-0.07690000000000001
-0.1163
-0.1404
-0.1342
-0.1052
-0.0687
-0.0397
-0.025900000000000003
-0.0273
-0.0362
3.0000000000000003E-4
0.0369
0.058300000000000005
0.0645
0.0631
0.0693
0.0907
0.1121
0.1335
0.13970000000000002
0.1383
0.11410000000000001
0.0748
-0.0253
-0.034300000000000004
0.0022
0.0616
0.09820000000000001
0.0892
0.0726
0.056
0.024300000000000002
-0.0151
-0.09240000000000001
-0.16970000000000002
-0.2243
-0.2333
-0.2195
-0.2209
-0.2374
-0.2464
-0.2706
-0.2492
-0.2278
-0.21400000000000002
-0.20020000000000002
-0.1864
-0.165
-0.1588
-0.1678
-0.1844
-0.2162
-0.1948
-0.1658
-0.1292
-0.1078
-0.1092
-0.1106
-0.112
-0.12100000000000001
-0.12240000000000001
-0.12380000000000001
-0.11760000000000001
-0.1114
-0.1279
-0.1521
-0.1839
-0.20800000000000002
-0.217
-0.2184
-0.21980000000000002
-0.24400000000000002
-0.31370000000000003
-0.3531
-0.36960000000000004
-0.3558
-0.3345
-0.33590000000000003
-0.3221
-0.27790000000000004
-0.22610000000000002
-0.1819
-0.1454
-0.13920000000000002
-0.1633
-0.13440000000000002
-0.10540000000000001
-0.0688
-0.0626
-0.0944
-0.111
-0.0896
-0.0682
-0.054400000000000004
-0.0709
-0.14070000000000002
-0.1952
-0.24980000000000002
-0.2436
-0.2449
-0.22360000000000002
-0.225
-0.2112
-0.2202
-0.24430000000000002
-0.3065
-0.3534
-0.38520000000000004
-0.3942
-0.3956
-0.4121
-0.40590000000000004
-0.3997
-0.37070000000000003
-0.3417
-0.3356
-0.3141
-0.2852
-0.2107
-0.1437
-0.0995
-0.0857
-0.0795
-0.058100000000000006
0.0088
0.0985
0.1579
0.17930000000000001
0.19310000000000002
0.1993
0.19790000000000002
0.1965
0.15710000000000002
0.133
0.124
0.1302
0.1288
0.1198
0.0653
-0.0196
-0.059000000000000004
-0.0908
-0.08460000000000001
-0.0935
-0.1177
-0.1495
-0.1129
-0.0687
-0.0246
-0.0184
-0.050100000000000006
-0.0819
-0.11370000000000001
-0.1302
-0.1696
-0.1786
-0.1648
-0.1434
-0.13720000000000002
-0.10060000000000001
-0.0792
-0.0579
-0.0592
-0.09860000000000001
-0.09240000000000001
-0.0862
-0.0648
-0.0814
-0.0979
-0.1297
-0.1615
-0.23120000000000002
-0.225
-0.21880000000000002
-0.19740000000000002
-0.17600000000000002
-0.1774
-0.194
-0.2106
-0.2272
-0.2589
-0.3438
-0.3149
-0.31620000000000004
-0.2797
-0.2962
-0.28240000000000004
-0.2459
-0.2169
-0.17270000000000002
-0.1437
-0.1375
-0.1389
-0.17830000000000001
-0.19490000000000002
-0.0748
0.0757
0.1958
0.3235
0.4132
0.4954
0.5471
0.5761000000000001
0.5823
0.5582
0.4808
0.3352
0.2806
0.1957
0.21710000000000002
0.2081
0.2447
0.2509
0.2647
0.24050000000000002
0.19360000000000002
0.1163
0.0693
0.0983
0.15
0.1562
0.15480000000000002
0.1003
0.038200000000000005
-0.0316
-0.1165
-0.2318
-0.31670000000000004
-0.3561
-0.3574
-0.3436
-0.34500000000000003
-0.36920000000000003
-0.40850000000000003
-0.43270000000000003
-0.44930000000000003
-0.45830000000000004
-0.4597
-0.4687
-0.4625
-0.4335
-0.38930000000000003
-0.3603
-0.3466
-0.37070000000000003
-0.37210000000000004
-0.3583
-0.32930000000000004
-0.2927
-0.2866
-0.2803
-0.2817
-0.3059
-0.2997
-0.2859
-0.2797
-0.2735
-0.27490000000000003
-0.28390000000000004
-0.308
-0.3398
-0.37160000000000004
-0.38820000000000005
-0.3819
-0.3834
-0.40750000000000003
-0.4697
-0.4862
-0.4572
-0.39030000000000004
-0.3385
-0.2868
-0.25780000000000003
-0.2364
-0.2378
-0.1709
-0.1039
-0.0142
0.0604
0.1577
0.2398
0.3296
0.3889
0.44070000000000004
0.4697
0.5138
0.5276000000000001
0.5187
0.49450000000000005
0.4551
0.4158
0.3688
0.32180000000000003
0.2597
0.1976
0.2038
0.21760000000000002
0.27690000000000003
0.2907
0.2893
0.2576
0.2182
0.1713
0.1015
0.0014
-0.0835
-0.1532
-0.19260000000000002
-0.1864
-0.1802
-0.18150000000000002
-0.1754
-0.1388
-0.125
-0.1416
-0.1733
-0.1975
-0.2293
-0.2534
-0.2624
-0.26380000000000003
-0.28800000000000003
-0.30460000000000004
-0.3211
-0.3073
-0.2783
-0.2722
-0.3039
-0.3205
-0.30670000000000003
-0.2853
-0.25630000000000003
-0.24250000000000002
-0.21350000000000002
-0.19970000000000002
-0.21630000000000002
-0.26330000000000003
-0.31020000000000003
-0.32680000000000003
-0.33580000000000004
-0.3372
-0.3386
-0.34
-0.3262
-0.27440000000000003
-0.2378
-0.2164
-0.2102
-0.20400000000000001
-0.1978
-0.1537
-0.1095
-0.0653
-0.0060
0.0458
0.1052
0.14170000000000002
0.1555
0.15410000000000001
0.1603
0.1817
0.2031
0.2093
0.2155
0.2141
0.2127
0.2417
0.2783
0.3073
0.3059
0.2969
0.3259
0.3549
0.3687
0.3673
0.3279
0.2582
0.21880000000000002
0.2023
0.1781
0.10830000000000001
0.0614
0.0296
-0.0021000000000000003
-0.0415
-0.06570000000000001
-0.0974
-0.0988
-0.0698
-0.0485
-0.0347
-0.0512
-0.1058
-0.12990000000000002
-0.1389
-0.1403
-0.14930000000000002
-0.16590000000000002
-0.19010000000000002
-0.2218
-0.2308
-0.255
-0.2792
-0.35650000000000004
-0.449
-0.3896
-0.34540000000000004
-0.3089
-0.29510000000000003
-0.30410000000000004
-0.313
-0.3296
-0.3462
-0.3856
-0.4097
-0.4111
-0.39730000000000004
-0.3911
-0.3773
-0.3635
-0.3573
-0.3663
-0.3373
-0.3008
-0.2566
-0.22760000000000002
-0.2214
-0.2
-0.1558
-0.11170000000000001
-0.0979
-0.0917
-0.0779
-0.0489
-0.0047
0.024300000000000002
0.0456
0.0594
0.0732
0.08700000000000001
0.0932
0.06910000000000001
0.0297
-0.04
-0.08700000000000001
-0.0884
-0.08220000000000001
-0.076
-0.085
-0.1091
-0.1105
-0.1043
-0.11330000000000001
-0.1223
-0.1389
-0.1023
-0.020200000000000003
0.09240000000000001
0.1441
0.1731
0.1641
0.14
0.0323
-0.0223
-0.0313
-0.0327
-0.0492
-0.081
-0.17350000000000002
-0.304
-0.38130000000000003
-0.3295
-0.29300000000000004
-0.18810000000000002
-0.1135
-0.039
0.0128
0.057
0.0935
0.09970000000000001
0.0984
0.0742
0.0424
0.0030
-0.0591
-0.0757
-0.0847
-0.0709
-0.06470000000000001
-0.0509
-0.0446
-0.0688
-0.1082
-0.14
-0.1489
-0.1427
-0.1517
-0.1303
-0.1165
-0.1027
-0.0965
-0.10550000000000001
-0.1221
-0.1766
-0.17800000000000002
-0.187
-0.1884
-0.167
-0.13040000000000002
-0.1015
-0.0952
-0.09670000000000001
-0.0753
-0.038700000000000005
-0.0097
-0.0111
-0.027700000000000002
-0.051800000000000006
-0.08360000000000001
-0.1305
-0.1699
-0.1333
-0.1043
-0.0981
-0.1071
-0.1617
-0.2162
-0.2556
-0.2797
-0.2812
-0.2674
-0.2308
-0.18660000000000002
-0.1424
-0.0907
-0.061700000000000005
-0.047900000000000005
-0.056900000000000006
-0.1038
-0.15080000000000002
-0.1522
-0.1535
-0.13970000000000002
-0.14120000000000002
-0.1198
-0.0984
-0.0694
-0.040400000000000005
-0.026600000000000002
-0.0356
-0.029400000000000003
-0.015600000000000001
0.0134
0.0196
0.0182
-0.013600000000000001
0.0078000000000000005
0.0292
0.0506
0.0644
0.0782
0.0844
0.07540000000000001
0.0512
0.0119
-0.0351
-0.082
-0.11380000000000001
-0.138
-0.14700000000000002
-0.1635
-0.1573
-0.14350000000000002
-0.1373
-0.1311
-0.1325
-0.1491
-0.18080000000000002
-0.19740000000000002
-0.22160000000000002
-0.2306
-0.22440000000000002
-0.2182
-0.21200000000000002
-0.2134
-0.2223
-0.2541
-0.2631
-0.2417
-0.2051
-0.18380000000000002
-0.15480000000000002
-0.13340000000000002
-0.112
-0.1134
-0.12990000000000002
-0.1693
-0.2011
-0.2253
-0.24180000000000001
-0.228
-0.2142
-0.20040000000000002
-0.1942
-0.20320000000000002
-0.2046
-0.1908
-0.17700000000000002
-0.1784
-0.195
-0.2192
-0.2509
-0.2751
-0.2917
-0.28550000000000003
-0.2717
-0.2503
-0.22890000000000002
-0.2303
-0.2393
-0.2559
-0.26480000000000004
-0.2738
-0.2904
-0.2842
-0.24760000000000001
-0.21100000000000002
-0.17450000000000002
-0.1683
-0.1773
-0.171
-0.1648
-0.1131
-0.0917
-0.0855
-0.0869
-0.0883
-0.059300000000000005
-0.0531
-0.046900000000000004
-0.0635
-0.0876
-0.08900000000000001
-0.0752
-0.0766
-0.10840000000000001
-0.16290000000000002
-0.14150000000000001
-0.12010000000000001
-0.0988
-0.085
-0.094
-0.1105
-0.12710000000000002
-0.12090000000000001
-0.1223
-0.11610000000000001
-0.1023
-0.08850000000000001
-0.0519
-0.0154
0.013600000000000001
0.0047
-0.0347
-0.013300000000000001
0.0081
0.0219
-0.0099
-0.07200000000000001
-0.1342
-0.0976
-0.061000000000000006
-0.032
-0.0334
-0.057600000000000005
-0.08940000000000001
-0.1211
-0.1453
-0.19990000000000002
-0.2696
-0.3089
-0.2876
-0.2661
-0.2827
-0.2917
-0.27030000000000004
-0.2109
-0.1592
-0.1454
-0.1468
-0.171
-0.18000000000000002
-0.1889
-0.2283
-0.2373
-0.24630000000000002
-0.22490000000000002
-0.1883
-0.1593
-0.1531
-0.1469
-0.1255
-0.0965
-0.08270000000000001
-0.10690000000000001
-0.13870000000000002
-0.1552
-0.1719
-0.17320000000000002
-0.1822
-0.1912
-0.20020000000000002
-0.2016
-0.2333
-0.2499
-0.2361
-0.1768
-0.08700000000000001
-0.0049
0.0393
0.0455
0.028900000000000002
0.0123
-0.0118
-0.0664
-0.15130000000000002
-0.259
-0.2908
-0.3073
-0.3163
-0.32530000000000003
-0.35710000000000003
-0.38120000000000004
-0.3902
-0.3613
-0.33990000000000004
-0.3337
-0.3578
-0.32880000000000004
-0.2999
-0.26330000000000003
-0.2495
-0.2281
-0.1991
-0.18530000000000002
-0.1867
-0.2033
-0.2199
-0.22890000000000002
-0.253
-0.2772
-0.3014
-0.3028
-0.28140000000000004
-0.24480000000000002
-0.22340000000000002
-0.19440000000000002
-0.1655
-0.12890000000000001
-0.09230000000000001
-0.1013
-0.171
-0.2331
-0.2877
-0.3043
-0.2753
-0.2691
-0.3008
-0.3098
-0.29600000000000004
-0.2822
-0.276
-0.28500000000000003
-0.30160000000000003
-0.303
-0.274
-0.26780000000000004
-0.2692
-0.2782
-0.2796
-0.3038
-0.30510000000000004
-0.32930000000000004
-0.3307
-0.3397
-0.3335
-0.3121
-0.2983
-0.3073
-0.3315
-0.3252
-0.2962
-0.24450000000000002
-0.23070000000000002
-0.2321
-0.2411
-0.24250000000000002
-0.2439
-0.2301
-0.2011
-0.14930000000000002
-0.1052
-0.06860000000000001
-0.0396
-0.041
-0.057600000000000005
-0.1121
-0.08310000000000001
-0.0693
-0.0555
-0.0873
-0.1267
-0.166
-0.1522
-0.1308
-0.1095
-0.1032
-0.1046
-0.0908
-0.0998
-0.13920000000000002
-0.1709
-0.2331
-0.27240000000000003
-0.2738
-0.2828
-0.307
-0.3539
-0.3781
-0.3415
-0.3126
-0.276
-0.26980000000000004
-0.2712
-0.24980000000000002
-0.2436
-0.2146
-0.216
-0.225
-0.24910000000000002
-0.2733
-0.305
-0.34440000000000004
-0.36100000000000004
-0.37
-0.3638
-0.3272
-0.3134
-0.3224
-0.33140000000000003
-0.3024
-0.22030000000000002
-0.1913
-0.1699
-0.1713
-0.1802
-0.1741
-0.19820000000000002
-0.2528
-0.3453
-0.29350000000000004
-0.24180000000000001
-0.1748
-0.1458
-0.16240000000000002
-0.2094
-0.2715
-0.3109
-0.2515
-0.2149
-0.2087
-0.23290000000000002
-0.2874
-0.2584
-0.2446
-0.2308
-0.2778
-0.2336
-0.1971
-0.13770000000000002
-0.10110000000000001
-0.1253
-0.1343
-0.1433
-0.0915
-0.0473
-0.0183
-0.035
-0.0743
-0.1213
-0.1454
-0.19240000000000002
-0.2545
-0.3166
-0.3332
-0.327
-0.32080000000000003
-0.307
-0.3312
-0.3478
-0.3643
-0.35810000000000003
-0.3443
-0.3457
-0.3851
-0.3865
-0.3119
-0.20700000000000002
-0.1325
-0.0883
-0.0897
-0.0835
-0.0697
-0.0483
-0.0497
-0.0663
-0.06770000000000001
-0.0767
-0.116
-0.14780000000000001
-0.17200000000000001
-0.20370000000000002
-0.2127
-0.19890000000000002
-0.2003
-0.2093
-0.2411
-0.25
-0.21350000000000002
-0.1769
-0.1631
-0.1797
-0.2114
-0.2432
-0.27490000000000003
-0.28390000000000004
-0.2929
-0.3019
-0.3185
-0.3199
-0.30610000000000004
-0.3151
-0.3316
-0.3482
-0.342
-0.3055
-0.25370000000000004
-0.21710000000000002
-0.18810000000000002
-0.1819
-0.1985
-0.1923
-0.1937
-0.1875
-0.19640000000000002
-0.19790000000000002
-0.2068
-0.21580000000000002
-0.24760000000000001
-0.2262
-0.19720000000000001
-0.11510000000000001
-0.08610000000000001
-0.08750000000000001
-0.0889
-0.10550000000000001
-0.10690000000000001
-0.1158
-0.1476
-0.1718
-0.1656
-0.1442
-0.11520000000000001
-0.1014
-0.1028
-0.1269
-0.1587
-0.1373
-0.08560000000000001
-0.018600000000000002
0.010400000000000001
0.0393
0.0531
0.0517
0.0352
-0.0194
-0.1043
-0.1665
-0.183
-0.154
-0.14020000000000002
-0.1264
-0.1203
-0.114
-0.1078
-0.1396
-0.1182
-0.1044
-0.07540000000000001
-0.0616
-0.0858
-0.14800000000000002
-0.24050000000000002
-0.29500000000000004
-0.2812
-0.2446
-0.2156
-0.22460000000000002
-0.24880000000000002
-0.2881
-0.2592
-0.23020000000000002
-0.224
-0.2482
-0.28750000000000003
-0.31170000000000003
-0.2979
-0.2765
-0.28550000000000003
-0.29450000000000004
-0.3035
-0.2669
-0.2303
-0.2165
-0.2331
-0.2421
-0.2207
-0.1689
-0.1096
-0.0806
-0.0668
-0.0682
-0.09240000000000001
-0.10890000000000001
-0.1255
-0.1269
-0.1131
-0.0993
-0.0627
-0.0262
-0.027600000000000003
-0.0517
-0.0911
-0.11520000000000001
-0.1242
-0.1484
-0.1574
-0.1436
-0.11460000000000001
-0.116
-0.1326
-0.1567
-0.1809
-0.1519
-0.1077
-0.0712
-0.0574
-0.0436
-0.0222
-8.0E-4
-0.0022
-0.0112
-0.020200000000000003
-0.014
-2.0E-4
0.013600000000000001
0.0122
-0.0119
-0.020900000000000002
-0.014700000000000001
0.0143
0.028
0.0495
0.055600000000000004
0.0543
0.0529
0.0211
0.0349
0.0563
0.1005
0.1066
0.1053
0.0507
0.0114
0.0631
0.1453
0.2046
0.2564
0.2854
0.3143
0.33580000000000004
0.34190000000000004
0.3254
0.28600000000000003
0.2087
0.23770000000000002
0.2515
0.2577
0.2411
0.2169
0.2003
0.18380000000000002
0.1824
0.1962
0.23270000000000002
0.24650000000000002
0.2451
0.2286
0.1892
0.165
0.1105
0.0863
0.047
0.0152
-0.024200000000000003
-0.0407
-0.0118
0.0172
0.0234
0.022000000000000002
0.0055000000000000005
-0.0035
0.0179
0.054400000000000004
0.0834
0.12000000000000001
0.1262
0.11720000000000001
0.0627
-0.029900000000000003
-0.031200000000000002
-0.0023
0.0495
0.1013
0.11510000000000001
0.1213
0.1351
0.1489
0.1247
0.055
-0.007200000000000001
-0.0085
0.0128
0.019
0.010100000000000001
-0.006500000000000001
-0.0155
-0.009300000000000001
-0.010700000000000001
-0.0273
-0.0818
-0.0984
-0.0998
-0.10880000000000001
-0.095
-0.0888
-0.0674
-0.061200000000000004
-0.047400000000000005
-0.064
-0.09570000000000001
-0.0819
-0.053000000000000005
0.0064
0.0809
0.12510000000000002
0.14650000000000002
0.1375
0.09820000000000001
0.0512
0.0726
0.0712
0.0471
0.0229
0.021500000000000002
0.035300000000000005
0.0415
0.0477
0.0539
0.0601
0.07390000000000001
0.057300000000000004
0.0787
0.1153
0.1443
0.17320000000000002
0.1719
0.1477
0.1159
0.1221
0.1359
0.1345
0.1179
0.09380000000000001
0.062
0.0454
0.013600000000000001
-0.0333
-0.0878
-0.0816
-0.0375
0.0523
0.1116
0.133
0.13920000000000002
0.153
0.1744
0.1882
0.1792
0.1399
0.09290000000000001
0.0915
0.09770000000000001
0.0887
0.0645
0.01
-0.0142
-0.023200000000000002
-0.016900000000000002
-0.010700000000000001
-0.0425
-0.08950000000000001
-0.06810000000000001
-0.0315
0.0051
0.0189
0.0251
0.023700000000000002
0.029900000000000003
0.0361
0.027100000000000003
-0.0198
-0.0896
-0.1441
-0.1379
-0.1241
-0.0876
-0.0889
-0.08270000000000001
-0.0765
-0.0627
-0.0565
-0.0427
-0.0441
-0.0379
-0.009000000000000001
0.0352
0.06420000000000001
0.078
0.0766
0.060000000000000005
0.051000000000000004
0.057300000000000004
0.0711
0.0545
0.0379
0.0137
0.0123
0.0261
0.0247
0.0082
-0.054
-0.07050000000000001
-0.0567
-0.020200000000000003
-0.0291
-0.0533
-0.1231
-0.1321
-0.1335
-0.1197
-0.159
-0.1756
-0.1694
-0.1632
-0.157
-0.1584
-0.1446
-0.1232
-0.1018
-0.0804
-0.0818
-0.0756
-0.0618
-0.0328
-0.0038
0.0176
0.023700000000000002
0.0148
-0.0018000000000000002
-0.026000000000000002
-0.0805
-0.11230000000000001
-0.09090000000000001
-0.0695
-0.0405
-0.0040
0.0478
0.092
0.12100000000000001
0.11960000000000001
0.10300000000000001
0.0864
0.0775
0.10640000000000001
0.13540000000000002
0.1568
0.163
0.16160000000000002
0.14500000000000002
0.0981
0.028300000000000002
-0.011000000000000001
-0.012400000000000001
0.0166
0.0456
0.0897
0.1491
0.20090000000000002
0.2374
0.25880000000000003
0.23470000000000002
0.1953
0.1559
0.1621
0.1456
0.11380000000000001
0.0137
-0.0105
-0.0119
0.0019
0.0081
0.0067
-0.0098
-0.0112
-0.0126
-0.0216
-0.0458
-0.0548
-0.048600000000000004
-0.0196
0.0094
0.023200000000000002
0.029400000000000003
0.028
0.019
0.0328
0.031400000000000004
0.0376
0.0135
-0.0335
0.025900000000000003
0.09280000000000001
0.17500000000000002
0.2419
0.3089
0.36060000000000003
0.3972
0.41100000000000003
0.39440000000000003
0.36260000000000003
0.31570000000000004
0.2459
0.1458
0.10650000000000001
0.0443
0.027800000000000002
0.0264
0.0478
0.0236
-0.0233
-0.0551
-0.0641
-0.050300000000000004
-0.0213
0.015300000000000001
0.0291
0.027700000000000002
0.0187
0.0097
-0.0297
-0.0614
-0.0476
-0.018600000000000002
0.0027
0.0317
0.0303
-0.0014
-0.0787
-0.15610000000000002
-0.0891
-0.0374
0.014400000000000001
0.0358
0.0344
0.0102
-0.0291
-0.0533
-0.0623
-0.0713
-0.0726
-0.0816
-0.1134
-0.1376
-0.139
-0.14800000000000002
-0.14170000000000002
-0.09000000000000001
-0.0155
0.0135
0.050100000000000006
0.0563
0.07010000000000001
0.053500000000000006
-0.0162
-0.048
-0.041800000000000004
0.0176
0.039
0.045200000000000004
0.021
0.012
0.048600000000000004
0.0852
0.09140000000000001
0.06720000000000001
0.0354
0.0341
0.047900000000000005
0.038900000000000004
0.0223
-0.0019
-0.0033
-0.0047
-0.028900000000000002
-0.0758
-0.11510000000000001
-0.1241
-0.1028
-0.08900000000000001
-0.0903
-0.1145
-0.1159
-0.0869
-0.050300000000000004
-0.036500000000000005
-0.0531
-0.0621
-0.055900000000000005
-0.0345
-0.0663
-0.0601
-0.061500000000000006
0.0055000000000000005
0.0345
0.055900000000000005
0.0317
0.0151
0.028900000000000002
0.0655
0.0945
0.0931
0.0613
0.014400000000000001
0.0357
0.0495
0.0557
0.0392
-0.023
-0.0092
-0.0030
0.033600000000000005
0.0246
0.023200000000000002
-0.0085
-0.0403
-0.1024
-0.1038
-0.1052
-0.099
-0.108
-0.1398
-0.1487
-0.13490000000000002
-0.1136
-0.115
-0.1087
-0.1177
-0.1115
-0.1129
-0.1067
-0.13090000000000002
-0.1247
-0.1109
-0.0971
-0.0985
-0.061900000000000004
-0.0102
0.034
0.063
0.046400000000000004
-0.0081
-0.039900000000000005
-0.0716
-0.0806
-0.082
-0.0758
-0.06960000000000001
-0.0558
-0.0572
-0.058600000000000006
-0.06760000000000001
-0.08420000000000001
-0.1008
-0.1097
-0.1187
-0.1125
-0.0911
-0.0621
-0.0408
-0.027
0.0020
6.000000000000001E-4
0.0068000000000000005
-0.0021000000000000003
-0.0339
-0.027700000000000002
-0.013900000000000001
0.007500000000000001
0.0061
0.0199
0.0109
-0.0284
-0.09820000000000001
-0.1527
-0.1617
-0.1403
-0.11900000000000001
-0.11270000000000001
-0.1217
-0.1231
-0.1321
-0.1259
-0.1197
-0.1363
-0.168
-0.17700000000000002
-0.15560000000000002
-0.1342
-0.1053
-0.0839
-0.0625
-0.0487
-0.0577
-0.0363
-0.037700000000000004
-0.0466
-0.06330000000000001
-0.07980000000000001
-0.0888
-0.0826
-0.084
-0.1082
-0.1247
-0.11850000000000001
-0.0896
-0.0758
-0.0847
-0.1013
-0.1027
-0.1041
-0.0979
-0.10690000000000001
-0.10830000000000001
-0.0717
-0.0199
0.0091
0.0304
-0.0165
-0.033100000000000004
-0.0345
-0.0055000000000000005
7.0E-4
-7.0E-4
-0.024900000000000002
-0.0794
-0.14150000000000001
-0.16570000000000001
-0.1519
-0.1381
-0.1395
-0.1257
-0.1119
-0.09050000000000001
-0.0767
-0.0781
-0.0719
-0.058100000000000006
-0.0443
-0.045700000000000005
-0.0927
-0.08650000000000001
-0.08030000000000001
-0.051300000000000005
-0.0451
-0.0844
-0.1086
-0.11760000000000001
-0.11900000000000001
-0.12040000000000001
-0.1218
-0.1308
-0.1549
-0.1867
-0.2185
-0.22740000000000002
-0.19840000000000002
-0.18460000000000001
-0.1405
-0.1115
-0.0825
-0.0763
-0.09290000000000001
-0.1019
-0.11850000000000001
-0.1198
-0.1213
-0.09230000000000001
-0.0785
-0.06470000000000001
-0.0509
-0.029500000000000002
-0.0081
0.0057
-0.0109
-0.0426
-0.0592
-0.007500000000000001
0.0443
0.1188
0.1706
0.21480000000000002
0.23620000000000002
0.25
0.2561
0.232
0.1774
0.1153
0.0456
0.051800000000000006
0.058
0.0794
0.06280000000000001
0.0159
-0.031100000000000003
-0.0629
-0.0718
-0.06570000000000001
-0.0746
-0.08360000000000001
-0.0926
-0.0864
-0.065
-0.058800000000000005
-0.07540000000000001
-0.1072
-0.1085
-0.1023
-0.1189
-0.0671
-0.023
0.0516
0.1033
0.14750000000000002
0.1689
0.1675
0.1585
0.11910000000000001
0.057
0.040400000000000005
0.0011
-0.0307
-0.07010000000000001
-0.079
-0.057600000000000005
-0.051500000000000004
-0.0604
-0.0998
-0.1315
-0.17850000000000002
-0.1875
-0.1889
-0.1903
-0.222
-0.231
-0.24760000000000001
-0.2262
-0.22
-0.21380000000000002
-0.25320000000000004
-0.2394
-0.2104
-0.1738
-0.1752
-0.21450000000000002
-0.20070000000000002
-0.1718
-0.12760000000000002
-0.091
-0.062
-0.025400000000000002
0.0187
0.0629
0.0843
0.0753
0.028300000000000002
0.0193
0.010400000000000001
0.0317
0.0227
-0.024200000000000003
-0.09390000000000001
-0.1409
-0.12710000000000002
-0.1057
-0.0995
-0.1085
-0.1326
-0.0961
-0.059500000000000004
0.007500000000000001
0.0441
0.0502
0.0489
0.0095
-0.060200000000000004
-0.1148
-0.1617
-0.1935
-0.2101
-0.2039
-0.1825
-0.199
-0.20040000000000002
-0.1942
-0.1804
-0.1666
-0.1301
-0.1163
-0.10250000000000001
-0.11910000000000001
-0.12050000000000001
-0.1143
-0.108
-0.117
-0.1336
-0.1578
-0.2199
-0.25170000000000003
-0.27590000000000003
-0.2772
-0.2711
-0.26480000000000004
-0.2586
-0.2676
-0.2462
-0.24000000000000002
-0.21860000000000002
-0.2504
-0.229
-0.2
-0.14070000000000002
-0.0813
-0.014400000000000001
0.0298
0.0664
0.0954
0.1092
0.12300000000000001
0.12150000000000001
0.0898
0.042800000000000005
-0.0041
0.0097
0.0539
0.0752
0.08900000000000001
0.0952
0.1318
0.16840000000000002
0.19740000000000002
0.2112
0.20980000000000001
0.17800000000000002
0.10830000000000001
0.1221
0.1359
0.1497
0.1179
0.08610000000000001
0.06960000000000001
0.0606
0.044000000000000004
0.0047
-0.0347
-0.0741
-0.0679
-0.023700000000000002
0.0357
0.0722
0.1012
0.10740000000000001
0.0984
0.0591
-0.0031000000000000003
-0.012100000000000001
-0.021
-0.0224
-0.0694
-0.12390000000000001
-0.1101
-0.066
-0.029400000000000003
0.007200000000000001
0.0438
0.1107
0.1701
0.2142
0.2356
0.24180000000000001
0.2328
0.22390000000000002
0.1845
0.15280000000000002
0.1134
0.058800000000000005
-0.0109
-0.0123
0.0015
0.045700000000000005
0.059500000000000004
0.0809
0.0719
0.0553
0.031100000000000003
0.0222
0.0284
0.049800000000000004
0.0711
0.0621
0.0304
-0.0166
-0.0028
0.033800000000000004
0.0324
0.031
0.0068000000000000005
0.0055000000000000005
0.0344
0.07100000000000001
0.0697
0.0682
0.0517
0.0351
0.0261
-0.0057
-0.0374
-0.0388
-0.0402
-0.034
-0.027800000000000002
-0.0368
-0.0458
-0.054700000000000006
-0.056100000000000004
-0.0651
-0.0741
-0.0907
-0.061700000000000005
-0.0327
-0.0189
-0.035500000000000004
-0.07490000000000001
-0.11420000000000001
-0.1308
-0.1246
-0.126
-0.1046
-0.0984
-0.115
-0.1164
-0.0722
-0.0128
0.0541
0.0907
0.1197
0.1335
0.1245
0.1003
0.0458
-0.0392
-0.0709
-0.06470000000000001
-0.0509
-0.0523
-0.0613
-0.0703
-0.0489
-0.0275
-0.0061
0.0077
0.013900000000000001
0.0201
0.0187
0.0173
0.0235
0.0221
0.0207
0.0269
0.033100000000000004
0.0317
0.038
0.013800000000000002
-0.0256
-0.07250000000000001
-0.0284
0.031
0.0448
0.058600000000000006
0.0648
0.07100000000000001
0.0392
0.0302
0.0061
-0.0105
-0.0499
-0.0892
-0.1134
-0.1376
-0.139
-0.1403
-0.14170000000000002
-0.0976
-0.038200000000000005
0.0212
0.0577
0.09430000000000001
0.11570000000000001
0.1295
0.12810000000000002
0.11910000000000001
0.1557
0.1771
0.18330000000000002
0.15910000000000002
0.14250000000000002
0.1563
0.19290000000000002
0.2371
0.2888
0.3254
0.36960000000000004
0.3909
0.3972
0.373
0.326
0.2715
0.2169
0.16240000000000002
0.10790000000000001
0.0761
0.0519
0.027700000000000002
-0.011600000000000001
-0.0434
-0.037200000000000004
-0.0158
-0.0020
0.004200000000000001
-0.012400000000000001
-0.0517
-0.0683
-0.0925
-0.109
-0.1408
-0.127
-0.1208
-0.0918
-0.1236
-0.1022
-0.0884
-0.0442
-0.0456
-0.0318
-0.0408
-0.0422
-0.020800000000000003
0.0233
0.0448
0.0965
0.1255
0.1165
0.062
0.022600000000000002
0.013600000000000001
0.0198
0.026000000000000002
0.0322
0.015600000000000001
0.0067
0.0053
-0.0189
-0.0507
-0.12040000000000001
-0.09140000000000001
-0.07
-0.041
-0.0273
-0.0438
-0.0604
-0.1149
-0.12390000000000001
-0.1101
-0.09630000000000001
-0.07490000000000001
-0.0687
-0.054900000000000004
-0.0563
-0.0729
-0.1047
-0.1592
-0.21380000000000002
-0.2303
-0.2165
-0.20270000000000002
-0.1814
-0.18280000000000002
-0.17650000000000002
-0.1855
-0.17930000000000001
-0.1807
-0.17450000000000002
-0.1607
-0.1469
-0.14070000000000002
-0.16490000000000002
-0.1967
-0.2436
-0.2602
-0.254
-0.2554
-0.2492
-0.2354
-0.1836
-0.12430000000000001
-0.07250000000000001
-0.0587
-0.052500000000000005
-0.031100000000000003
0.028200000000000003
0.08
0.109
0.1076
0.1062
0.1504
0.2401
0.307
0.3512
0.365
0.3864
0.42300000000000004
0.4444
0.4506
0.4036
0.31870000000000004
0.30210000000000004
0.27040000000000003
0.2462
0.1613
0.0688
0.0066
-0.0175
-0.0114
-0.012700000000000001
-0.0369
-0.0459
-0.0776
-0.07150000000000001
-0.0956
-0.1046
-0.0908
-0.054200000000000005
-0.0328
-0.026600000000000002
-0.066
-0.0674
-0.046
-0.0094
-0.0108
-0.0502
-0.0743
-0.0833
-0.0695
-0.06330000000000001
-0.057100000000000005
-0.0509
-0.0523
-0.0158
-0.0323
-0.0489
-0.050300000000000004
-0.0213
1.0E-4
0.0442
0.06570000000000001
0.0567
0.0325
0.0463
0.06770000000000001
0.0815
0.057300000000000004
0.0179
-0.013800000000000002
-0.0076
-0.024200000000000003
-0.0256
-0.0422
-0.0512
-0.0601
-0.0388
-0.0022
0.019200000000000002
0.040600000000000004
0.054400000000000004
0.0758
0.09720000000000001
0.09580000000000001
0.0412
0.0019
0.0081
0.0371
0.0888
0.1406
0.1772
0.191
0.1668
0.1578
0.1109
0.07150000000000001
0.0246
0.0080
0.0142
0.0204
0.019
0.01
-0.0066
-0.0307
-0.0473
-0.0639
-0.0729
-0.0743
-0.060500000000000005
-0.061900000000000004
-0.0557
-0.06470000000000001
-0.0736
-0.075
-0.0536
-0.0247
0.0043
0.0333
0.0623
0.08370000000000001
0.08990000000000001
0.14930000000000002
0.2086
0.2679
0.31970000000000004
0.3487
0.3549
0.3307
0.2914
0.2596
0.2202
0.1885
0.1491
0.1477
0.1463
0.1525
0.136
0.127
0.1028
0.0786
0.0545
0.0379
0.036500000000000005
0.0275
0.0337
0.0171
-0.0146
-0.046400000000000004
-0.07050000000000001
-0.0567
-0.0126
0.0088
0.015000000000000001
-0.0016
-0.0333
-0.08030000000000001
-0.0969
-0.10590000000000001
-0.0844
-0.0707
-0.056900000000000006
-0.0431
-0.052000000000000005
-0.0687
-0.09280000000000001
-0.0714
-0.05
-0.0438
-0.045200000000000004
-0.08460000000000001
-0.0935
-0.10250000000000001
-0.1267
-0.13570000000000002
-0.12190000000000001
-0.1005
-0.0867
-0.0881
-0.0971
-0.09090000000000001
-0.09230000000000001
-0.10890000000000001
-0.1254
-0.13440000000000002
-0.1282
-0.12200000000000001
-0.10060000000000001
-0.0792
-0.0654
-0.0213
0.0229
0.059500000000000004
0.06570000000000001
0.06430000000000001
0.040100000000000004
-0.014400000000000001
-0.046200000000000005
-0.0704
-0.07930000000000001
-0.0732
-0.09730000000000001
-0.12150000000000001
-0.1077
-0.0863
-0.0877
-0.0587
-0.0373
-7.0E-4
0.0206
0.042
0.0558
0.054400000000000004
0.0303
-0.0167
-0.0485
-0.08020000000000001
-0.112
-0.12100000000000001
-0.1072
-0.101
-0.0872
-0.0886
-0.0824
-0.06860000000000001
-0.0548
-0.041
-0.0651
-0.0362
-0.007200000000000001
0.037000000000000005
0.0584
0.057
0.055600000000000004
0.0466
0.045200000000000004
0.0438
0.0273
0.0183
0.016900000000000002
0.023100000000000002
-0.0011
-0.0025
-0.019
-0.050800000000000005
-0.10540000000000001
-0.1371
-0.1385
-0.1247
-0.1109
-0.0971
-0.1061
-0.054400000000000004
-0.0026000000000000003
0.0568
0.1085
0.1375
0.15130000000000002
0.1423
0.11810000000000001
0.0712
0.07740000000000001
0.0684
0.08220000000000001
0.10360000000000001
0.125
0.1388
0.1298
0.09040000000000001
0.0359
-0.018600000000000002
-0.08080000000000001
-0.1277
-0.1595
-0.1837
-0.17750000000000002
-0.15610000000000002
-0.1423
-0.1361
-0.1451
-0.1389
-0.14780000000000001
-0.1568
-0.1582
-0.1368
-0.1306
-0.1168
-0.0954
-0.0665
-0.052700000000000004
-0.07680000000000001
-0.07060000000000001
-0.056900000000000006
-0.0279
-0.014100000000000001
-3.0000000000000003E-4
0.0135
0.019700000000000002
0.0108
0.0018000000000000002
-0.0224
-0.0086
0.0128
0.0645
0.10110000000000001
0.13770000000000002
0.1515
0.14250000000000002
0.0955
0.0258
0.0548
0.1066
0.11280000000000001
0.11900000000000001
0.0796
0.0251
-0.029500000000000002
-0.084
-0.1386
-0.1779
-0.17170000000000002
-0.15030000000000002
-0.12140000000000001
-0.0999
-0.11660000000000001
-0.14070000000000002
-0.18760000000000002
-0.2346
-0.2132
-0.19940000000000002
-0.17800000000000002
-0.15660000000000002
-0.1125
-0.060700000000000004
-0.0165
0.027600000000000003
0.049
0.0172
0.038700000000000005
0.052500000000000005
0.0738
0.0724
0.0483
0.0013000000000000002
-0.015300000000000001
-0.039400000000000004
-0.0333
-0.0346
-0.058800000000000005
-0.07540000000000001
-0.07680000000000001
-0.07060000000000001
-0.041600000000000005
0.0405
0.11510000000000001
0.1593
0.1807
0.17170000000000002
0.1627
0.1233
0.07640000000000001
-0.0010
-0.0403
-0.0645
-0.081
-0.0824
-0.0687
-0.0245
-0.0031000000000000003
0.0335
0.054900000000000004
0.0687
0.0597
0.058300000000000005
0.056900000000000006
0.0631
0.0541
0.030000000000000002
-0.0246
-0.0867
-0.0729
-0.0591
-0.030100000000000002
-0.0012000000000000001
0.0050
0.0112
0.0098
-0.0067
-0.0233
-0.0475
-0.0792
-0.1034
-0.1048
-0.11380000000000001
-0.13040000000000002
-0.14700000000000002
-0.1635
-0.1573
-0.1207
-0.069
-0.0324
-0.011000000000000001
0.0256
0.0545
0.0911
0.1125
0.13390000000000002
0.1401
0.1311
0.0917
0.0448
0.0358
0.0648
0.1014
0.1456
0.17450000000000002
0.1731
0.149
0.1096
0.131
0.1524
0.1889
0.18000000000000002
0.1786
0.162
0.1227
0.06810000000000001
-0.0016
-0.0714
-0.1259
-0.13490000000000002
-0.1439
-0.15280000000000002
-0.18460000000000001
-0.1784
-0.1646
-0.166
-0.1598
-0.1384
-0.0867
-0.0577
-0.0059
0.038200000000000005
0.0748
0.1038
0.1024
0.13140000000000002
0.1452
0.17420000000000002
0.188
0.2018
0.2459
0.26730000000000004
0.266
0.23420000000000002
0.1645
0.1403
0.11610000000000001
0.07680000000000001
-6.000000000000001E-4
-0.0247
-0.0034000000000000002
0.0256
0.039400000000000004
0.0077
-0.0393
-0.055900000000000005
-0.0193
0.0021000000000000003
-0.0145
0.0221
0.0815
0.17120000000000002
0.2381
0.2595
0.2429
0.24150000000000002
0.2553
0.2691
0.2526
0.18280000000000002
0.0523
0.051000000000000004
0.042
0.0634
0.0392
0.0074
-0.0016
-0.0105
-0.0195
-0.051300000000000005
-0.13620000000000002
-0.168
-0.139
-0.0796
-0.0506
-0.0217
-0.0155
-0.0092
-0.0182
-0.034800000000000005
-0.0514
-0.0604
-0.0694
-0.0708
-0.0645
-0.066
-0.07490000000000001
-0.0915
-0.0853
-0.0791
-0.0729
-0.0743
-0.06810000000000001
-0.0543
-0.0405
-0.034300000000000004
-0.0129
-0.0067
-0.015700000000000002
-0.0323
-0.0412
-0.0274
0.0091
0.045700000000000005
0.0747
0.0809
0.0263
-0.0206
-0.037200000000000004
-0.0158
-0.0020
-0.0034000000000000002
-0.027600000000000003
-0.059300000000000005
-0.1139
-0.1077
-0.0711
-0.0117
0.024800000000000003
0.0538
0.06760000000000001
0.06620000000000001
0.0269
-0.0049
-0.0063
-0.0077
0.0061
0.0199
0.0565
0.0627
0.0689
0.0523
0.0054
-0.0719
-0.0886
-0.11270000000000001
-0.14450000000000002
-0.1763
-0.1928
-0.1638
-0.1272
-0.1134
-0.1149
-0.12380000000000001
-0.09480000000000001
-0.0659
-0.044500000000000005
-0.0307
-0.054900000000000004
-0.048600000000000004
-0.019700000000000002
0.0245
0.0383
0.0369
0.0051
0.0037
0.0175
0.0465
0.0679
0.0893
0.0955
0.1321
0.1763
0.228
0.2494
0.2252
0.1631
0.11610000000000001
0.11470000000000001
0.1361
0.1499
0.14100000000000001
0.1168
0.0926
0.076
0.0594
0.0125
-0.0344
-0.1042
-0.1511
-0.16770000000000002
-0.10830000000000001
-0.056600000000000004
-0.027600000000000003
0.0014
0.0304
0.059300000000000005
0.0655
0.0641
0.06280000000000001
0.0538
0.0524
0.0434
0.042
0.040600000000000004
0.054400000000000004
0.0682
0.0668
0.0426
0.0412
0.0627
0.09920000000000001
0.1434
0.18000000000000002
0.2165
0.24550000000000002
0.2441
0.2427
0.2414
0.2248
0.2006
0.1612
0.1143
0.09770000000000001
0.08120000000000001
0.0645
0.10110000000000001
0.13770000000000002
0.16670000000000001
0.1729
0.1335
0.0562
0.0017000000000000001
-0.022500000000000003
-0.0315
-0.048
-0.0722
-0.10400000000000001
-0.0902
-0.0536
-0.0322
-0.026000000000000002
-0.035
-0.0364
-0.0454
-0.0772
-0.08610000000000001
-0.0951
-0.0965
-0.0979
-0.0917
-0.0855
-0.0945
-0.1414
-0.17320000000000002
-0.19740000000000002
-0.2064
-0.2533
-0.3079
-0.29410000000000003
-0.24230000000000002
-0.14500000000000002
-0.078
-0.0414
-0.0504
-0.0746
-0.0912
-0.12300000000000001
-0.1623
-0.22440000000000002
-0.26380000000000003
-0.25
-0.1831
-0.1389
-0.10990000000000001
-0.11130000000000001
-0.11270000000000001
-0.10650000000000001
-0.0623
-0.0333
-0.0195
-0.0437
-0.0603
-0.0465
-0.0099
0.019100000000000002
0.0405
0.0239
-0.0155
-0.032
-0.025900000000000003
0.010700000000000001
0.054900000000000004
0.0839
0.09770000000000001
0.1039
0.0949
0.0631
0.0010
0.030000000000000002
0.0286
0.027200000000000002
-0.0425
-0.1047
-0.1365
-0.16820000000000002
-0.18480000000000002
-0.1786
-0.13440000000000002
-0.0978
-0.0461
-0.0019
0.0195
0.0333
0.0395
0.0381
0.0291
0.0050
0.0111
0.0098
-0.0068000000000000005
-0.0158
-0.024800000000000003
-0.011000000000000001
0.0028
0.0014
-0.0076
-0.024200000000000003
-0.0256
-0.042100000000000005
-0.0131
0.0538
0.1131
0.16490000000000002
0.2091
0.2305
0.2139
0.1746
0.1124
0.0199
-0.1258
-0.1499
-0.1741
-0.1831
-0.19970000000000002
-0.2162
-0.2252
-0.219
-0.19010000000000002
-0.1535
-0.1169
-0.0955
-0.0589
-0.0375
-0.023700000000000002
-0.0251
-0.0417
-0.0659
-0.1052
-0.12940000000000002
-0.1384
-0.117
-0.0956
-0.0818
-0.0908
-0.115
-0.0936
-0.041800000000000004
-0.0053
0.0085
0.0148
0.0134
0.0044
-0.057800000000000004
-0.1047
-0.0985
-0.0695
-0.048100000000000004
-0.0267
-0.0357
-0.0599
-0.1296
-0.12340000000000001
-0.11720000000000001
-0.09580000000000001
-0.0896
-0.1062
-0.0848
-0.0634
-0.0269
-0.0207
0.0083
-7.0E-4
-0.0097
-0.06420000000000001
-0.0352
-0.0442
-0.0304
0.006200000000000001
0.050300000000000004
0.0945
0.1311
0.1449
0.10550000000000001
0.06620000000000001
0.0648
0.09380000000000001
0.11510000000000001
0.1365
0.13520000000000001
0.11860000000000001
0.0868
0.039900000000000005
-0.014700000000000001
-0.07680000000000001
-0.1466
-0.1859
-0.2025
-0.21150000000000002
-0.2205
-0.2142
-0.2081
-0.2018
-0.2033
-0.21980000000000002
-0.1908
-0.18460000000000001
-0.1709
-0.15710000000000002
-0.1584
-0.1522
-0.1764
-0.193
-0.18680000000000002
-0.1578
-0.1288
-0.10740000000000001
-0.08600000000000001
-0.07980000000000001
-0.08120000000000001
-0.10540000000000001
-0.13720000000000002
-0.1613
-0.1627
-0.1338
-0.12000000000000001
-0.1062
-0.1227
-0.10890000000000001
-0.0876
-0.0738
-0.0523
-0.0385
-0.0247
-0.018600000000000002
0.0028
0.0166
0.0152
0.0063
0.035300000000000005
0.06420000000000001
0.078
0.069
0.0297
-0.0476
-0.06430000000000001
-0.08080000000000001
-0.0746
-0.10640000000000001
-0.13820000000000002
-0.12440000000000001
-0.1029
-0.058800000000000005
-0.045000000000000005
-0.0236
-0.017400000000000002
-0.0112
-0.020200000000000003
-0.0596
-0.10650000000000001
-0.1762
-0.20040000000000002
-0.217
-0.1804
-0.1438
-0.12240000000000001
-0.101
-0.09480000000000001
-0.1038
-0.1052
-0.09140000000000001
-0.054900000000000004
-0.0031000000000000003
0.010700000000000001
0.009300000000000001
0.0459
0.0825
0.11910000000000001
0.13290000000000002
0.12390000000000001
0.1073
0.1211
0.1197
0.1107
0.08660000000000001
0.0776
0.08370000000000001
0.0824
0.0658
0.041600000000000005
0.0402
0.0388
0.0374
0.013300000000000001
-0.0109
-0.0275
-0.0213
-0.007500000000000001
0.013900000000000001
0.027700000000000002
0.0187
-0.0054
0.0235
0.052500000000000005
0.09670000000000001
0.1105
0.13190000000000002
0.10010000000000001
0.0152
-0.1381
-0.1622
-0.1636
-0.1346
0
*
