# Supplementary material for: Surface roughness profile separation using singular spectrum analysis
Source: PLoS One. 2025 Nov 25;20(11):e0336936. doi: 10.1371/journal.pone.0336936 (PMC12646398; doi:10.1371/journal.pone.0336936)
Supplement: S2 File — (TXT) [file pone.0336936.s002.txt]

Filtering Information
Roughness was calculated based on Gaussian filter
Long cutoff (Lc)=0.8 mm

Roughness Parameters
Calculation was based on the sampling lengths (see ISO 4287 and ISO 4288) . Using Gaussian window from -Lc/2 to Lc/2 

Uncertainty Information:
Assume that Z co-ordinates have standard uncertainty of 1.9 nm (1% of Pq), 
X co-ordinates have standard uncertainty of 10.0 nm (2% of spacing), and
measurement errors on Z and X co-ordinates are Gaussian distribution and independent.
Percent Coverage  = 95%

			Nominal value		Mean value			Standard Uncertainty
--------------------------------------------------------------------------------------------------------------------------------------------
Ra			0.12622 um			0.12603 um			0.38 nm
Rq			0.15896 um			0.16395 um			5.64 nm
Rsk			0.62318			0.59972			0.059
Rku			3.3264			3.27504			0.056
Rz			0.87787 um			0.90068 um			28 nm
Rdq			0.06538 um/um		0.06632 um/um		3.25 nm/um
Rt			1.06746 um			1.06873 um			5.46 nm
Rp			0.52195 um			0.53194 um			15 nm
Rv			0.35593 um			0.36898 um			14.6 nm
RSm			24.18948 um		24.78401 um		0.9 um
Rc			0.40348 um		0.41896 um		0.021 um
(Sm and Rc were calculated based on +/-5% of Rz, 1% of the sampling length)

Note: Uncertainty due to rounding errors and truncation errors is ignored because its uncertainty value is very small when compared with values of other sources of uncertainty. 
For more information, see Section F.2.2.3 of "American National Standard for Calibration - U.S. Guide to the Expression of Uncertainty in Measurement"
============================================================================================================================================


Waviness Parameters
Calculation was based on the sampling lengths (see ISO 4287 and ISO 4288) . Using Gaussian window from -Lc/2 to Lc/2 

Uncertainty Information:
Assume that Z co-ordinates have standard uncertainty of 1.9 nm (1% of Pq), 
X co-ordinates have standard uncertainty of 10.0 nm (2% of spacing), and
measurement errors on Z and X co-ordinates are Gaussian distribution and independent.
Percent Coverage  = 95%

			Nominal value		Mean value			Standard Uncertainty
--------------------------------------------------------------------------------------------------------------------------------------------
Wa			0.08486 um			0.08485 um			0.34 nm
Wq			0.09737 um			0.10375 um			6.34 nm
Wz			0.19803 um			0.20526 um			19.61 nm
Wdq			0.0003 um/um		0.00032 um/um		0.016 nm/um
Wt			0.34464 um			0.34515 um			4.12 nm
Wv			0.1289 um			0.12914 um			1.72 nm

Note: Uncertainty due to rounding errors and truncation errors is ignored because its uncertainty value is very small when compared with values of other sources of uncertainty. 
For more information, see Section F.2.2.3 of "American National Standard for Calibration - U.S. Guide to the Expression of Uncertainty in Measurement"
============================================================================================================================================
