# Supplementary material for: Surface roughness profile separation using singular spectrum analysis
Source: PLoS One. 2025 Nov 25;20(11):e0336936. doi: 10.1371/journal.pone.0336936 (PMC12646398; doi:10.1371/journal.pone.0336936)
Supplement: S3 File — (TXT) [file pone.0336936.s003.txt]

aNIST-1.0
ManufacID		= Polish
CreateDate		= 010620090850
ModDate		= 010620090850
NumPoints		= 22401
NumProfiles		= 1
Xscale		= 0.25e-6
Yscale		= 0
Zscale		= 1.0e-6
Zresolution		= -1.0
Compression		= 0
DataType		= 7
CheckType		= 0
*

0.0508641715095748
0.0250782693959933
0.0121853672824119
0.0121854651688304
0.025078563055249
0.115329660941668
0.0637577588280861
0.0508648567145046
0.0637579546009232
0.0637580524873417
0.0637581503737603
0.0637582482601788
0.0766513461465974
0.0766514440330159
0.0895445419194345
0.089544639805853
0.0895447376922716
0.0637588355786901
0.0637589334651087
0.0637590313515272
0.0508661292379458
0.0508662271243643
0.0379733250107829
0.0379734228972014
0.02508052078362
0.0121876186700385
0.0121877165564571
0.0250808144428756
0.0250809123292942
0.0379740102157127
0.0379741081021313
0.0508672059885498
0.0379743038749684
0.0508674017613869
0.0508674996478055
0.050867597534224
0.0379746954206426
0.0379747933070611
0.0379748911934797
0.0379749890798982
0.0379750869663168
0.0508681848527354
0.0637612827391539
0.0637613806255724
0.063761478511991
0.0766545763984095
0.0637616742848281
0.0766547721712467
0.0766548700576652
0.0766549679440838
0.0895480658305023
0.0895481637169209
0.0895482616033394
0.063762359489758
0.0637624573761765
0.0637625552625951
0.0508696531490136
0.0508697510354322
0.0637628489218507
0.0637629468082693
0.0637630446946878
0.0637631425811064
0.0766562404675249
0.0766563383539435
0.076656436240362
0.0895495341267806
0.0895496320131991
0.0895497298996177
0.0766568277860362
0.0766569256724548
0.0766570235588733
0.0766571214452919
0.0766572193317104
0.089550317218129
0.0895504151045475
0.0766575129909661
0.0766576108773846
0.0637647087638032
0.0637648066502217
0.0508719045366403
0.0508720024230588
0.0508721003094774
0.0379791981958959
0.0379792960823145
0.050872393968733
0.0508724918551516
0.0508725897415702
0.0508726876279887
0.0508727855144073
0.0379798834008258
0.0379799812872444
0.0250870791736629
0.0250871770600815
0.0250872749465
0.0121943728329186
0.0121944707193371
-6.98431394244335E-4
-6.98333507825784E-4
-6.98235621407233E-4
0.0121948622650113
0.0250879601514299
0.0379810580378484
0.037981155924267
0.0379812538106855
0.0379813516971041
0.0379814495835226
0.0379815474699412
0.0379816453563597
0.0508747432427783
0.0508748411291968
0.0637679390156154
0.0508750369020339
0.0508751347884525
0.050875232674871
0.0508753305612896
0.0508754284477081
0.0379825263341267
0.0379826242205452
0.0121967221069638
0.0121968199933823
0.0250899178798009
0.0250900157662194
0.037983113652638
0.0508762115390565
0.0637693094254751
0.0508764073118936
0.0637695051983122
0.0637696030847307
0.0766627009711493
0.0766627988575679
0.0895558967439864
0.089555994630405
0.0895560925168235
0.0895561904032421
0.0895562882896606
0.0895563861760792
0.0766634840624977
0.0766635819489163
0.0766636798353348
0.0637707777217534
0.0508778756081719
0.0508779734945905
0.050878071381009
0.0637711692674276
0.0637712671538461
0.0637713650402647
0.0508784629266832
0.0637715608131018
0.0637716586995203
0.0637717565859389
0.0637718544723574
0.063771952358776
0.0637720502451945
0.0637721481316131
0.0508792460180316
0.0508793439044502
0.0508794417908687
0.0508795396772873
0.0637726375637058
0.0637727354501244
0.0637728333365429
0.0508799312229615
0.06377302910938
0.0637731269957986
0.0637732248822171
0.0637733227686357
0.0508804206550543
0.0508805185414728
0.0379876164278913
0.0508807143143099
0.0508808122007285
0.063773910087147
0.0766670079735656
0.0766671058599841
0.0895602037464027
0.0766673016328212
0.0895603995192398
0.0895604974056583
0.0895605952920769
0.0895606931784954
0.102453791064914
0.102453888951333
0.0895609868377511
0.0895610847241696
0.0766681826105882
0.0766682804970067
0.0895613783834253
0.0895614762698438
0.0895615741562624
0.0895616720426809
0.0895617699290995
0.089561867815518
0.0895619657019366
0.0895620635883551
0.0895621614747737
0.102455259361192
0.102455357247611
0.0895624551340293
0.102455553020448
0.102455650906866
0.102455748793285
0.0895628466797035
0.0895629445661221
0.0895630424525406
0.0766701403389592
0.0766702382253777
0.0637773361117963
0.0637774339982148
0.0637775318846334
0.050884629771052
0.0508847276574705
0.0379918255438891
0.0379919234303076
0.0379920213167262
0.0379921192031447
0.0379922170895633
0.0508853149759818
0.0508854128624004
0.0379925107488189
0.0508856086352375
0.063778706521656
0.0766718044080746
0.0766719022944931
0.0895650001809117
0.0895650980673302
0.0766721959537488
0.0766722938401673
0.0895653917265859
0.0766724896130044
0.076672587499423
0.0766726853858415
0.0766727832722601
0.0508868811586786
0.0508869790450972
0.0637800769315157
0.0637801748179343
0.0637802727043528
0.0637803705907714
0.0637804684771899
0.0637805663636085
0.063780664250027
0.0637807621364456
0.0766738600228641
0.0766739579092827
0.0766740557957012
0.0766741536821198
0.0766742515685383
0.0637813494549569
0.0637814473413754
0.063781545227794
0.0508886431142126
0.0508887410006311
0.0379958388870497
0.0251029367734682
0.0122100346598868
-6.82867453694692E-4
-6.82769567276141E-4
-6.8267168085759E-4
-6.82573794439039E-4
-6.82475908020487E-4
0.0122106219783981
-6.82280135183385E-4
-6.82182248764834E-4
-6.82084362346283E-4
-6.81986475927731E-4
-6.8188858950918E-4
-6.81790703090629E-4
-0.0135746928166721
-0.0264675949302535
-0.039360497043835
-0.0522533991574164
-0.0522533012709979
-0.0522532033845793
-0.0651461054981608
-0.0780390076117422
-0.103824909725324
-0.129610811838905
-0.155396713952487
-0.181182616066068
-0.194075518179649
-0.206968420293231
-0.206968322406812
-0.194075224520394
-0.181182126633975
-0.168289028747557
-0.155395930861138
-0.12960983297472
-0.103823735088301
-0.0780376372018825
-0.0651445393154639
-0.0522514414290454
-0.0393583435426269
-0.0264652456562083
-6.79147769789746E-4
0.0122139501166288
0.0251070480030474
0.0251071458894659
0.0122142437758845
0.012214341662303
0.0122144395487216
0.0122145374351401
-6.78364678441337E-4
0.0122147332079772
0.0122148310943958
0.0122149289808143
0.0122150268672329
0.0251081247536514
0.02510822264007
0.0380013205264885
0.0380014184129071
0.0380015162993256
0.0380016141857442
0.0380017120721627
0.0508948099585813
0.0508949078449998
0.0508950057314184
0.0508951036178369
0.0508952015042555
0.050895299390674
0.0380023972770926
0.0380024951635111
0.0251095930499297
0.0380026909363482
0.0380027888227668
0.0508958867091853
0.0508959845956039
0.0380030824820224
0.038003180368441
0.0380032782548595
0.0380033761412781
0.0380034740276966
0.0251105719141152
0.0122176698005338
-0.0135682323130477
-0.0264611344266291
-0.0651400365402106
-0.103818938653792
-0.155390840767373
-0.206962742880955
-0.271427644994536
-0.335892547108118
-0.374571449221699
-0.400357351335281
-0.413250253448862
-0.426143155562444
-0.426143057676025
-0.413249959789607
-0.387463861903188
-0.335891764016769
-0.284319666130351
-0.219854568243932
-0.181175470357514
-0.142496372471095
-0.103817274584677
-0.0909241766982581
-0.0780310788118396
-0.065137980925421
-0.0651378830390025
-0.0780307851525839
-0.0780306872661654
-0.0780305893797468
-0.0909234914933283
-0.0909233936069097
-0.0909232957204912
-0.0780301978340726
-0.0651370999476541
-0.0522440020612355
-0.039350904174817
-0.0264578062883984
-0.0264577084019799
-0.0135646105155613
-6.71512629142752E-4
0.0122215852572758
0.0251146831436944
0.0380077810301129
0.0509008789165315
0.05090097680295
0.0509010746893686
0.0509011725757871
0.0509012704622057
0.0509013683486242
0.0509014662350428
0.0380085641214613
0.0251156620078799
0.0251157598942984
0.025115857780717
0.0122229556671355
0.0122230535535541
-6.69848560027381E-4
-0.0135627506736088
-0.0393486527871903
-0.0522415549007717
-0.0522414570143532
-0.0522413591279346
-0.0522412612415161
-0.0393481633550975
-0.026455065468679
-0.0135619675822604
-0.0264548696958419
-0.0135617718094233
-0.0135616739230048
-0.0135615760365862
-0.0135614781501677
-0.0264543802637491
-0.0135612823773306
-0.026454184490912
-0.0135610866044935
-6.67988718074908E-4
0.0122251091683436
0.0122252070547622
0.0251183049411807
0.0251184028275993
0.0251185007140178
0.0251185986004364
0.025118696486855
0.0251187943732735
0.0251188922596921
0.0251189901461106
0.0251190880325292
0.0122261859189477
0.0122262838053663
0.0122263816917848
0.0122264795782034
0.0122265774646219
-6.66324648959538E-4
-6.66226762540986E-4
-0.0135591288761224
-0.0135590309897039
-0.0135589331032853
-6.65835216866782E-4
0.0122272626695518
0.0122273605559703
0.0122274584423889
-6.65443671192577E-4
-0.013558345784774
-0.0135582478983555
-0.0135581500119369
-0.0135580521255184
-6.64954239099821E-4
-6.64856352681269E-4
-6.64758466262718E-4
-6.64660579844167E-4
-6.64562693425616E-4
-6.64464807007065E-4
-6.64366920588513E-4
-6.64269034169962E-4
0.0122288288522486
0.0122289267386671
-6.63975374914309E-4
-6.63877488495757E-4
-0.0135567796020772
-0.0135566817156587
-0.0264495838292401
-0.0522354859428216
-0.065128388056403
-0.0780212901699845
-0.0909141922835659
-0.103807094397147
-0.116699996510729
-0.11669989862431
-0.129592800737892
-0.116699702851473
-0.116699604965055
-0.103806507078636
-0.0780204091922175
-0.0651273113057989
-0.0522342134193804
-0.0522341155329618
-0.0264480176465433
-0.0135549197601247
-0.0135548218737062
-6.61723987287631E-4
0.0122313738991309
0.0251244717855495
0.025124569671968
0.0380176675583866
0.0380177654448051
0.0380178633312237
0.0380179612176422
0.0380180591040608
0.0251251569904793
0.0251252548768979
0.0122323527633164
-6.60549350265016E-4
-0.0135534514638465
-0.0264463535774279
-0.0264462556910094
-0.0264461578045908
-0.0135530599181723
-0.0135529620317537
-0.0135528641453352
-0.0264457662589166
-0.0393386683724981
-0.0522315704860795
-0.078017472599661
-0.116696374713242
-0.155375276826824
-0.181161178940405
-0.206947081053987
-0.206946983167568
-0.19405388528115
-0.168267787394731
-0.129588689508313
-0.090909591621894
-0.0651234937354754
-0.0264443958490569
-0.0135512979626383
-6.58200076219787E-4
0.0122348978101988
0.0122349956966173
0.0251280935830359
0.0251281914694544
0.025128289355873
0.0122353872422915
0.0122354851287101
0.0122355830151286
0.0122356809015472
0.0122357787879657
0.0122358766743843
0.0251289745608028
0.0122360724472214
0.0251291703336399
0.0380222682200585
0.050915366106477
0.0509154639928956
0.0509155618793141
0.0509156597657327
0.0380227576521512
0.0380228555385698
0.0251299534249883
0.0122370513114069
-6.55850802174558E-4
-0.013548752915756
-0.0135486550293375
-0.0264415571429189
-0.0264414592565004
-0.0135483613700818
0.0122377365163367
0.0251308344027553
0.0509169322891739
0.0638100301755924
0.0767031280620109
0.0638102259484295
0.0767033238348481
0.0895964217212666
0.0895965196076852
0.0895966174941037
0.102489715380522
0.102489813266941
0.0895969111533594
0.0895970090397779
0.0895971069261965
0.076704204812615
0.0767043026990336
0.0767044005854521
0.0767044984718707
0.0767045963582892
0.0767046942447078
0.0767047921311263
0.0895978900175449
0.0895979879039634
0.089598085790382
0.0895981836768005
0.0767052815632191
0.0767053794496376
0.0638124773360562
0.0638125752224747
0.0509196731088933
0.0509197709953118
0.0380268688817304
0.0251339667681489
0.0251340646545675
0.025134162540986
0.0122412604274046
-6.51641686176856E-4
-6.51543799758305E-4
-0.0264374459133398
-0.0522233480269212
-0.0780092501405027
-0.0909021522540841
-0.0780090543676655
-0.078008956481247
-0.0522228585948284
-0.0393297607084099
-0.0264366628219913
-0.0264365649355728
-0.0264364670491542
-0.0264363691627357
-0.0135432712763171
-0.0135431733898986
-0.01354307550348
-6.49977617061485E-4
-0.0135428797306429
-0.0135427818442244
-6.49683957805832E-4
0.0122434139286127
0.0251365118150313
0.0380296097014498
0.0509227075878684
0.0509228054742869
0.0638159033607055
0.063816001247124
0.0638160991335426
0.0638161970199611
0.0638162949063797
0.0638163927927982
0.0638164906792168
0.0509235885656353
0.0638166864520539
0.0638167843384724
0.076709882224891
0.0767099801113095
0.0767100779977281
0.0767101758841466
0.0509242737705652
0.0380313716569837
0.0251384695434023
0.0251385674298208
0.0122456653162394
-6.47236797342051E-4
-0.0135401389109235
-0.0522190410245049
-0.0780049431380864
-0.103790845251668
-0.116683747365249
-0.129576649478831
-0.129576551592412
-0.129576453705994
-0.116683355819575
-0.0780042579331565
-0.052218160046738
-0.0135390621603194
0.0122470357260991
0.0251401336125177
0.0380332314989362
0.0509263293853548
0.0638194272717733
0.0767125251581919
0.0767126230446104
0.089605720931029
0.0896058188174475
0.0896059167038661
0.0896060145902846
0.0767131124767032
0.0767132103631217
0.0767133082495403
0.0767134061359588
0.0896065040223774
0.0896066019087959
0.0896066997952145
0.089606797681633
0.0896068955680516
0.0896069934544701
0.0896070913408887
0.0896071892273072
0.0896072871137258
0.0896073850001443
0.0767144828865629
0.0896075807729814
0.0896076786594
0.0896077765458185
0.0896078744322371
0.0896079723186557
0.0896080702050742
0.0767151680914927
0.0767152659779113
0.0767153638643299
0.0896084617507484
0.089608559637167
0.0896086575235855
0.0896087554100041
0.0767158532964226
0.0767159511828412
0.0767160490692597
0.0638231469556783
0.0638232448420968
0.0638233427285154
0.0638234406149339
0.0767165385013525
0.063823636387771
0.0638237342741896
0.0638238321606081
0.0638239300470267
0.0767170279334452
0.0767171258198638
0.0896102237062823
0.0896103215927009
0.0896104194791194
0.089610517365538
0.0896106152519565
0.0896107131383751
0.0896108110247936
0.0896109089112122
0.0638250067976307
0.0638251046840493
0.0509322025704678
0.0509323004568864
0.0509323983433049
0.0509324962297235
0.038039594116142
0.0251466920025606
0.0122537898889791
-6.39112224602301E-4
-6.3901433818375E-4
-6.38916451765198E-4
-6.38818565346647E-4
0.0122542793210719
0.0380403772074905
0.025147475093909
0.0509335729803276
0.0638266708667461
0.0638267687531646
0.0767198666395832
0.0767199645260018
0.0767200624124203
0.0767201602988389
0.0767202581852574
0.076720356071676
0.0896134539580945
0.0896135518445131
0.0896136497309316
0.0896137476173502
0.0896138455037687
0.0896139433901873
0.0896140412766058
0.0896141391630244
0.0896142370494429
0.0896143349358615
0.08961443282228
0.0767215307086986
0.0896146285951171
0.0896147264815357
0.0896148243679542
0.0896149222543728
0.0896150201407913
0.0896151180272099
0.0767222159136284
0.076722313800047
0.0767224116864655
0.0767225095728841
0.0767226074593026
0.0767227053457212
0.0638298032321397
0.0509369011185583
0.0380439990049768
0.0251510968913954
0.012258194777814
-6.34707335767496E-4
-6.34609449348945E-4
-6.34511562930394E-4
0.0122585863234882
-6.34315790093291E-4
0.0122587820963253
0.0251518799827438
0.0380449778691624
0.0638310757555809
0.0767241736419995
0.089617271528418
0.0767243694148366
0.0896174673012551
0.0896175651876737
0.102510663074092
0.102510760960511
0.102510858846929
0.102510956733348
0.0896180546197664
0.089618152506185
0.0896182503926035
0.0767253482790221
0.0767254461654406
0.0767255440518592
0.0767256419382777
0.0767257398246963
0.0767258377111148
0.0767259355975334
0.0767260334839519
0.0896191313703705
0.089619229256789
0.102512327143208
0.102512425029626
0.0896195229160447
0.0896196208024632
0.0896197186888818
0.0896198165753003
0.0896199144617189
0.0896200123481374
0.089620110234556
0.0767272081209746
0.0767273060073931
0.0767274038938116
0.0767275017802302
0.0896205996666488
0.0896206975530673
0.102513795439486
0.0896208933259044
0.089620991212323
0.0896210890987415
0.0767281869851601
0.0767282848715786
0.0638353827579972
0.0638354806444157
0.0509425785308343
0.0638356764172528
0.0767287743036714
0.0896218721900899
0.0896219700765085
0.102515067962927
0.102515165849346
0.102515263735764
0.102515361622183
0.102515459508601
0.10251555739502
0.115408655281438
0.115408753167857
0.115408851054275
0.115408948940694
0.102516046827113
0.102516144713531
0.10251624259995
0.102516340486368
0.102516438372787
0.102516536259205
0.102516634145624
0.0896237320320424
0.0896238299184609
0.0896239278048795
0.089624025691298
0.0896241235777166
0.102517221464135
0.102517319350554
0.0896244172369722
0.0896245151233908
0.0896246130098094
0.0896247108962279
0.0896248087826465
0.076731906669065
0.0767320045554836
0.0767321024419021
0.0638392003283207
0.0638392982147392
0.0767323961011578
0.0896254939875763
0.0896255918739949
0.0896256897604134
0.089625787646832
0.0767328855332505
0.0767329834196691
0.0767330813060876
0.0767331791925062
0.0767332770789247
0.0767333749653433
0.0767334728517618
0.0638405707381804
0.0767336686245989
0.0767337665110175
0.076733864397436
0.0767339622838546
0.0767340601702731
0.0767341580566917
0.0638412559431102
0.0638413538295288
0.0638414517159473
0.0638415496023659
0.0638416474887844
0.063841745375203
0.0767348432616215
0.0767349411480401
0.0638420390344586
0.0638421369208772
0.0638422348072957
0.0638423326937143
0.0638424305801329
0.0638425284665514
0.0638426263529699
0.0638427242393885
0.0638428221258071
0.0638429200122256
0.0767360178986442
0.0767361157850627
0.0767362136714813
0.0896293115578998
0.0767364094443184
0.0767365073307369
0.0767366052171555
0.076736703103574
0.0767368009899926
0.0896298988764111
0.0896299967628297
0.0896300946492482
0.0896301925356668
0.0896302904220853
0.0896303883085039
0.0896304861949224
0.089630584081341
0.0896306819677595
0.0767377798541781
0.0767378777405966
0.0767379756270152
0.0767380735134337
0.0767381713998523
0.0767382692862708
0.0767383671726894
0.0638454650591079
0.0509525629455265
0.063845660831945
0.0638457587183636
0.0767388566047821
0.0896319544912007
0.0896320523776192
0.0896321502640378
0.0767392481504564
0.0767393460368749
0.0767394439232934
0.076739541809712
0.0767396396961306
0.0767397375825491
0.0896328354689677
0.0767399333553862
0.0767400312418048
0.0896331291282233
0.0896332270146419
0.0896333249010604
0.102526422787479
0.102526520673898
0.0896336185603161
0.0896337164467346
0.0896338143331532
0.0896339122195717
0.0896340101059903
0.102527107992409
0.102527205878827
0.0896343037652459
0.0767414016516645
0.063848499538083
0.0638485974245016
0.0638486953109201
0.0638487931973387
0.0767418910837572
0.0767419889701758
0.0638490868565943
0.0509561847430129
0.0509562826294314
0.03806338051585
0.0251704784022685
-6.15423711312908E-4
-0.0264013258248944
-0.0650802279384758
-0.0908661300520573
-0.116652032165639
-0.12954493427922
-0.142437836392802
-0.142437738506383
-0.142437640619965
-0.142437542733546
-0.116651444847127
-0.0908653469607088
-0.0650792490742903
-0.0521861511878717
-0.0264000533014532
-6.13955415034639E-4
0.0122791424713839
0.0122792403578025
0.025172338244221
0.0380654361306396
0.0509585340170581
0.0638516319034767
0.0638517297898952
0.0767448276763138
0.0638519255627323
0.0638520234491509
0.0767451213355694
0.076745219221988
0.0896383171084065
0.0896384149948251
0.0896385128812436
0.0767456107676622
0.0767457086540807
0.0767458065404993
0.0767459044269178
0.0767460023133364
0.0767461001997549
0.0767461980861735
0.063853295972592
0.0638533938590106
0.0638534917454291
0.0638535896318477
0.0638536875182662
0.0638537854046848
0.0638538832911033
0.0767469811775219
0.0638540790639404
0.063854176950359
0.0638542748367775
0.0767473727231961
0.0767474706096146
0.0638545684960332
0.0638546663824518
0.0380687642688703
0.0380688621552889
0.0380689600417074
0.038069057928126
0.0380691558145445
0.0380692537009631
0.0380693515873816
0.0380694494738002
0.0380695473602187
0.0509626452466373
0.0509627431330558
0.0509628410194744
0.0509629389058929
0.0509630367923115
0.05096313467873
0.0509632325651486
0.0509633304515671
0.0509634283379857
0.0509635262244042
0.0509636241108228
0.0509637219972413
0.0509638198836599
0.0380709177700784
0.038071015656497
0.0380711135429155
0.0251782114293341
0.0251783093157526
0.0251784072021712
0.0251785050885897
0.0122856029750083
0.0122857008614268
0.0122857987478454
-6.07103365736055E-4
-0.0135000054793175
-0.013499907592899
-0.0263928097064804
-0.0392857118200618
-0.0392856139336433
-0.0392855160472247
-0.0263924181608062
-0.0263923202743876
-0.0134992223879691
-0.0134991245015505
-0.026392026615132
-0.0263919287287134
-0.0134988308422949
-0.0134987329558763
-6.05635069457787E-4
0.0122874628169608
0.0122875607033793
0.0251806585897979
0.0122877564762164
-6.0514563736503E-4
-6.05047750946479E-4
0.0122880501354721
0.0122881480218906
0.0251812459083092
0.0380743437947277
0.0251814416811463
0.0380745395675648
0.0380746374539834
0.0509677353404019
0.0638608332268205
0.063860931113239
0.0767540289996576
0.0767541268860761
0.0767542247724947
0.0896473226589132
0.0896474205453318
0.0896475184317503
0.0896476163181689
0.0767547142045874
0.063861812091006
0.0509689099774245
0.0509690078638431
0.0509691057502616
0.0638622036366802
0.0638623015230987
0.0638623994095173
0.0638624972959358
0.0638625951823544
0.0638626930687729
0.0767557909551915
0.0767558888416101
0.0767559867280286
0.0767560846144472
0.0767561825008657
0.0638632803872843
0.0638633782737028
0.0767564761601214
0.0767565740465399
0.0767566719329585
0.076756769819377
0.0767568677057956
0.0638639655922141
0.0638640634786327
0.0638641613650512
0.0638642592514698
0.0509713571378883
0.0509714550243069
0.0509715529107254
0.025185650797144
0.0251857486835625
0.0251858465699811
0.0251859444563996
0.0251860423428182
0.0251861402292367
0.0251862381156553
0.0251863360020738
0.0122934338884924
0.0122935317749109
0.0251866296613295
0.025186727547748
0.0251868254341666
0.0251869233205851
0.0380800212070037
0.0380801190934222
0.0380802169798408
0.0509733148662593
0.0509734127526779
0.0509735106390964
0.063866608525515
0.0638667064119336
0.0509738042983521
0.0509739021847707
0.0509740000711892
0.0509740979576078
0.0509741958440263
0.0380812937304449
0.0380813916168634
0.012295489503282
-5.97412610299485E-4
-0.0134903147238809
-0.0263832168374624
-0.0263831189510438
-0.0263830210646253
-0.0263829231782067
-0.0134898252917882
-0.0263827274053696
-0.0134896295189511
-0.0134895316325325
-0.026382433746114
-0.0263823358596954
-0.0392752379732769
-0.0392751400868583
-0.0521680422004398
-0.0392749443140212
-0.0134888464276027
-5.95748541184114E-4
0.0251903493452344
0.038083447231653
0.0509765451180715
0.0380836430044901
0.0380837408909086
0.0380838387773272
0.0509769366637457
0.0509770345501643
0.0509771324365828
0.0509772303230014
0.0380843282094199
0.0380844260958385
0.038084523982257
0.0380846218686756
0.0509777197550942
0.0509778176415127
0.0509779155279313
0.0380850134143498
0.0122991113007684
0.0122992091871869
-5.93692926394539E-4
-0.013486595039976
-0.0134864971535574
-0.0134863992671389
-0.0134863013807203
-0.0263792034943018
-0.0392721056078832
-0.0392720077214647
-0.0521649098350461
-0.0779508119486276
-0.090843714062209
-0.11662961617579
-0.142415518289372
-0.142415420402953
-0.129522322516535
-0.116629224630116
-0.103736126743698
-0.0908430288572792
-0.0908429309708606
-0.0908428330844421
-0.0908427351980235
-0.077949637311605
-0.0908425394251864
-0.0908424415387679
-0.0908423436523493
-0.0908422457659308
-0.0908421478795122
-0.103735049993094
-0.103734952106675
-0.116627854220257
-0.129520756333838
-0.142413658447419
-0.168199560561001
-0.181092462674582
-0.193985364788164
-0.193985266901745
-0.181092169015327
-0.155306071128908
-0.12951997324249
-0.090840875356071
-0.0521617774696525
-0.0521616795832339
-0.0263755816968154
-5.89483810396837E-4
0.0123036140760217
0.0123037119624403
0.0251968098488588
0.0251969077352774
0.0251970056216959
0.0123041035081145
0.012304201394533
0.0251972992809516
0.0380903971673701
0.0380904950537887
0.0509835929402072
0.0509836908266258
0.0509837887130443
0.0509838865994629
0.0509839844858814
0.0638770823723
0.0638771802587185
0.0638772781451371
0.0638773760315556
0.0509844739179742
0.0638775718043927
0.0638776696908113
0.0638777675772298
0.0638778654636484
0.0638779633500669
0.0638780612364855
0.050985159122904
0.0509852570093226
0.0380923548957412
0.0380924527821597
0.0380925506685783
0.0380926485549968
0.0380927464414154
0.0251998443278339
0.0123069422142525
-5.85959899328993E-4
-5.85862012910442E-4
-0.0134787641264919
-0.0263716662400733
-0.0392645683536548
-0.0392644704672362
-0.0521573725808177
-0.0392642746943991
-0.0134781768079806
-5.85078921562032E-4
0.0252010189648565
0.0380941168512751
0.0380942147376936
0.0252013126241122
0.0380944105105307
0.0380945083969493
0.0380946062833678
0.0380947041697864
0.0380948020562049
0.0380948999426235
0.025201997829042
0.0123090957154606
0.0123091936018791
0.0252022914882977
0.0252023893747162
0.0252024872611348
0.0123095851475533
0.0123096830339719
-0.0134762190796096
-0.026369121193191
-0.0392620233067725
-0.0650479254203539
-0.0908338275339353
-0.103726729647517
-0.116619631761098
-0.12951253387468
-0.129512435988261
-0.116619338101843
-0.116619240215424
-0.103726142329005
-0.116619044442587
-0.129511946556168
-0.16819084866975
-0.193976750783331
-0.232655652896913
-0.258441555010494
-0.284227457124076
-0.297120359237657
-0.310013261351239
-0.32290616346482
-0.297120065578401
-0.271333967691983
-0.232654869805564
-0.206868771919146
-0.168189674032727
-0.129510576146309
-0.10372447825989
-0.0908313803734716
-0.065045282487053
-0.0521521846006345
-0.0521520867142159
-0.0392589888277974
-0.0392588909413788
-0.0392587930549603
-0.0521516951685417
-0.0521515972821232
-0.0521514993957046
-0.0650444015092861
-0.0650443036228675
-0.077937205736449
-0.0779371078500304
-0.103723009963612
-0.103722912077193
-0.116615814190775
-0.116615716304356
-0.116615618417938
-0.116615520531519
-0.103722422645101
-0.103722324758682
-0.103722226872263
-0.103722128985845
-0.0908290310994263
-0.103721933213008
-0.116614835326589
-0.129507737440171
-0.129507639553752
-0.142400541667334
-0.142400443780915
-0.142400345894496
-0.155293248008078
-0.168186150121659
-0.206865052235241
-0.271329954348822
-0.322901856462404
-0.361580758575985
-0.387366660689567
-0.387366562803148
-0.38736646491673
-0.348687367030311
-0.310008269143892
-0.271329171257474
-0.232650073371055
-0.193970975484637
-0.181077877598218
-0.1552917797118
-0.155291681825381
-0.142398583938963
-0.129505486052544
-0.129505388166125
-0.116612290279707
-0.103719192393288
-0.0908260945068698
-0.0908259966204513
-0.0779328987340327
-0.0779328008476142
-0.0779327029611956
-0.077932605074777
-0.0650395071883585
-0.05214640930194
-0.0392533114155214
-0.0263602135291028
-0.0263601156426843
-0.0263600177562657
-0.0263599198698472
-0.0263598219834286
-0.0263597240970101
-0.0263596262105915
-0.013466528324173
-0.0134664304377544
-0.0134663325513359
-0.0134662346649173
-5.73136778498784E-4
-0.0134660388920802
-0.0263589410056617
-0.0392518431192431
-0.0521447452328246
-0.065037647346406
-0.0779305494599875
-0.0650374515735689
-0.0521443536871504
-0.0392512558007318
-0.0134651579143133
0.0123209399721053
0.0252140378585238
0.0123211357449424
0.0252142336313609
0.0252143315177795
0.025214429404198
0.0252145272906166
0.0381076251770351
0.0381077230634537
0.0252148209498722
0.0252149188362908
0.0252150167227093
0.0252151146091279
0.0252152124955464
0.025215310381965
0.0252154082683835
0.0252155061548021
0.0123226040412206
0.0123227019276392
0.0123227998140578
-5.70102299523697E-4
-5.70004413105146E-4
-5.69906526686594E-4
0.012323191359732
-5.69710753849492E-4
0.0123233871325691
0.0252164850189876
0.0252165829054062
0.0252166807918247
0.0252167786782433
0.0252168765646618
0.0123239744510804
0.0123240723374989
0.0123241702239175
0.012324268110336
0.0123243659967546
0.0123244638831731
-5.68438230408326E-4
-0.0263543403439898
-0.0263542424575712
-0.0392471445711527
-0.0521400466847341
-0.0650329487983156
-0.077925850911897
-0.0779257530254785
-0.0650326551390599
-0.0779255572526414
-0.0650324593662228
-0.0521393614798043
-0.0392462635933857
-0.0263531657069672
-0.0134600678205486
-5.66969934130058E-4
-0.0134598720477115
-0.013459774161293
-0.0134596762748744
-0.0134595783884559
-0.0263524805020373
-0.0263523826156188
-0.0263522847292002
-0.0392451868427816
-0.0392450889563631
-0.0392449910699445
-0.026351893183526
-0.0263517952971074
-0.0263516974106889
-0.0392445995242703
-0.0392445016378518
-0.0650304037514332
-0.0650303058650147
-0.0779232079785961
-0.103709110092178
-0.129495012205759
-0.15528091431934
-0.155280816432922
-0.168173718546503
-0.155280620660085
-0.129494522773666
-0.116601424887248
-0.0908153270008292
-0.0779222291144106
-0.0650291312279921
-0.0650290333415735
-0.052135935455155
-0.0521358375687364
-0.0392427396823179
-0.0392426417958993
-0.0263495439094808
-0.0134564460230622
-0.0134563481366437
-5.63250250225112E-4
-5.63152363806561E-4
0.012329945522612
0.0252230434090305
0.0252231412954491
0.0252232391818676
0.0252233370682862
0.0123304349547047
-5.62467158876702E-4
-0.0134553692724582
-0.0263482713860396
-0.026348173499621
-0.0263480756132025
-0.0263479777267839
-0.0263478798403654
-0.0134547819539468
-5.61684067528293E-4
0.0123314138188903
0.0252245117053088
0.0252246095917274
0.0381177074781459
0.0252248053645645
0.025224903250983
0.0252250011374016
0.0252250990238201
0.0252251969102387
0.0252252947966572
0.0252253926830758
0.0252254905694943
0.0123325884559129
0.0123326863423314
0.01233278422875
0.0123328821151685
0.0123329800015871
0.0123330778880056
0.0123331757744242
-0.0134527263391573
-0.0134526284527387
-0.0263455305663202
-0.0263454326799016
-0.0263453347934831
-0.0134522369070645
-0.013452139020646
-0.0263450411342274
-0.0134519432478089
-0.0134518453613903
-0.0134517474749718
-5.58649588553205E-4
-5.58551702134654E-4
0.0123345461842839
0.0123346440707024
-5.58258042879E-4
-0.0134511601564604
-0.0263440622700419
-0.0392369643836233
-0.0650228664972048
-0.0908087686107862
-0.129487670724368
-0.168166572837949
-0.181059474951531
-0.193952377065112
-0.181059279178693
-0.168166181292275
-0.129487083405856
-0.0908079855194378
-0.0650218876330193
-0.0263427897466007
-5.56691860182181E-4
0.0252294060262364
0.0381225039126549
0.0510156017990735
0.051015699685492
0.0381227975719106
0.0381228954583291
0.0381229933447477
0.0381230912311662
0.0510161891175848
0.0510162870040033
0.0510163848904219
0.0510164827768404
0.038123580663259
0.0381236785496775
0.0510167764360961
0.0510168743225146
0.0510169722089332
0.0510170700953517
0.0510171679817703
0.0381242658681888
0.0510173637546074
0.0510174616410259
0.0510175595274445
0.051017657413863
0.0510177553002816
0.0510178531867002
0.0381249510731187
0.0381250489595373
0.0510181468459558
0.0510182447323744
0.0639113426187929
0.0768044405052115
0.07680453839163
0.0768046362780486
0.0768047341644671
0.0768048320508857
0.0768049299373042
0.0896980278237228
0.0896981257101413
0.0896982235965599
0.0896983214829784
0.076805419369397
0.0639125172558155
0.0639126151422341
0.0639127130286526
0.0639128109150712
0.0639129088014897
0.0639130066879083
0.0510201045743268
0.0510202024607454
0.0381273003471639
0.0381273982335825
0.038127496120001
0.0381275940064196
0.0510206918928381
0.0381277897792567
0.0381278876656752
0.0381279855520938
0.0381280834385123
0.0381281813249309
0.0381282792113494
0.038128377097768
0.0381284749841865
0.0252355728706051
0.0252356707570236
0.0252357686434422
0.0252358665298608
0.0252359644162793
0.0252360623026979
0.0252361601891164
0.012343258075535
0.0252363559619535
0.0381294538483721
0.0381295517347906
0.0381296496212092
0.0510227475076277
0.0510228453940463
0.0381299432804648
0.0381300411668834
0.0381301390533019
0.0381302369397205
0.025237334826139
0.0252374327125576
0.0252375305989761
0.0252376284853947
0.0123447263718132
0.0123448242582318
0.0252379221446503
0.0252380200310689
0.0252381179174874
0.025238215803906
0.0252383136903245
0.0123454115767431
0.0252385094631616
0.0252386073495802
0.0252387052359987
0.0381318031224173
0.0381319010088358
0.0381319988952544
0.0252390967816729
0.0252391946680915
0.02523929255451
0.0381323904409286
0.0381324883273471
0.0381325862137657
0.0381326841001842
0.0381327819866028
0.0252398798730213
0.0252399777594399
0.0252400756458585
0.025240173532277
0.0252402714186956
0.0252403693051141
0.0123474671915327
-0.0134384349220488
-0.0134383370356302
-0.0263312391492117
-0.0521171412627931
-0.0650100433763746
-0.077902945489956
-0.103688847603537
-0.142367749717119
-0.1681536518307
-0.193939553944282
-0.206832456057863
-0.219725358171445
-0.219725260285026
-0.232618162398608
-0.232618064512189
-0.25840396662577
-0.271296868739352
-0.297082770852933
-0.309975672966515
-0.335761575080096
-0.361547477193678
-0.387333379307259
-0.426012281420841
-0.464691183534422
-0.490477085648004
-0.529155987761585
-0.542048889875167
-0.554941791988748
-0.554941694102329
-0.567834596215911
-0.554941498329492
-0.542048400443074
-0.503369302556655
-0.451797204670237
-0.413118106783818
-0.3744390088974
-0.348652911010981
-0.309973813124562
-0.284187715238144
-0.258401617351725
-0.245508519465307
-0.219722421578888
-0.18104332369247
-0.155257225806051
-0.142364127919633
-0.103685030033214
-0.0778989321467954
-0.0650058342603769
-0.0521127363739583
-0.0392196384875398
-0.0392195406011212
-0.0521124427147027
-0.0521123448282841
-0.0650052469418656
-0.077898149055447
-0.0778980511690285
-0.0907909532826099
-0.103683855396191
-0.129469757509773
-0.142362659623354
-0.142362561736936
-0.155255463850517
-0.142362365964099
-0.14236226807768
-0.142362170191262
-0.129469072304843
-0.129468974418424
-0.116575876532006
-0.103682778645587
-0.0907896807591688
-0.0778965828727502
-0.0650034849863317
-0.0650033870999131
-0.0778962892134945
-0.077896191327076
-0.0778960934406574
-0.0778959955542389
-0.0650028976678203
-0.0521097997814018
-0.0521097018949832
-0.0650026040085647
-0.0521095061221461
-0.0521094082357276
-0.039216310349309
-0.0392162124628905
-0.0263231145764719
-0.0134300166900534
-5.36918803634836E-4
-0.0134298209172163
-5.36723030797734E-4
0.0123563748556208
0.0123564727420394
0.0252495706284579
0.0381426685148765
0.038142766401295
0.0252498642877136
0.0381429621741321
0.0381430600605507
0.0381431579469692
0.0381432558333878
0.0381433537198063
0.0381434516062249
0.0252505494926434
0.025250647379062
0.0252507452654805
0.0252508431518991
0.0381439410383176
0.0510370389247362
0.0510371368111547
0.0510372346975733
0.0381443325839918
0.0381444304704104
0.0381445283568289
0.0381446262432475
0.038144724129666
0.0381448220160846
0.0381449199025031
0.0252520177889217
0.0252521156753403
0.0252522135617588
0.0252523114481774
0.0252524093345959
0.0252525072210145
0.025252605107433
0.0252527029938516
0.0252528008802701
0.0252528987666887
0.0252529966531072
0.0381460945395258
0.0381461924259443
0.0381462903123629
0.0381463881987814
0.0252534860852
0.0252535839716185
0.0252536818580371
0.0123607797444556
0.0123608776308742
0.0123609755172927
0.0123610734037113
-0.0134248287098702
-5.31730823451622E-4
-5.31632937033071E-4
0.0123614649493855
0.012361562835804
0.0252546607222226
0.0252547586086411
0.0123618564950597
0.0123619543814782
0.0123620522678968
0.0123621501543153
0.0123622480407339
0.0123623459271524
0.012362443813571
-5.30458300010456E-4
0.0123626395864081
0.0123627374728266
0.0123628353592452
0.0123629332456637
0.0123630311320823
0.0123631290185009
0.0123632269049194
-5.29675208662046E-4
-5.29577322243495E-4
-5.29479435824944E-4
-5.29381549406393E-4
-5.29283662987842E-4
-0.0134221857765693
-0.0134220878901507
-0.0263149900037322
-0.0263148921173136
-0.0263147942308951
-0.0134216963444765
-0.013421598458058
-5.28500571639432E-4
0.0123645973147791
0.0123646952011977
0.0123647930876162
0.0252578909740348
0.0252579888604533
0.0252580867468719
0.0252581846332904
0.012365282519709
0.0123653804061275
-0.0134205217074539
-0.0134204238210354
-0.0263133259346168
-0.0263132280481983
-0.0392061301617797
-0.0392060322753612
-0.0392059343889426
-0.0520988365025241
-0.0649917386161055
-0.077884640729687
-0.0907775428432684
-0.11656344495685
-0.155242347070431
-0.181028249184013
-0.219707151297594
-0.245493053411176
-0.284171955524757
-0.297064857638339
-0.30995775975192
-0.309957661865501
-0.297064563979083
-0.271278466092664
-0.245492368206246
-0.206813270319827
-0.168134172433409
-0.14234807454699
-0.103668976660572
-0.090775878774153
-0.0649897808877345
-0.0649896830013159
-0.0520965851148974
-0.0392034872284788
-0.0263103893420603
-0.0134172914556417
-5.24193569223179E-4
-5.24095682804627E-4
-5.23997796386076E-4
-5.23899909967525E-4
-5.23802023548974E-4
-5.23704137130423E-4
-5.23606250711871E-4
-5.2350836429332E-4
-5.23410477874769E-4
0.0123696874085438
0.0123697852949623
0.0123698831813809
0.0252629810677994
0.025263078954218
0.0252631768406365
0.0381562747270551
0.0381563726134736
0.0381564704998922
0.0381565683863107
0.0381566662727293
0.0381567641591478
0.0381568620455664
0.0381569599319849
0.0252640578184035
0.012371155704822
0.0123712535912406
-5.21648522340847E-4
-0.0134145506359223
-0.0263074527495037
-0.0392003548630852
-0.0392002569766666
-0.0520931590902481
-0.0649860612038295
-0.052092963317411
-0.0263068654309924
-0.0134137675445739
-5.20669658155335E-4
-5.20571771736784E-4
-5.20473885318232E-4
-0.0134133759988997
-0.0134132781124811
-0.0134131802260626
-0.026306082339644
-0.0263059844532255
-0.0263058865668069
-0.0263057886803884
-0.0391986907939698
-0.0391985929075513
-0.0391984950211327
-0.0263053971347142
-0.0134122992482956
-0.0134122013618771
-5.19103475458516E-4
0.01237399441096
0.0123740922973786
0.0123741901837971
0.0252672880702157
0.0252673859566342
0.0252674838430528
0.0252675817294713
0.0252676796158899
0.0123747775023084
0.025267875388727
0.0252679732751455
0.0252680711615641
0.0252681690479826
0.0252682669344012
0.0252683648208198
0.0123754627072383
0.0123755605936569
0.0123756584800754
0.012375756366494
0.0123758542529125
-5.1704786066894E-4
-5.16949974250389E-4
-5.16852087831838E-4
-0.0134097542014133
-0.0134096563149947
-0.0134095584285762
-0.0134094605421576
-5.16362655739082E-4
-5.1626476932053E-4
-5.16166882901979E-4
-0.0134090689964834
-0.0134089711100649
-0.0134088732236463
-5.15775337227774E-4
-5.15677450809223E-4
0.0123774204356093
-5.15481677972121E-4
-0.0134083837915536
-0.013408285905135
-0.0263011880187165
-0.0263010901322979
-0.0263009922458794
-0.0134078943594608
-0.0134077964730423
-5.14698586623711E-4
-0.0134076007002052
-0.0134075028137866
-5.14404927368057E-4
-5.14307040949506E-4
-5.14209154530955E-4
-5.14111268112404E-4
-5.14013381693853E-4
-0.0262999154952753
-0.0262998176088567
-0.0391927197224382
-0.0520856218360196
-0.0649785239496011
-0.0649784260631825
-0.077871328176764
-0.0907642302903454
-0.0907641324039269
-0.0907640345175083
-0.10365693663109
-0.129442838744671
-0.142335740858253
-0.168121642971834
-0.193907545085416
-0.206800447198997
-0.206800349312578
-0.19390725142616
-0.168121153539741
-0.142335055653323
-0.116548957766904
-0.0907628598804857
-0.0778697619940672
-0.0649766641076486
-0.0520835662212301
-0.0391904683348115
-0.039190370448393
-0.0391902725619744
-0.0391901746755559
-0.0520830767891373
-0.0520829789027188
-0.0520828810163002
-0.0391897831298817
-0.0262966852434631
-0.0262965873570446
-0.013403489470626
-0.0134033915842075
-0.0262962936977889
-0.0134031958113704
-0.0134030979249518
-5.10000038533253E-4
-5.09902152114702E-4
-0.0134028042656961
-0.0134027063792776
-0.039188608492859
-0.0649745106064405
-0.0778674127200219
-0.0907603148336034
-0.0907602169471848
-0.0907601190607663
-0.103653021174348
-0.116545923287929
-0.116545825401511
-0.116545727515092
-0.103652629628674
-0.090759531742255
-0.0778664338558364
-0.0649733359694179
-0.0520802380829993
-0.0649731401965808
-0.0520800423101622
-0.0520799444237437
-0.0520798465373251
-0.0520797486509066
-0.052079650764488
-0.0520795528780695
-0.0649724549916509
-0.0649723571052324
-0.0520792592188138
-0.0391861613323953
-0.0391860634459767
-0.0262929655595582
-0.0262928676731396
-0.0391857697867211
-0.0391856719003025
-0.052078574013884
-0.0520784761274654
-0.0520783782410469
-0.0520782803546283
-0.0520781824682098
-0.0520780845817912
-0.0649709866953726
-0.0778638888089541
-0.0907567909225356
-0.103649693036117
-0.129435595149698
-0.14232849726328
-0.142328399376861
-0.155221301490443
-0.129435203604024
-0.103649105717606
-0.0907560078311871
-0.0778629099447686
-0.05207681205835
-0.0391837141719315
-0.0391836162855129
-0.0262905183990944
-0.0262904205126758
-0.0133973226262573
-0.0133972247398387
-0.0133971268534202
-0.0133970289670016
-5.03931080583078E-4
-0.0133968331941645
-0.013396735307746
-0.0133966374213274
-5.03539534908873E-4
-5.03441648490322E-4
-5.03343762071771E-4
0.0123897541243468
-5.03147989234668E-4
-5.03050102816117E-4
-5.02952216397566E-4
-5.02854329979014E-4
-0.0133957564435605
-0.0133956585571419
-0.0262885606707234
-0.0520744627843048
-0.0649673648978863
-0.0778602670114677
-0.0907531691250492
-0.103646071238631
-0.116538973352212
-0.116538875465794
-0.116538777579375
-0.129431679692956
-0.116538581806538
-0.116538483920119
-0.103645386033701
-0.0907522881472822
-0.0778591902608636
-0.0649660923744451
-0.0649659944880265
-0.052072896601608
-0.0391797987151894
-0.0262867008287709
-0.0262866029423523
-0.0262865050559338
-0.0391794071695152
-0.0391793092830967
-0.0520722113966781
-0.0520721135102596
-0.039179015623841
-0.0262859177374225
-0.0133928198510039
-0.0133927219645854
-4.99624078166825E-4
-0.0133925261917483
-4.99428305329722E-4
-4.99330418911171E-4
0.0123937674675074
0.0252868653539259
0.0381799632403445
0.038180061126763
0.0381801590131816
0.0381802568996001
0.0381803547860187
0.0381804526724372
0.0510735505588558
0.0510736484452743
0.0510737463316929
0.0510738442181114
0.03818094210453
0.0381810399909485
0.0381811378773671
0.0381812357637856
0.0381813336502042
0.0381814315366227
0.0510745294230413
0.0381816273094598
0.0381817251958784
0.038181823082297
0.0381819209687155
0.0381820188551341
0.0381821167415526
0.0381822146279712
0.0252893125143897
0.0381824104008083
0.0510755082872268
0.0510756061736454
0.0510757040600639
0.0510758019464825
0.051075899832901
0.0510759977193196
0.0381830956057381
0.0510761934921567
0.0510762913785752
0.0510763892649938
0.0510764871514123
0.0510765850378309
0.0510766829242494
0.038183780810668
0.0381838786970865
0.0510769765835051
0.0510770744699236
0.0510771723563422
0.0510772702427607
0.0510773681291793
0.0381844660155978
0.0381845639020164
0.0381846617884349
0.0381847596748535
0.025291857561272
0.0123989554476906
0.0123990533341091
0.0123991512205277
-4.93750893053752E-4
-4.93653006635201E-4
0.0123994448797834
0.0252925427662019
0.0381856406526205
0.051078738539039
0.0639718364254575
0.0510789343118761
0.0639720321982947
0.0639721300847132
0.0639722279711318
0.0639723258575503
0.0639724237439689
0.0639725216303874
0.038186619516806
0.0381867174032245
0.0381868152896431
0.0381869131760616
0.0381870110624802
0.0381871089488987
0.0381872068353173
0.0381873047217358
0.0252944026081544
0.0252945004945729
0.0252945983809915
0.02529469626741
0.0381877941538286
0.0381878920402471
0.0381879899266657
0.0381880878130842
0.0381881856995028
0.0381882835859213
0.0381883814723399
0.0252954793587584
0.025295577245177
0.0252956751315955
0.0124027730180141
0.0252958709044326
0.0252959687908512
0.0252960666772697
0.0252961645636883
0.0252962624501068
0.0381893603365254
0.038189458222944
0.0124035561093625
-4.89346004218947E-4
-4.89248117800396E-4
-0.0133821502313818
-0.0262750523449633
-0.0391679544585447
-0.0391678565721262
-0.0520607586857076
-0.0520606607992891
-0.0391675629128705
-0.039167465026452
-0.0262743671400334
-4.88269253614884E-4
0.0124048286328037
0.0252979265192222
0.0252980244056408
0.0381911222920593
0.0510842201784779
0.0510843180648964
0.051084415951315
0.0510845138377335
0.0510846117241521
0.0510847096105706
0.0510848074969892
0.0510849053834077
0.0510850032698263
0.0639781011562448
0.0639781990426634
0.0639782969290819
0.0510853948155005
0.051085492701919
0.0510855905883376
0.0510856884747561
0.0510857863611747
0.0381928842475932
0.0381929821340118
0.0381930800204303
0.0253001779068489
0.0253002757932674
0.025300373679686
0.0253004715661046
0.0124075694525231
0.0124076673389417
-4.85234774639796E-4
-0.0262711368882212
-0.0391640390018027
-0.0391639411153841
-0.0391638432289656
-0.039163745342547
-0.0262706474561285
-0.0133775495697099
-0.0262704516832914
-0.0133773537968728
-4.84255910454284E-4
-4.84158024035733E-4
0.0124089398623828
0.0124090377488014
0.0253021356352199
0.0253022335216385
0.025302331408057
0.0381954292944756
0.0381955271808941
0.0510886250673127
0.0510887229537312
0.0639818208401498
0.0639819187265683
0.0510890166129869
0.0510891144994054
0.051089212385824
0.0510893102722425
0.0510894081586611
0.0510895060450796
0.0510896039314982
0.0381967018179167
0.0253037997043353
0.0253038975907538
0.0253039954771724
0.0253040933635909
0.0253041912500095
0.012411289136428
0.0124113870228466
-0.0133745150907349
-0.0133744172043163
-0.0133743193178977
-0.0133742214314792
-4.81123545060646E-4
0.0124119743413579
0.0124120722277765
0.012412170114195
0.0124122680006136
0.0253053658870321
0.0253054637734507
0.0253055616598692
0.0253056595462878
0.0253057574327063
0.0253058553191249
0.0124129532055434
0.012413051091962
0.0124131489783805
0.0124132468647991
0.0124133447512176
0.0253064426376362
0.0253065405240547
0.0253066384104733
0.0253067362968918
0.0381998341833104
0.0381999320697289
0.0382000299561475
0.038200127842566
0.0510932257289846
0.0382003236154031
0.0382004215018217
0.0253075193882402
0.0253076172746588
0.0253077151610773
0.0124148130474959
0.0124149109339144
-4.77991179667007E-4
-0.0133708932932485
-0.0133707954068299
-0.0262636975204114
-0.0262635996339928
-0.0391565017475742
-0.0391564038611557
-0.0520493059747371
-0.0649422080883186
-0.0778351102019
-0.0778350123154815
-0.0778349144290629
-0.0649418165426444
-0.0649417186562258
-0.0520486207698073
-0.0520485228833887
-0.0391554249969702
-0.0262623271105516
-0.0133692292241331
-4.76131337714534E-4
0.012416966548704
0.0253100644351226
0.0253101623215411
0.0253102602079597
0.0253103580943782
0.0253104559807968
0.0253105538672153
0.0253106517536339
0.0382037496400524
0.038203847526471
0.0382039454128895
0.0382040432993081
0.0382041411857266
0.0510972390721452
0.0510973369585637
0.0510974348449823
0.0510975327314008
0.0382046306178194
0.0382047285042379
0.0382048263906565
0.038204924277075
0.0510980221634936
0.0639911200499121
0.0639912179363307
0.0768843158227492
0.0639914137091678
0.0639915115955863
0.0768846094820049
0.0768847073684234
0.076884805254842
0.0768849031412605
0.0768850010276791
0.0510990989140977
0.0382061968005162
0.0253132946869348
0.0253133925733533
0.0124204904597719
0.0253135883461904
0.038206686232609
0.0510997841190275
0.0510998820054461
0.0639929798918646
0.0639930777782832
0.0639931756647017
0.0639932735511203
0.0768863714375388
0.0768864693239574
0.0639935672103759
0.0639936650967945
0.063993762983213
0.0639938608696316
0.0768869587560501
0.0768870566424687
0.0639941545288872
0.0511012524153058
0.0511013503017243
0.0382084481881429
0.0382085460745614
0.02531564396098
0.0253157418473985
0.0253158397338171
0.0253159376202356
0.0124230355066542
0.0124231333930727
0.0253162312794913
0.0382093291659098
0.0382094270523284
0.051102524938747
0.0511026228251655
0.0511027207115841
0.0511028185980026
0.0511029164844212
0.0639960143708397
0.0639961122572583
0.0639962101436768
0.0639963080300954
0.0511034059165139
0.0511035038029325
0.051103601689351
0.0511036995757696
0.0511037974621881
0.0511038953486067
0.0511039932350252
0.0511040911214438
0.0382111890078623
0.0382112868942809
0.0382113847806994
0.038211482667118
0.0382115805535365
0.0382116784399551
0.0382117763263736
0.0253188742127922
0.0253189720992107
0.0124260699856293
0.0124261678720478
0.0124262657584664
0.0124263636448849
-4.66538468696515E-4
-4.66440582277964E-4
-0.0262523426958594
-0.0262522448094409
-0.0391451469230223
-0.0520380490366038
-0.0520379511501852
-0.0391448532637667
-0.0262517553773481
-0.0262516574909296
-0.013358559604511
-4.65461718092452E-4
0.0124276361683261
0.0253207340547447
0.0382138319411632
0.0382139298275818
0.0253210277140003
0.0253211256004189
0.0253212234868374
0.025321321373256
0.0382144192596745
0.0382145171460931
0.0382146150325116
0.0382147129189302
0.0382148108053487
0.0382149086917673
0.0511080065781858
0.0511081044646044
0.0640012023510229
0.0640013002374415
0.07689439812386
0.0640014960102786
0.0640015938966971
0.0768946917831157
0.0768947896695342
0.0768948875559528
0.0768949854423713
0.0768950833287899
0.0640021812152084
0.051109279101627
0.0511093769880455
0.0511094748744641
0.0511095727608826
0.0511096706473012
0.0511097685337197
0.0640028664201383
0.0511099643065568
0.0640030621929754
0.0640031600793939
0.0640032579658125
0.076896355852231
0.0768964537386496
0.0768965516250681
0.0640036495114867
0.0768967473979053
0.0768968452843238
0.0768969431707423
0.0768970410571609
0.0768971389435795
0.076897236829998
0.0768973347164165
0.0640044326028351
0.0640045304892537
0.0640046283756722
0.0640047262620908
0.0768978241485093
0.0768979220349279
0.0768980199213464
0.064005117807765
0.0640052156941835
0.0640053135806021
0.0768984114670206
0.0768985093534392
0.0768986072398577
0.0897917051262763
0.0768988030126948
0.0768989008991134
0.0768989987855319
0.0897920966719505
0.089792194558369
0.0897922924447876
0.0897923903312061
0.0897924882176247
0.0768995861040432
0.0768996839904618
0.0768997818768803
0.0897928797632989
0.0897929776497174
0.089793075536136
0.0897931734225545
0.0769002713089731
0.0897933691953916
0.0897934670818102
0.0897935649682287
0.102686662854647
0.102686760741066
0.102686858627484
0.102686956513903
0.0897940544003215
0.10268715228674
0.102687250173159
0.102687348059577
0.102687445945996
0.102687543832414
0.102687641718833
0.0897947396052514
0.0769018374916699
0.0769019353780885
0.076902033264507
0.0640091311509256
0.0640092290373441
0.0640093269237627
0.0640094248101812
0.0640095226965998
0.0640096205830183
0.0640097184694369
0.0640098163558554
0.064009914242274
0.0640100121286925
0.0640101100151111
0.0511172079015296
0.0511173057879482
0.0511174036743667
0.0511175015607853
0.0511175994472038
0.0511176973336224
0.0640107952200409
0.0640108931064595
0.064010990992878
0.0769040888792966
0.0769041867657151
0.0769042846521337
0.0769043825385522
0.0769044804249708
0.0769045783113893
0.0640116761978079
0.0640117740842264
0.064011871970645
0.0511189698570636
0.0511190677434821
0.0511191656299007
0.0640122635163192
0.0511193614027378
0.0640124592891563
0.0769055571755749
0.0769056550619934
0.076905752948412
0.0897988508348305
0.0897989487212491
0.0769060466076676
0.0769061444940862
0.0640132423805047
0.0640133402669233
0.0640134381533418
0.0640135360397604
0.0640136339261789
0.0640137318125975
0.051120829699016
0.0511209275854346
0.0511210254718531
0.0382281233582717
0.0382282212446902
0.0253353191311088
0.0253354170175273
0.0124425149039459
-4.50387209635565E-4
-0.013343289323217
-0.0133431914367985
-0.0262360935503799
-0.0391289956639614
-0.0391288977775428
-0.0391287998911243
-0.0649147020047057
-0.0778076041182871
-0.0907005062318686
-0.12937940834545
-0.168058310459032
-0.206737212572613
-0.245416114686194
-0.284095016799776
-0.296987918913357
-0.322773821026939
-0.33566672314052
-0.335666625254102
-0.322773527367683
-0.296987429481265
-0.296987331594846
-0.271201233708427
-0.258308135822009
-0.23252203793559
-0.206735940049172
-0.168056842162753
-0.142270744276335
-0.116484646389916
-0.103591548503498
-0.077805450617079
-0.0520193527306605
-0.0391262548442419
-0.0133401569578234
-4.47059071404824E-4
0.0253390388150137
0.0253391367014323
0.0382322345878508
0.0382323324742694
0.0382324303606879
0.0382325282471065
0.038232626133525
0.0382327240199436
0.0382328219063621
0.0253399197927807
0.0382330176791992
0.0511261155656178
0.0640192134520363
0.0640193113384549
0.0640194092248734
0.064019507111292
0.0511266049977105
0.0511267028841291
0.0511268007705476
0.0511268986569662
0.0511269965433847
0.0511270944298033
0.0511271923162219
0.0382342902026404
0.038234388089059
0.0382344859754775
0.0511275838618961
0.0511276817483146
0.0511277796347332
0.0640208775211517
0.0640209754075703
0.0511280732939888
0.0511281711804074
0.0640212690668259
0.0640213669532445
0.064021464839663
0.0640215627260816
0.0640216606125001
0.0511287584989187
0.0640218563853372
0.0640219542717558
0.0640220521581743
0.0640221500445929
0.0640222479310114
0.06402234581743
0.0640224437038485
0.0511295415902671
0.0511296394766856
0.0511297373631042
0.0511298352495227
0.0511299331359413
0.0640230310223598
0.0640231289087784
0.0640232267951969
0.0640233246816155
0.064023422568034
0.0769165204544526
0.0769166183408711
0.0898097162272897
0.0898098141137083
0.0769169120001268
0.0769170098865453
0.0769171077729639
0.0898102056593825
0.089810303545801
0.0898104014322196
0.0898104993186381
0.0898105972050567
0.0640246950914752
0.0640247929778937
0.0511318908643123
0.0511319887507309
0.0511320866371494
0.038239184523568
0.0382392824099865
0.0253463802964051
0.0253464781828236
0.0124535760692422
-4.39326044339278E-4
-0.0133322281579207
-0.0133321302715022
-0.0262250323850836
-0.0391179344986651
-0.0520108366122465
-0.052010738725828
-0.0520106408394094
-0.0391175429529909
-0.0262244450665723
-0.0262243471801538
-0.0133312492937352
-0.0262241514073167
-0.0262240535208981
-0.0262239556344796
-0.026223857748061
-0.0391167598616425
-0.0391166619752239
-0.0520095640888054
-0.0649024662023868
-0.0649023683159683
-0.0777952704295497
-0.0777951725431311
-0.0777950746567126
-0.090687976770294
-0.103580878883876
-0.116473780997457
-0.129366683111038
-0.14225958522462
-0.142259487338201
-0.155152389451783
-0.155152291565364
-0.155152193678946
-0.155152095792527
-0.168044997906109
-0.16804490001969
-0.168044802133271
-0.168044704246853
-0.155151606360434
-0.142258508474016
-0.116472410587597
-0.0906863127011787
-0.0777932148147601
-0.0520071169283416
-0.039114019041923
-0.0262209211555045
-0.0133278232690859
-4.34725382667371E-4
-4.3462749624882E-4
-4.34529609830269E-4
-4.34431723411718E-4
-4.34333836993166E-4
0.0124587640494254
0.0124588619358439
0.0253519598222625
0.025352057708681
0.0124591555950996
0.0124592534815181
0.0124593513679367
0.0124594492543552
0.0124595471407738
0.0253526450271923
0.0382457429136109
0.0382458408000294
0.025352938686448
0.0382460365728666
0.0382461344592851
0.0382462323457037
0.0511393302321222
0.0511394281185408
0.0640325260049593
0.0511396238913779
0.0511397217777964
0.051139819664215
0.0640329175506335
0.0640330154370521
0.0640331133234706
0.0640332112098892
0.0640333090963077
0.0511404069827263
0.0511405048691448
0.0511406027555634
0.0511407006419819
0.0511407985284005
0.051140896414819
0.0511409943012376
0.0382480921876561
0.0382481900740747
0.0511412879604932
0.0511413858469118
0.0511414837333303
0.0640345816197489
0.0640346795061674
0.051141777392586
0.0511418752790045
0.0640349731654231
0.0640350710518416
0.0640351689382602
0.0769282668246787
0.0769283647110973
0.0769284625975158
0.0769285604839344
0.0769286583703529
0.0769287562567715
0.07692885414319
0.0769289520296086
0.0769290499160271
0.0769291478024457
0.0640362456888642
0.0640363435752828
0.0640364414617013
0.0640365393481199
0.0640366372345385
0.064036735120957
0.0511438330073756
0.0511439308937941
0.0382510287802127
0.0253581266666312
0.0253582245530498
0.0253583224394683
0.0253584203258869
0.0382515182123054
0.038251616098724
0.0382517139851425
0.0382518118715611
0.0511449097579796
0.0511450076443982
0.0511451055308167
0.0511452034172353
0.0640383013036538
0.0511453991900724
0.0382524970764909
0.0382525949629095
0.025359692849328
0.0124667907357466
0.0124668886221651
0.0124669865085837
0.0124670843950022
0.0124671822814208
0.0124672801678393
0.0124673780542579
0.0124674759406764
0.025360573827095
0.0253606717135135
0.0253607695999321
0.0124678674863506
0.0253609653727692
0.0382540632591877
0.0382541611456063
0.0511472590320249
0.0511473569184434
0.051147454804862
0.0640405526912805
0.0511476505776991
0.0511477484641176
0.0511478463505362
0.0511479442369547
0.0511480421233733
0.0511481400097918
0.0511482378962104
0.0382553357826289
0.0382554336690475
0.038255531555466
0.0511486294418846
0.0511487273283031
0.0640418252147217
0.0769349231011402
0.0769350209875588
0.0640421188739773
0.0640422167603959
0.0640423146468144
0.064042412533233
0.0640425104196515
0.0640426083060701
0.0640427061924886
0.0511498040789072
0.0511499019653257
0.0511499998517443
0.0511500977381628
0.0382571956245814
0.0253642935109999
0.0124713913974185
-4.21510716162958E-4
-4.21412829744407E-4
-0.0133143149433259
-0.0133142170569073
-0.0133141191704888
-0.0133140212840702
-0.0133139233976516
-0.0133138255112331
-0.0133137276248145
-0.013313629738396
-0.0133135318519774
-0.0133134339655589
-0.0262063360791403
-0.0519922381927218
-0.0777781403063032
-0.103564042419885
-0.116456944533466
-0.129349846647048
-0.129349748760629
-0.12934965087421
-0.129349552987792
-0.129349455101373
-0.116456357214955
-0.103563259328536
-0.0906701614421177
-0.0777770635556992
-0.0777769656692806
-0.0648838677828621
-0.0648837698964435
-0.064883672010025
-0.0777765741236064
-0.0777764762371879
-0.0777763783507693
-0.0777762804643508
-0.0777761825779322
-0.0777760846915137
-0.0777759868050951
-0.0777758889186766
-0.090668791032258
-0.103561693145839
-0.103561595259421
-0.103561497373002
-0.103561399486584
-0.103561301600165
-0.103561203713747
-0.116454105827328
-0.11645400794091
-0.103560910054491
-0.0906678121680725
-0.0777747142816539
-0.0777746163952354
-0.0648815185088168
-0.0777744206223983
-0.0648813227359797
-0.0648812248495612
-0.0648811269631426
-0.0519880290767241
-0.0519879311903055
-0.051987833303887
-0.0390947354174684
-0.0519876375310499
-0.0390945396446313
-0.0262014417582128
-0.0133083438717942
-0.0133082459853757
-0.0133081480989571
-0.0262010502125386
-0.03909395232612
-0.0390938544397015
-0.0519867565532829
-0.0519866586668644
-0.0648795607804458
-0.0777724628940273
-0.0777723650076087
-0.0648792671211902
-0.0648791692347716
-0.0390930713483531
-0.0261999734619345
-4.13875575515963E-4
0.0124792223109026
0.0253723201973211
0.0382654180837397
0.0382655159701582
0.0382656138565768
0.0382657117429953
0.0382658096294139
0.0382659075158324
0.038266005402251
0.0382661032886695
0.0253732011750881
0.0124802990615067
0.0124803969479252
0.0124804948343438
-4.12407279237695E-4
-4.12309392819144E-4
-0.0133052115064006
-0.026198113619982
-0.0390910157335635
-0.0390909178471449
-0.0390908199607264
-0.0261977220743078
-0.0261976241878893
-0.0261975263014707
-0.0261974284150522
-0.0390903305286336
-0.0390902326422151
-0.0390901347557965
-0.039090036869378
-0.0390899389829594
-0.0390898410965409
-0.0261967432101223
-0.0261966453237038
-0.0261965474372852
-0.0261964495508667
-0.0133033516644481
-4.10253778029568E-4
0.012482844108389
0.0253759419948075
0.0253760398812261
0.0124831377676446
0.0253762356540632
0.0253763335404817
0.0253764314269003
0.0253765293133188
0.0253766271997374
0.0382697250861559
0.0382698229725745
0.038269920858993
0.0382700187454116
0.0382701166318301
0.0382702145182487
0.0382703124046673
0.0382704102910858
0.0511635081775044
0.0382706060639229
0.0511637039503415
0.05116380183676
0.0511638997231786
0.0511639976095971
0.0511640954960157
0.0382711933824342
0.0382712912688528
0.0253783891552713
0.0253784870416899
0.0253785849281084
0.025378682814527
0.0253787807009455
0.0253788785873641
0.0253789764737826
0.0124860743602012
0.0124861722466197
0.0253792701330383
0.0253793680194568
0.0382724659058754
0.0382725637922939
0.0382726616787125
0.038272759565131
0.0382728574515496
0.0382729553379681
0.0382730532243867
0.0382731511108052
0.0382732489972238
0.0382733468836423
0.0382734447700609
0.0253805426564794
0.025380640542898
0.0253807384293165
0.0253808363157351
0.0253809342021536
0.0253810320885722
0.0124881299749907
-4.04772138590701E-4
-4.04674252172149E-4
-0.0132975763657536
-0.013297478479335
-0.0261903805929165
-0.0390832827064979
-0.0390831848200794
-0.0648690869336608
-0.0777619890472423
-0.0906548911608237
-0.103547793274405
-0.116440695387987
-0.103547597501568
-0.10354749961515
-0.090654401728731
-0.103547303842312
-0.0906542059558939
-0.0906541080694753
-0.0906540101830568
-0.103546912296638
-0.12933281441022
-0.155118716523801
-0.180904618637383
-0.193797520750964
-0.193797422864545
-0.193797324978127
-0.193797227091708
-0.16801112920529
-0.155118031318871
-0.142224933432453
-0.129331835546034
-0.103545737659616
-0.0777596397731971
-0.0648665418867785
-0.03908044400036
-0.0261873461139414
-0.0132942482275229
-4.01150341104306E-4
-4.01052454685755E-4
0.0124920454317328
0.0124921433181513
0.0253852412045699
0.0253853390909884
0.025385436977407
0.0382785348638255
0.0253856327502441
0.0253857306366627
0.0124928285230812
0.0124929264094998
-3.99975704081691E-4
-3.9987781766314E-4
-0.0261857799312446
-0.051971682044826
-0.0648645841584075
-0.0777574862719889
-0.0777573883855704
-0.0777572904991518
-0.0777571926127333
-0.0648640947263147
-0.0519709968398962
-0.0648638989534776
-0.0519708010670591
-0.0390777031806405
-0.013291605294222
-3.98507407803423E-4
-3.98409521384872E-4
0.0124946883650337
0.0124947862514522
0.0124948841378708
0.0124949820242893
0.0124950799107079
0.0124951777971264
0.012495275683545
0.0124953735699635
0.0124954714563821
-3.9743065719936E-4
0.0124956672292192
0.0124957651156377
0.0253888630020563
0.0253889608884748
0.0382820587748934
0.0382821566613119
0.0382822545477305
0.038282352434149
0.0511754503205676
0.0511755482069862
0.0511756460934047
0.0640687439798232
0.0640688418662418
0.0640689397526604
0.0511760376390789
0.0640691355254975
0.064069233411916
0.0511763312983346
0.0511764291847531
0.0511765270711717
0.0640696249575902
0.0511767228440088
0.0511768207304273
0.0511769186168459
0.0511770165032644
0.051177114389683
0.0511772122761015
0.0511773101625201
0.0511774080489386
0.0382845059353572
0.0382846038217757
0.0382847017081943
0.0382847995946128
0.0382848974810314
0.0382849953674499
0.0511780932538685
0.038285191140287
0.0382852890267056
0.0511783869131241
0.0511784847995427
0.0640715826859612
0.0640716805723798
0.0511787784587983
0.0382858763452169
0.0382859742316354
0.038286072118054
0.0253931700044725
0.0253932678908911
0.0125003657773097
-3.92536336271799E-4
-0.0132854384498532
-0.0261783405634347
-0.0261782426770161
-0.0261781447905976
-0.013285046904179
-3.91949017760492E-4
0.0125011488686581
0.0253942467550766
0.0125013446414952
0.0253944425279137
0.0253945404143323
0.0125016383007508
0.0125017361871694
-3.91165926412082E-4
-0.0261770680399935
-0.051962970153575
-0.0648558722671564
-0.0777487743807379
-0.0648556764943193
-0.0519625786079008
-0.0261764807214822
-0.0132833828350637
-3.90284948645121E-4
-3.9018706222657E-4
0.012502910824192
0.0125030087106105
0.0253961065970291
0.0253962044834476
0.0253963023698662
0.0253964002562847
0.0382894981427033
0.0253965960291218
0.0253966939155404
0.0382897918019589
0.0382898896883775
0.038289987574796
0.0382900854612146
0.0253971833476331
0.0125042812340517
-3.88620879529751E-4
-0.0132815229931112
-0.0261744251066926
-0.0519603272202741
-0.0648532293338555
-0.077746131447437
-0.0906390335610184
-0.1035319356746
-0.0906388377881813
-0.0648527399017628
-0.0390666420153442
-0.0261735441289257
-0.0132804462425071
-3.87348356088585E-4
-3.87250469670034E-4
0.0125058474167485
0.0125059453031671
0.0125060431895856
0.0125061410760042
0.0125062389624227
-3.86663151158726E-4
-0.0132795652647402
-0.0261724673783216
-0.0261723694919031
-0.0261722716054845
-0.026172173719066
-0.0132790758326474
-0.0132789779462289
-3.85880059810317E-4
-3.85782173391766E-4
-3.85684286973214E-4
0.0125074135994453
0.0254005114858639
0.0254006093722824
0.038293707258701
0.0382938051451195
0.0254009030315381
0.0254010009179566
0.0382940988043752
0.0382941966907937
0.0382942945772123
0.0382943924636308
0.0382944903500494
0.0382945882364679
0.0254016861228865
0.0254017840093051
0.0254018818957236
0.0254019797821422
0.0382950776685607
0.0382951755549793
0.0511882734413978
0.0382953713278164
0.0382954692142349
0.0382955671006535
0.038295664987072
0.0382957628734906
0.0382958607599091
0.0254029586463277
0.0254030565327462
0.0125101544191648
0.0125102523055833
0.0125103501920019
0.0125104480784204
0.012510545964839
0.0125106438512575
0.0254037417376761
0.0125108396240946
0.0125109375105132
0.0125110353969317
0.0125111332833503
0.0125112311697688
-3.81670943812615E-4
-3.81573057394063E-4
-3.81475170975512E-4
-0.013274377284557
-0.0132742793981384
-3.81181511719859E-4
0.0254049163746987
0.0382980142611172
0.0382981121475358
0.0511912100339543
0.0382983079203729
0.0382984058067914
0.03829850369321
0.0382986015796285
0.0382986994660471
0.0382987973524656
0.0382988952388842
0.0382989931253028
0.0254060910117213
0.0254061888981399
0.0125132867845584
0.012513384670977
0.0125134825573955
-3.79419556185937E-4
-3.79321669767386E-4
-0.0132722237833488
-0.0132721258969303
-0.0132720280105117
-3.78930124093181E-4
0.0125141677623254
0.0254072656487439
0.0383003635351625
0.038300461421581
0.0383005593079996
0.0383006571944181
0.0383007550808367
0.0383008529672552
0.0511939508536738
0.0511940487400923
0.0511941466265109
0.0511942445129294
0.051194342399348
0.0511944402857665
0.0640875381721851
0.0640876360586036
0.0640877339450222
0.0640878318314407
0.0640879297178593
0.0511950276042778
0.0640881254906964
0.0640882233771149
0.0640883212635335
0.076981419149952
0.0769815170363706
0.0769816149227891
0.0640887128092077
0.0640888106956262
0.0640889085820448
0.0640890064684634
0.0640891043548819
0.0511962022413005
0.038303300127719
0.0254103980141376
0.0254104959005561
0.0254105937869747
0.0254106916733932
0.0125177895598118
-3.75112553769684E-4
-0.0132680146673511
-0.0390539167809326
-0.051946818894514
-0.0777327210080955
-0.0906256231216769
-0.103518525235258
-0.10351842734884
-0.116411329462421
-0.103518231576003
-0.0906251336895842
-0.0648390358031656
-0.0390529379167471
-0.0132668400303285
-3.73742143909967E-4
0.0125193557425086
0.0254124536289271
0.0254125515153457
0.0125196494017642
0.0125197472881828
0.0125198451746013
-3.73056938980108E-4
-3.72959052561557E-4
-3.72861166143006E-4
-3.72763279724454E-4
-0.0132656653933059
-3.72567506887352E-4
0.0125205303795312
0.0125206282659498
0.0254137261523683
0.0254138240387869
0.0254139219252054
0.025414019811624
0.0254141176980425
0.0254142155844611
0.0254143134708796
0.0254144113572982
0.0254145092437167
0.0254146071301353
0.0254147050165538
0.0125218029029724
0.0125219007893909
0.0125219986758095
0.012522096562228
0.0125221944486466
0.0254152923350651
0.0254153902214837
0.0383084881079022
0.0254155859943208
0.0254156838807393
0.0254157817671579
0.0254158796535764
0.038308977539995
0.0383090754264135
0.0383091733128321
0.0254162711992506
0.0383093690856692
0.0383094669720877
0.0383095648585063
0.0383096627449248
0.0383097606313434
0.0383098585177619
0.0383099564041805
0.025417054290599
0.0254171521770176
0.0383102500634361
0.0383103479498547
0.0383104458362732
0.0383105437226918
0.0383106416091103
0.0254177394955289
0.0254178373819475
0.025417935268366
0.0254180331547846
0.0125251310412031
-3.67771072378343E-4
-3.67673185959791E-4
-0.0132605752995412
-0.0261534774131227
-0.0261533795267041
-0.0261532816402856
-0.013260183753867
-0.0132600858674485
-3.66987981029933E-4
-3.66890094611382E-4
-3.66792208192831E-4
-3.66694321774279E-4
0.0125264035646443
0.0125265014510628
0.0254195993374814
0.0254196972238999
0.0254197951103185
0.038312892996737
0.0254199908831556
0.0383130887695741
0.0383131866559927
0.0383132845424112
0.0512063824288298
0.0512064803152483
0.0640995782016669
0.0512066760880854
0.051206773974504
0.0512068718609225
0.0512069697473411
0.0512070676337596
0.0641001655201782
0.0512072634065967
0.0512073612930153
0.0383144591794338
0.0383145570658524
0.0254216549522709
0.0254217528386895
0.0125288507251081
0.0125289486115266
-3.63953502054845E-4
-0.0132568556156363
-0.0132567577292177
-0.0132566598427992
-3.63561956380641E-4
-3.63464069962089E-4
0.0125296338164565
0.012529731702875
0.0125298295892936
0.0125299274757121
0.0125300253621307
0.0254231232485492
0.0254232211349678
0.0383163190213863
0.0383164169078049
0.0383165147942234
0.025423612680642
0.0383167105670605
0.0383168084534791
0.0254239063398976
0.0254240042263162
0.0254241021127347
0.0125311999991533
-3.61702114428168E-4
-3.61604228009616E-4
0.0125314936584089
0.0125315915448275
0.025424689431246
0.0254247873176646
0.0254248852040831
0.0254249830905017
0.0125320809769202
0.0125321788633388
0.0125322767497573
-3.60625363824104E-4
-3.60527477405553E-4
-0.013253429590987
-0.0132533317045685
-0.0261462338181499
-0.0261461359317313
-0.0132530380453128
-3.59940158894246E-4
-3.59842272475694E-4
0.0125332556139429
0.0125333535003614
0.02542645138678
0.0125335492731985
0.0254266471596171
0.0254267450460356
0.0383198429324542
0.0383199408188727
0.0383200387052913
0.0383201365917098
0.0254272344781284
0.0254273323645469
0.0254274302509655
0.038320528137384
0.0383206260238026
0.0383207239102211
0.0383208217966397
0.0512139196830582
0.0383210175694768
0.0383211154558953
0.0512142133423139
0.0512143112287324
0.051214409115151
0.0383215070015695
0.0254286048879881
0.0125357027744066
0.0125358006608252
-3.57101452756261E-4
-3.57003566337709E-4
-0.0132499056799192
-0.0132498077935006
-0.0261427099070821
-0.0390356120206635
-0.051928514134245
-0.0777144162478264
-0.0906073183614079
-0.103500220474989
-0.103500122588571
-0.129286024702152
-0.155071926815734
-0.167964828929315
-0.180857731042897
-0.193750633156478
-0.206643535270059
-0.206643437383641
-0.219536339497222
-0.232429241610804
-0.258215143724385
-0.271108045837967
-0.271107947951548
-0.28400085006513
-0.296893752178711
-0.309786654292292
-0.335572556405874
-0.361358458519455
-0.400037360633037
-0.425823262746618
-0.4516091648602
-0.464502066973781
-0.464501969087363
-0.438715871200944
-0.425822773314526
-0.400036675428107
-0.374250577541688
-0.33557147965527
-0.296892381768851
-0.245320283882433
-0.206641185996014
-0.155069088109596
-0.142175990223177
-0.116389892336759
-0.10349679445034
-0.0906036965639214
-0.0777105986775029
-0.0648175007910844
-0.0519244029046658
-0.0390313050182472
-0.0261382071318287
-0.0261381092454102
-0.0261380113589916
-0.013244913472573
-0.0132448155861545
-3.51717699735944E-4
-3.51619813317393E-4
-3.51521926898842E-4
-0.0132444240404803
-3.51326154061739E-4
-3.51228267643188E-4
-3.51130381224637E-4
0.0125419675051939
0.0125420653916125
0.012542163278031
0.0254352611644496
0.0125423590508681
0.0125424569372867
0.0254355548237052
0.0254356527101238
0.0383287505965423
0.0383288484829609
0.0512219463693794
0.051222044255798
0.0512221421422165
0.0641152400286351
0.0641153379150536
0.0770084358014722
0.0770085336878907
0.0770086315743093
0.0770087294607278
0.0641158273471464
0.0770089252335649
0.0770090231199835
0.077009121006402
0.0641162188928206
0.0641163167792391
0.0512234146656577
0.0383305125520762
0.0383306104384948
0.0254377083249134
0.0254378062113319
0.0125449040977505
0.012545001984169
-3.47900129412447E-4
-0.0132408022429939
-0.0261337043565753
-0.0261336064701568
-0.0261335085837382
-0.0132404106973197
-0.0132403128109011
-0.0132402149244826
-0.013240117038064
-0.0261330191516455
-0.0132399212652269
-0.0132398233788084
-3.46725492389832E-4
0.0125463723940287
0.0125464702804473
0.0254395681668658
0.0254396660532844
0.0125467639397029
0.0125468618261215
0.02543995971254
0.0254400575989586
0.0254401554853771
0.0254402533717957
0.0254403512582142
0.0125474491446328
0.0125475470310513
0.0125476449174699
0.0125477428038884
0.012547840690307
0.0125479385767255
0.0254410364631441
0.0383341343495626
0.0254412322359812
0.0383343301223997
0.0512274280088183
0.0641205258952368
0.0641206237816554
0.077013721668074
0.0770138195544925
0.064120917440911
0.0641210153273296
0.0641211132137482
0.0641212111001667
0.0641213089865852
0.0641214068730038
0.0641215047594224
0.0512286026458409
0.0383357005322595
0.038335798418678
0.0383358963050966
0.0383359941915151
0.0383360920779337
0.0383361899643522
0.0383362878507708
0.0254433857371893
0.0254434836236079
0.0254435815100264
0.025443679396445
0.0125507772828635
0.0125508751692821
0.0125509730557006
-3.41929057880823E-4
-0.0132348311714623
-3.4173328504372E-4
0.0125513646013748
0.0254444624877934
0.0254445603742119
0.0383376582606305
0.038337756147049
0.0254448540334676
0.0383379519198861
0.0383380498063047
0.0383381476927232
0.0383382455791418
0.0383383434655603
0.0254454413519789
0.0254455392383974
0.025445637124816
0.0254457350112345
0.0254458328976531
0.0254459307840717
0.0254460286704902
0.0254461265569088
0.0254462244433273
0.0254463223297459
0.0254464202161644
0.038339518102583
0.0383396159890015
0.0383397138754201
0.0254468117618386
0.0254469096482572
0.0125540075346757
-3.38894578905735E-4
-3.38796692487184E-4
-3.38698806068633E-4
-3.38600919650082E-4
-3.3850303323153E-4
0.012554594853187
0.0125546927396056
0.0125547906260241
0.0125548885124427
-3.38013601138774E-4
-3.37915714720223E-4
-3.37817828301672E-4
-0.0132307199418831
-0.0261236220554646
-0.026123524169046
-0.0390164262826275
-0.0390163283962089
-0.0261232305097904
-0.0132301326233718
-3.37034736953262E-4
0.0125560631494653
0.0125561610358838
-3.36741077697609E-4
0.0125563568087209
0.0125564546951395
0.012556552581558
0.0125566504679766
0.0254497483543951
0.0254498462408137
0.0383429441272322
0.0254500420136508
0.0383431399000694
0.0383432377864879
0.0383433356729065
0.051236433559325
0.0512365314457436
0.0512366293321621
0.0383437272185807
0.0254508251049992
0.0254509229914178
0.0254510208778363
0.0125581187642549
0.0125582166506734
0.012558314537092
-3.34587576489482E-4
-0.0132274896900709
-0.0132273918036524
-0.0261202939172338
-0.0261201960308153
-0.0261200981443967
-0.0261200002579782
-0.0261199023715596
-0.0261198044851411
-0.0261197065987225
-0.026119608712304
-0.0261195108258854
-0.0261194129394669
-0.0261193150530483
-0.0261192171666298
-0.0132261192802112
-0.0261190213937927
-0.0261189235073741
-0.0261188256209556
-0.039011727734537
-0.0390116298481185
-0.0519045319616999
-0.0647974340752814
-0.0776903361888628
-0.0905832383024442
-0.103476140416026
-0.116369042529607
-0.116368944643189
-0.11636884675677
-0.103475748870351
-0.090582650983933
-0.0776895530975144
-0.0519034552110958
-0.0390103573246773
-0.0261172594382587
-0.0132241615518402
-3.31063665421638E-4
-3.30965779003087E-4
-0.0132238678925845
-0.013223770006166
-0.0132236721197474
-0.0132235742333289
-0.0132234763469103
-0.0132233784604918
-0.0132232805740732
-3.30182687654677E-4
-0.0132230848012361
-0.0132229869148176
-0.013222889028399
-0.0132227911419805
-0.0132226932555619
-0.0132225953691434
-0.0132224974827248
-0.0261153995963063
-0.0261153017098877
-0.0390082038234692
-0.0390081059370506
-0.0519010080506321
-0.0519009101642135
-0.051900812277795
-0.0519007143913764
-0.0647936165049579
-0.0647935186185393
-0.0647934207321207
-0.0647933228457022
-0.0647932249592836
-0.0519001270728651
-0.0519000291864466
-0.051899931300028
-0.0518998334136094
-0.0518997355271909
-0.0518996376407723
-0.0518995397543538
-0.0518994418679352
-0.0647923439815167
-0.0647922460950981
-0.0776851482086796
-0.077685050322261
-0.0776849524358425
-0.0647918545494239
-0.0518987566630054
-0.0390056587765868
-0.0261125608901683
-0.0390054630037497
-0.0261123651173312
-0.0261122672309126
-0.0132191693444941
-0.0132190714580755
-0.013218973571657
-0.0132188756852384
-0.0132187777988199
-0.0261116799124013
-0.0261115820259828
-0.0261114841395642
-0.0261113862531457
-0.0261112883667271
-0.0261111904803086
-0.02611109259389
-0.0390039947074715
-0.0390038968210529
-0.0261107989346344
-0.0261107010482158
-0.0261106031617973
-0.0261105052753787
-0.0261104073889602
-0.0390033095025416
-0.0518962116161231
-0.0647891137297045
-0.0776820158432859
-0.0905749179568674
-0.103467820070449
-0.10346772218403
-0.0905746242976117
-0.0905745264111932
-0.0647884285247746
-0.0518953306383561
-0.0390022327519375
-0.026109134865519
-0.0132160369791004
-3.22939092681888E-4
-3.22841206263337E-4
-0.0132157433198448
-0.0132156454334262
-0.0132155475470077
-0.0132154496605891
-0.0261083517741706
-0.026108253887752
-0.0390011560013335
-0.0518940581149149
-0.0518939602284964
-0.0518938623420778
-0.0390007644556593
-0.0261076665692407
-0.0132145686828222
-3.2147079640362E-4
0.0125716270900149
0.0125717249764335
0.025464822862852
0.0254649207492706
0.0254650186356891
0.0254651165221077
0.0254652144085262
0.0254653122949448
0.0125724101813633
0.0125725080677819
0.0125726059542004
0.012572703840619
0.0125728017270375
0.0125728996134561
0.0125729974998746
0.0125730953862932
-3.19806727288249E-4
0.0125732911591303
0.0125733890455489
0.0125734869319674
0.012573584818386
0.0254666827048045
0.0254667805912231
0.0125738784776416
0.0125739763640602
0.0125740742504787
0.0254671721368973
0.0254672700233158
0.0254673679097344
0.0254674657961529
0.0383605636825715
0.02546766156899
0.0383607594554086
0.0383608573418271
0.0383609552282457
0.0383610531146642
0.0383611510010828
0.0383612488875013
0.0383613467739199
0.0254684446603384
0.038361542546757
0.0383616404331755
0.0383617383195941
0.0383618362060126
0.0383619340924312
0.0383620319788497
0.0254691298652683
0.0383622277516868
0.0383623256381054
0.0383624235245239
0.0254695214109425
0.025469619297361
0.0254697171837796
0.0254698150701981
0.0125769129566167
0.0254700108430352
0.0254701087294538
0.0125772066158724
0.0125773045022909
0.0254704023887095
0.025470500275128
0.0125775981615466
0.0254706960479651
0.0254707939343837
0.0254708918208022
0.0254709897072208
0.0254710875936393
0.0254711854800579
0.0383642833664764
0.025471381252895
0.0383644791393135
0.0383645770257321
0.0383646749121506
0.0383647727985692
0.0383648706849877
0.0383649685714063
0.0254720664578248
0.0254721643442434
0.0254722622306619
0.0125793601170805
0.012579458003499
0.0125795558899176
0.0125796537763361
0.0125797516627547
-3.13150450826767E-4
0.0125799474355918
0.0254730453220103
0.0383661432084289
0.0512592410948474
0.051259338981266
0.0512594368676845
0.0383665347541031
0.0383666326405216
0.0383667305269402
0.0383668284133587
0.0383669262997773
0.0512600241861958
0.0512601220726144
0.051260219959033
0.0383673178454515
0.0383674157318701
0.0383675136182886
0.0383676115047072
0.0383677093911257
0.0383678072775443
0.0512609051639628
0.0383680030503814
0.0383681009367999
0.0383681988232185
0.051261296709637
0.0512613945960556
0.0512614924824741
0.0641545903688927
0.0641546882553112
0.0512617861417298
0.0512618840281483
0.0512619819145669
0.0383690798009854
0.038369177687404
0.0383692755738225
0.0383693734602411
0.0254764713466596
0.0254765692330782
0.0254766671194967
0.0254767650059153
0.0254768628923338
0.0125839607787524
0.0125840586651709
-3.08843448410513E-4
-0.013201745561992
-0.0132016476755734
-0.0132015497891549
-3.08451902736309E-4
0.0125846459836822
0.0125847438701008
0.0254778417565193
0.0125849396429379
0.0254780375293564
0.025478135415775
0.0383712333021935
0.0383713311886121
0.0383714290750307
0.0254785269614492
0.0125856248478678
-3.07277265713694E-4
-3.07179379295143E-4
-0.0132000814928766
-0.026092983606458
-0.0260928857200395
-0.0260927878336209
-0.0260926899472024
-0.0260925920607838
-0.0260924941743653
-0.0260923962879467
-0.0131992984015282
-0.0131992005151096
-0.0131991026286911
-3.06004742272528E-4
-3.05906855853977E-4
-3.05808969435426E-4
-3.05711083016875E-4
0.0125873868034017
0.0125874846898202
0.0125875825762388
0.0125876804626573
-3.05221650924118E-4
-0.0260911237645056
-0.038984025878087
-0.0518769279916685
-0.0518768301052499
-0.0647697322188314
-0.0776626343324128
-0.0905555364459943
-0.103448438559576
-0.116341340673157
-0.116341242786739
-0.11634114490032
-0.116341047013902
-0.116340949127483
-0.116340851241064
-0.116340753354646
-0.103447655468227
-0.116340557581809
-0.10344745969539
-0.0905543618089716
-0.0776612639225531
-0.0518751660361345
-0.038982068149716
-0.0260889702632974
-0.0131958723768789
-0.0131957744904603
-3.02676604041787E-4
-3.02578717623236E-4
-0.0131954808312047
-0.0131953829447861
-0.0131952850583676
-0.026088187171949
-0.0260880892855305
-0.0260879913991119
-0.0131948935126934
-3.01795626274826E-4
0.0125913022601437
0.0254844001465623
0.0383774980329808
0.0383775959193994
0.0383776938058179
0.0512707916922365
0.051270889578655
0.0512709874650736
0.0512710853514921
0.0512711832379107
0.0512712811243292
0.0383783790107478
0.0383784768971663
0.0383785747835849
0.0383786726700034
0.025485770556422
0.0254858684428405
0.0125929663292591
-2.99935784322353E-4
-2.99837897903802E-4
-2.99740011485251E-4
-0.0131926421250667
-0.0131925442386481
-0.0131924463522296
-0.026085348465811
-0.0131922505793925
-0.0260851526929739
-0.0260850548065554
-0.0131919569201368
-2.9885903371829E-4
-2.98761147299739E-4
0.0125943367391188
0.0254874346255374
0.0125945325119559
0.0125946303983745
0.025487728284793
0.0254878261712116
0.0254879240576301
0.0254880219440487
0.0254881198304672
0.0383812177168858
0.0254883156033043
0.0254884134897229
0.0254885113761414
0.02548860926256
0.0254887071489785
0.0254888050353971
0.0125959029218156
-2.96999191765817E-4
-2.96901305347266E-4
-2.96803418928714E-4
-2.96705532510163E-4
-0.0131896076460916
-0.0131895097596731
-0.0131894118732545
-0.026082313986836
-0.0389752161004174
-0.0518681182139989
-0.0647610203275803
-0.0776539224411617
-0.0905468245547432
-0.116332726668325
-0.142118628781906
-0.167904530895488
-0.193690433009069
-0.20658333512265
-0.219476237236232
-0.219476139349813
-0.206583041463395
-0.180796943576976
-0.167903845690558
-0.142117747804139
-0.103438649917721
-0.077652552031302
-0.0647594541448835
-0.0518663562584649
-0.0389732583720464
-0.0389731604856278
-0.0389730625992093
-0.0518659647127907
-0.0518658668263722
-0.0518657689399536
-0.0647586710535351
-0.0647585731671165
-0.077651475280698
-0.0905443773942794
-0.103437279507861
-0.116330181621442
-0.142116083735024
-0.155008985848605
-0.155008887962187
-0.167901790075768
-0.16790169218935
-0.155008594302931
-0.129222496416512
-0.103436398530094
-0.0776503006436754
-0.0389712027572568
-0.0260781048708383
-0.0131850069844197
-2.91909098001154E-4
-0.0131848112115826
-0.0131847133251641
-0.0131846154387455
-0.0131845175523269
-2.91419665908398E-4
-2.91321779489847E-4
-2.91223893071295E-4
-2.91126006652744E-4
-0.0131840281202342
-0.0131839302338156
-0.0131838323473971
-0.0131837344609785
-2.90636574559988E-4
-2.90538688141437E-4
-2.90440801722886E-4
-0.0131833429153043
-0.0131832450288858
-0.0131831471424672
-2.90049256048681E-4
-2.8995136963013E-4
-2.89853483211578E-4
0.012603244403207
0.0126033422896255
0.0126034401760441
0.0126035380624626
0.0126036359488812
0.0126037338352997
0.0126038317217183
0.0126039296081368
0.0126040274945554
-2.88874619026066E-4
-2.88776732607515E-4
-2.88678846188964E-4
-2.88580959770413E-4
-0.0131814830733519
-0.0131813851869333
-0.0131812873005148
-0.0260741894140962
-0.0389670915276777
-0.0518599936412591
-0.0647528957548405
-0.064752797868422
-0.0776456999820034
-0.0905386020955849
-0.0905385042091663
-0.0905384063227478
-0.0905383084363292
-0.0905382105499107
-0.0776451126634921
-0.0776450147770736
-0.077644916890655
-0.0905378190042365
-0.0905377211178179
-0.103430623231399
-0.129216525344981
-0.155002427458562
-0.180788329572144
-0.219467231685725
-0.245253133799307
-0.283932035912888
-0.32261093802647
-0.348396840140051
-0.361289742253632
-0.348396644367214
-0.322610546480795
-0.283931448594377
-0.232359350707958
-0.19368025282154
-0.155001154935121
-0.116322057048703
-0.103428959162284
-0.0905358612758655
-0.0776427633894469
-0.0647496655030284
-0.0647495676166098
-0.0647494697301913
-0.0647493718437727
-0.0518562739573542
-0.0389631760709356
-0.0389630781845171
-0.0260699802980985
-0.02606988241168
-0.0389627845252614
-0.0518556866388429
-0.0518555887524243
-0.0518554908660058
-0.0647483929795872
-0.0647482950931686
-0.0647481972067501
-0.0518550993203315
-0.038962001433913
-0.0518549035474944
-0.0389618056610759
-0.0260687077746573
-0.0260686098882388
-0.0131755120018202
-2.82414115401686E-4
0.0126106837710169
-2.82218342564584E-4
0.012610879543854
0.0126109774302725
0.0126110753166911
0.0255041732031096
0.0255042710895282
0.0383973689759467
0.0512904668623653
0.0383975647487838
0.0512906626352024
0.0512907605216209
0.0512908584080395
0.051290956294458
0.0512910541808766
0.0641841520672951
0.0641842499537137
0.0512913478401322
0.0512914457265508
0.0512915436129693
0.0512916414993879
0.0512917393858064
0.051291837272225
0.0383989351586435
0.0255060330450621
0.0255061309314806
0.0255062288178992
0.0255063267043177
0.0255064245907363
0.0383995224771548
0.0512926203635734
0.051292718249992
0.0512928161364105
0.0512929140228291
0.0512930119092476
0.0512931097956662
0.0512932076820847
0.0512933055685033
0.0512934034549218
0.0384005013413404
0.0384005992277589
0.0384006971141775
0.038400795000596
0.0384008928870146
0.0255079907734331
0.0255080886598517
0.0126151865462702
-2.77715567311228E-4
-0.0260636176808927
-0.0389565197944741
-0.0647424219080556
-0.077635324021637
-0.0776352261352185
-0.0776351282487999
-0.0905280303623814
-0.0647419324759628
-0.0389558345895443
-0.0260627367031257
-0.0131696388167072
-2.76540930288614E-4
-2.76443043870062E-4
-2.76345157451511E-4
-0.013169247271033
-2.76149384614409E-4
-2.76051498195857E-4
-2.75953611777306E-4
-0.0131688557253588
-0.0131687578389402
-0.0131686599525217
-0.0260615620661031
-0.0260614641796846
-0.026061366293266
-0.0260612684068474
-0.0260611705204289
-0.0260610726340103
-0.0260609747475918
-0.0389538768611732
-0.0518467789747547
-0.0518466810883361
-0.0389535832019176
-0.038953485315499
-0.0260603874290805
-0.0131672895426619
-2.74191656243385E-4
-2.74093769824833E-4
-0.0131669958834063
-0.0131668979969877
-2.7380011056918E-4
-2.73702224150628E-4
0.0126193956622679
0.0126194935486865
0.012619591435105
-2.73310678476424E-4
-2.73212792057872E-4
0.0126198850943607
0.0126199829807792
0.0126200808671978
0.0126201787536163
0.0126202766400349
0.0126203745264534
-2.72527587128014E-4
-0.0131654297007095
-0.0131653318142909
-0.0131652339278724
-0.0260581360414538
-0.0260580381550353
-0.0260579402686167
-0.0260578423821982
-0.0260577444957796
-0.0260576466093611
-0.0389505487229425
-0.038950450836524
-0.0389503529501054
-0.0518432550636868
-0.0647361571772683
-0.0776290592908497
-0.0776289614044312
-0.0647358635180126
-0.0647357656315941
-0.0647356677451755
-0.064735569858757
-0.0776284719723384
-0.0905213740859199
-0.103414276199501
-0.116307178313083
-0.129200080426664
-0.142092982540246
-0.154985884653827
-0.180771786767409
-0.20655768888099
-0.245236590994571
-0.283915493108153
-0.322594395221734
-0.361273297335316
-0.387059199448897
-0.399952101562479
-0.39995200367606
-0.399951905789642
-0.387058807903223
-0.361272710016805
-0.335486612130386
-0.296807514243967
-0.245235416357549
-0.20655631847113
-0.167877220584712
-0.142091122698293
-0.129198024811875
-0.116304926925456
-0.103411829039038
-0.103411731152619
-0.0905186332662005
-0.0905185353797819
-0.0905184374933633
-0.0905183396069448
-0.0776252417205262
-0.0647321438341077
-0.0518390459476891
-0.0389459480612706
-0.026052850174852
-0.0131597522884335
-0.0260526544020149
-0.0260525565155964
-0.0131594586291778
-0.0131593607427593
-0.0131592628563407
-0.0131591649699222
-0.0131590670835036
-0.0131589691970851
-0.0260518713106665
-0.026051773424248
-0.0260516755378294
-0.0260515776514109
-0.0260514797649923
-0.0260513818785738
-0.0260512839921552
-0.0389441861057367
-0.0389440882193181
-0.0389439903328996
-0.038943892446481
-0.0518367945600625
-0.0518366966736439
-0.0518365987872254
-0.0518365009008068
-0.0647294030143883
-0.0647293051279697
-0.0647292072415512
-0.0518361093551326
-0.0518360114687141
-0.0389429135822955
-0.026049815695877
-0.0260497178094584
-0.0389426199230399
-0.0389425220366213
-0.0389424241502027
-0.0389423262637842
-0.0389422283773656
-0.0389421304909471
-0.0389420326045285
-0.03894193471811
-0.0389418368316914
-0.0389417389452729
-0.0389416410588543
-0.0389415431724358
-0.0389414452860172
-0.0389413473995987
-0.0518342495131801
-0.0647271516267616
-0.077620053740343
-0.0776199558539245
-0.0905128579675059
-0.116298760081087
-0.129191662194669
-0.15497756430825
-0.180763466421832
-0.193656368535413
-0.206549270648995
-0.206549172762576
-0.206549074876158
-0.193655976989739
-0.16786987910332
-0.154976781216902
-0.129190683330483
-0.103404585444065
-0.0905114875576462
-0.0647253896712277
-0.0518322917848091
-0.0389391938983906
-0.026046096011972
-0.0260459981255535
-0.0260459002391349
-0.0131528023527164
-0.0131527044662978
-0.0131526065798793
-2.59508693460703E-4
0.0126335891929578
0.0126336870793764
-2.59215034205049E-4
0.0126338828522135
0.0126339807386321
0.0126340786250506
0.0126341765114692
0.0126342743978877
0.0126343722843063
0.0126344701707248
-2.58431942856639E-4
-2.58334056438088E-4
-0.0131512361700195
-0.013151138283601
-0.0131510403971824
-0.0131509425107639
-0.0260438446243453
-0.0389367467379268
-0.0389366488515082
-0.0389365509650897
-0.0389364530786711
-0.0389363551922526
-0.038936257305834
-0.0389361594194155
-0.0389360615329969
-0.0518289636465784
-0.0518288657601598
-0.0518287678737413
-0.0518286699873227
-0.0518285721009042
-0.0518284742144856
-0.0518283763280671
-0.0647212784416485
-0.06472118055523
-0.0647210826688114
-0.0647209847823929
-0.0647208868959743
-0.0647207890095557
-0.0776136911231372
-0.0776135932367187
-0.0905064953503001
-0.0905063974638815
-0.090506299577463
-0.0905062016910445
-0.0905061038046259
-0.0905060059182073
-0.103398908031789
-0.11629181014537
-0.129184712258952
-0.142077614372533
-0.129184516486115
-0.129184418599696
-0.116291320713277
-0.103398222826859
-0.0905051249404404
-0.0905050270540218
-0.0905049291676033
-0.0776118312811847
-0.0905047333947662
-0.0905046355083476
-0.0905045376219291
-0.103397439735511
-0.103397341849092
-0.116290243962673
-0.116290146076255
-0.103397048189836
-0.0905039503034178
-0.0776108524169992
-0.0647177545305807
-0.0518246566441621
-0.0647175587577436
-0.064717460871325
-0.0647173629849065
-0.0647172650984879
-0.0647171672120694
-0.0518240693256508
-0.0518239714392323
-0.0389308735528137
-0.0518237756663952
-0.0389306777799766
-0.0389305798935581
-0.0260374820071395
-0.026037384120721
-0.0260372862343024
-0.0260371883478839
-0.0260370904614653
-0.0260369925750467
-0.0260368946886282
-0.0131437968022096
-0.0131436989157911
-2.50601029372543E-4
-2.50503142953991E-4
0.0126425947434646
-2.50307370116889E-4
-2.50209483698338E-4
-2.50111597279786E-4
-2.50013710861235E-4
0.0126430841755573
0.0126431820619759
-2.49720051605582E-4
-2.4962216518703E-4
-0.0131425242787685
-0.0260354263923499
-0.0260353285059314
-0.0260352306195128
-0.0260351327330943
-0.0260350348466757
-0.0260349369602572
-0.0260348390738386
-0.0260347411874201
-0.0260346433010015
-0.026034545414583
-0.0260344475281644
-0.0131413496417459
-0.0131412517553273
-0.0260341538689088
-0.0389270559824902
-0.0518199580960717
-0.0647128602096531
-0.0647127623232346
-0.077605664436816
-0.0776055665503975
-0.0776054686639789
-0.0776053707775603
-0.0776052728911418
-0.0776051750047232
-0.0776050771183047
-0.0776049792318861
-0.0647118813454676
-0.051818783459049
-0.0518186855726305
-0.0518185876862119
-0.0389254897997934
-0.0260323919133748
-0.0131392940269563
-0.0131391961405377
-2.46098254119187E-4
-2.46000367700636E-4
-2.45902481282084E-4
-0.0131388045948635
-0.013138706708445
-0.0131386088220264
-0.0131385109356079
-0.0131384130491893
-2.45315162770777E-4
-2.45217276352226E-4
-2.45119389933675E-4
-2.45021503515124E-4
0.0126480763829034
0.012648174269322
0.0126482721557405
0.0126483700421591
0.0255414679285776
0.0255415658149962
0.0126486637014147
0.0255417615878333
0.0255418594742518
0.0255419573606704
0.0255420552470889
0.0255421531335075
0.038435251019926
0.0255423489063446
0.0255424467927631
0.0255425446791817
0.0255426425656002
0.0255427404520188
0.0384358383384373
0.0384359362248559
0.0255430341112745
0.012650131997693
0.0126502298841116
0.0126503277705301
0.0255434256569487
0.0255435235433672
0.0384366214297858
0.0384367193162043
0.0384368172026229
0.0255439150890414
0.03843701297546
0.0384371108618785
0.0513302087482971
0.0513303066347156
0.0642234045211342
0.0642235024075527
0.0513306002939713
0.0513306981803898
0.0513307960668084
0.0513308939532269
0.0513309918396455
0.051331089726064
0.0513311876124826
0.0384382854989011
0.0255453833853197
0.0255454812717382
0.0126525791581568
-0.0131333229554247
-0.0260262250690061
-0.0260261271825876
-0.038919029296169
-0.0518119314097505
-0.0518118335233319
-0.0389187356369134
-0.0260256377504948
-0.0131325398640763
-2.39441977657704E-4
0.0126536559087608
0.0126537537951794
0.0126538516815979
0.0126539495680165
0.0255470474544351
0.0255471453408536
0.0384402432272722
0.0384403411136907
0.0384404390001093
0.0384405368865278
0.0255476347729464
0.0255477326593649
0.0255478305457835
0.012654928432202
0.0126550263186206
-2.37875794960885E-4
-0.0131307779085423
-0.0260236800221238
-0.0260235821357052
-0.0260234842492867
-0.0260233863628681
-0.0260232884764496
-0.026023190590031
-0.0131300927036125
-0.0131299948171939
-0.0260228969307754
-0.0260227990443568
-0.0131297011579383
-0.0131296032715197
-0.0131295053851012
-2.36407498682617E-4
-2.36309612264066E-4
-0.0131292117258455
-0.013129113839427
-0.0131290159530084
-0.0131289180665899
-2.3582018017131E-4
-2.35722293752758E-4
0.0126573755926658
0.0126574734790843
0.0126575713655029
0.0126576692519214
-2.35232861660002E-4
-0.0131281349752415
-0.0260210370888229
-0.0260209392024044
-0.0389138413159858
-0.0389137434295672
-0.0518066455431487
-0.0389135476567301
-0.0389134497703116
-0.038913351883893
-0.0260202539974745
-0.0260201561110559
-0.0260200582246374
-0.0389129603382188
-0.0260198624518003
-0.0260197645653817
-0.0131266666789632
-0.0131265687925446
-0.0131264709061261
-0.0131263730197075
-0.026019275133289
-0.0389121772468704
-0.0518050793604519
-0.0646979814740333
-0.0775908835876148
-0.0904837857011962
-0.0904836878147777
-0.0904835899283591
-0.103376492041941
-0.077590394155522
-0.0646972962691035
-0.0389111983826849
-0.0131251004962664
-2.32002609847812E-4
0.0126610952765707
0.0255541931629893
0.0255542910494078
0.0255543889358264
0.0384474868222449
0.0384475847086635
0.038447682595082
0.0384477804815006
0.0384478783679191
0.0384479762543377
0.0255550741407563
0.0384481720271748
0.0384482699135934
0.0384483678000119
0.0384484656864305
0.038448563572849
0.0384486614592676
0.0255557593456861
0.0384488572321047
0.0384489551185232
0.0384490530049418
0.0513421508913603
0.0513422487777789
0.0513423466641974
0.038449444550616
0.0255565424370345
0.0126636403234531
0.0126637382098716
0.0126638360962902
-2.29066017291276E-4
-2.28968130872725E-4
-0.0131218702444542
-0.0260147723580356
-0.0260146744716171
-0.0389075765851985
-0.03890747869878
-0.0389073808123614
-0.0518002829259429
-0.0646931850395243
-0.0646930871531058
-0.0775859892666872
-0.0646928913802687
-0.0517997934938501
-0.0260136956074316
-0.013120597721013
-2.27499834594457E-4
0.0126655980518241
0.0255586959382426
0.0255587938246612
0.0255588917110797
0.0384519895974983
0.0513450874839168
0.0513451853703354
0.0642382832567539
0.0642383811431725
0.0513454790295911
0.0513455769160096
0.0642386748024281
0.0642387726888467
0.0642388705752653
0.0642389684616838
0.0642390663481024
0.0642391642345209
0.0513462621209395
0.051346360007358
0.0384534578937766
0.0384535557801951
0.0384536536666137
0.0384537515530322
0.0384538494394508
0.0255609473258693
0.0255610452122879
0.0255611430987064
0.025561240985125
0.0255613388715435
0.0255614367579621
0.0255615346443806
0.0255616325307992
0.0126687304172177
0.0126688283036363
0.0255619261900548
0.0255620240764734
0.0255621219628919
0.0255622198493105
0.012669317735729
0.0126694156221476
-2.23486491433857E-4
-0.0131163886050153
-0.0131162907185968
-0.0131161928321782
-0.0131160949457597
-0.0131159970593411
-0.0131158991729225
-0.013115801286504
-0.0131157034000854
-0.0131156055136669
-2.22507627248345E-4
0.0126705902591702
0.0255636881455888
0.0255637860320073
0.0384568839184259
0.0384569818048444
0.038457079691263
0.0384571775776815
0.0513502754641001
0.0513503733505186
0.0513504712369372
0.0384575691233557
0.0384576670097743
0.0255647648961928
0.0255648627826114
0.0255649606690299
0.0255650585554485
0.025565156441867
0.0255652543282856
0.0255653522147041
0.0255654501011227
0.0255655479875412
0.0255656458739598
0.0126727437603783
0.0126728416467969
0.0126729395332154
-2.19962580366013E-4
-0.0131128646939475
-0.0260057668075289
-0.0260056689211104
-0.0260055710346918
-0.0260054731482733
-0.0260053752618547
-0.0131122773754362
-0.0131121794890176
-0.0131120816025991
-0.0131119837161805
-2.1888582976195E-4
-2.18787943343399E-4
-2.18690056924848E-4
-2.18592170506296E-4
-2.18494284087745E-4
-2.18396397669194E-4
-0.0131112985112506
-0.0260042006248321
-0.0388971027384135
-0.038897004851995
-0.0517899069655764
-0.0517898090791579
-0.0517897111927393
-0.0646826133063208
-0.0775755154199022
-0.0646824175334837
-0.0646823196470651
-0.0646822217606466
-0.064682123874228
-0.0517890259878095
-0.0388959281013909
-0.0388958302149724
-0.0388957323285538
-0.0260026344421353
-0.0131095365557167
-2.1643866929817E-4
-2.16340782879619E-4
-2.16242896461067E-4
-2.16145010042516E-4
-0.013109047123624
-0.0131089492372054
-0.0131088513507869
-0.0131087534643683
-0.0260016555779498
-0.0388945576915312
-0.0517874598051127
-0.0646803619186941
-0.0775732640322755
-0.077573166145857
-0.0775730682594385
-0.0775729703730199
-0.0775728724866013
-0.0646797746001828
-0.0775726767137642
-0.0904655788273457
-0.0904654809409271
-0.0904653830545086
-0.07757228516809
-0.0517861872816715
-0.0388930893952529
-0.0259999915088344
-0.0131068936224158
-0.0131067957359973
-2.13697849578736E-4
-2.13599963160185E-4
0.0126794979232584
0.0255725958096769
0.0255726936960955
0.025572791582514
0.0126798894689326
0.0255729873553511
0.0255730852417697
0.0255731831281882
0.0255732810146068
0.0255733789010253
0.0255734767874439
0.0255735746738624
0.012680672560281
0.0126807704466995
0.0126808683331181
0.0126809662195366
0.0126810641059552
0.0126811619923737
0.0126812598787923
0.0126813577652108
-2.11544348370609E-4
-2.11446461952058E-4
-2.11348575533507E-4
-2.11250689114955E-4
-2.11152802696404E-4
-2.11054916277853E-4
-2.10957029859302E-4
-0.0131038591434408
-0.0131037612570222
-0.0131036633706036
-0.0131035654841851
-0.0131034675977665
-0.013103369711348
-2.10271824929443E-4
-2.10173938510892E-4
-0.0131030760520923
-0.0131029781656738
-0.0131028802792552
-0.0131027823928367
-0.0131026845064181
-0.0131025866199996
-0.013102488733581
-0.0131023908471625
-0.0131022929607439
-0.0131021950743254
-2.09097187906829E-4
-2.08999301488278E-4
0.0126840985849303
0.0126841964713488
-2.08705642232624E-4
-0.0131016077558141
-0.0131015098693955
-0.013101411982977
-0.0259943140965584
-0.0259942162101399
-0.0388871183237213
-0.0388870204373028
-0.0646729225508842
-0.0904588246644657
-0.103351726778047
-0.116244628891629
-0.11624453100521
-0.116244433118791
-0.116244335232373
-0.116244237345954
-0.116244139459536
-0.103351041573117
-0.103350943686699
-0.0904578458002801
-0.0775647479138616
-0.077564650027443
-0.0646715521410245
-0.0517784542546059
-0.0646713563681874
-0.0517782584817688
-0.0388851605953503
-0.0388850627089317
-0.0259919648225132
-0.0130988669360946
-0.0130987690496761
-0.0130986711632575
-0.025991573276839
-0.0259914753904204
-0.0130983775040019
-0.0130982796175833
-0.0130981817311648
-2.05083844746229E-4
-2.04985958327678E-4
-0.0130978880719091
-0.0130977901854906
-0.013097692299072
-0.0130975944126535
-0.0130974965262349
-0.0130973986398164
-0.0130973007533978
-0.0130972028669793
-0.0259901049805607
-0.0259900070941422
-0.0259899092077236
-0.0259898113213051
-0.0388827134348865
-0.051775615548468
-0.0646685176620494
-0.0904544197756309
-0.103347321889212
-0.116240224002794
-0.116240126116375
-0.116240028229957
-0.103346930343538
-0.10334683245712
-0.090453734570701
-0.0904536366842824
-0.0775605387978639
-0.0646674409114453
-0.0517743430250268
-0.0388812451386082
-0.0259881472521897
-0.0130950493657711
-0.0130949514793526
-0.013094853592934
-0.0130947557065155
-2.01657820096937E-4
-2.01559933678386E-4
-2.01462047259834E-4
-2.01364160841283E-4
0.0126917337255773
-2.01168388004181E-4
-2.0107050158563E-4
-2.00972615167078E-4
-2.00874728748527E-4
-0.01309377684233
-0.0130936789559114
-0.0259865810694929
-0.0388794831830743
-0.0646653852966558
-0.0775582874102372
-0.0904511895238187
-0.1033440916374
-0.116236993750982
-0.116236895864563
-0.116236797978144
-0.142022700091726
-0.167808602205307
-0.193594504318889
-0.23227340643247
-0.283845308546052
-0.322524210659633
-0.361203112773215
-0.386989014886796
-0.412774917000377
-0.412774819113959
-0.39988172122754
-0.374095623341122
-0.335416525454703
-0.296737427568285
-0.258058329681866
-0.219379231795448
-0.180700133909029
-0.129128036022611
-0.090448938136192
-0.0517698402497734
-0.0259837423633549
-0.0130906444769363
-1.97546590517786E-4
-1.97448704099235E-4
-0.0130903508176807
-1.97252931262132E-4
-1.97155044843581E-4
-1.9705715842503E-4
0.0126960407279935
0.0126961386144121
0.0126962365008306
-1.96665612750825E-4
-1.96567726332274E-4
-1.96469839913723E-4
0.0126966280465048
0.0126967259329234
0.0126968238193419
0.0126969217057605
0.025590019592179
0.0126971174785976
0.0126972153650161
0.0255903132514347
0.0255904111378532
0.0384835090242718
0.0384836069106903
0.0384837047971089
0.0384838026835274
0.038483900569946
0.0384839984563645
0.0384840963427831
0.0384841942292016
0.0513772921156202
0.0513773900020388
0.0513774878884573
0.0384845857748759
0.0384846836612944
0.038484781547713
0.0384848794341315
0.0255919773205501
0.0126990752069686
-1.9382690661284E-4
-0.0259797290201943
-0.0388726311337757
-0.0517655332473572
-0.0646584353609386
-0.0646583374745201
-0.0646582395881015
-0.064658141701683
-0.0517650438152644
-0.0388719459288459
-0.0388718480424273
-0.0259787501560088
-0.0130856522695902
-0.0130855543831717
-1.92456496753123E-4
-1.92358610334572E-4
0.012700739276084
-1.92162837497469E-4
0.0127009350489211
0.0127010329353396
0.0127011308217582
0.0127012287081767
0.0127013265945953
0.0127014244810138
-1.91477632567611E-4
-0.0130843797461491
-0.0130842818597305
-0.025977183973312
-0.0259770860868934
-0.0130839882004749
-0.0130838903140563
-1.90792427637752E-4
-1.90694541219201E-4
0.0127024033451993
0.0255955012316179
0.0384885991180365
0.038488697004455
0.0513817948908736
0.0513818927772921
0.0384889906637107
0.0255960885501292
0.0255961864365478
0.0127032843229663
0.0127033822093849
0.0127034800958034
0.012703577982222
0.0127036758686405
0.0127037737550591
-1.89128358522382E-4
-1.89030472103831E-4
-1.88932585685279E-4
-0.0130818346992667
-0.0259747368128482
-0.0259746389264296
-0.0259745410400111
-0.0388674431535925
-0.025974345267174
-0.0130812473807554
-1.8814949433687E-4
-1.88051607918318E-4
-1.87953721499767E-4
-1.87855835081216E-4
-0.0259737579486627
-0.0388666600622441
-0.0388665621758256
-0.051759464289407
-0.0517593664029885
-0.0517592685165699
-0.0517591706301514
-0.0517590727437328
-0.0517589748573143
-0.0646518769708957
-0.0646517790844772
-0.0646516811980586
-0.0517585833116401
-0.0517584854252215
-0.0388653875388029
-0.0259722896523844
-0.0388651917659658
-0.0388650938795473
-0.0517579959931287
-0.0517578981067102
-0.0517578002202916
-0.0517577023338731
-0.0517576044474545
-0.051757506561036
-0.0646504086746174
-0.0646503107881989
-0.0775432129017803
-0.0904361150153618
-0.0904360171289432
-0.0904359192425247
-0.0904358213561061
-0.0904357234696876
-0.103328625583269
-0.10332852769685
-0.0904354298104319
-0.0904353319240134
-0.0904352340375948
-0.0775421361511763
-0.0646490382647577
-0.0388629403783392
-0.0130768424919206
-1.83744605502065E-4
0.0127093532809165
0.012709451167335
0.0256025490537536
0.0384956469401721
0.0384957448265907
0.0256028427130092
0.0384959405994278
0.0384960384858463
0.0384961363722649
0.0384962342586834
0.038496332145102
0.0513894300315206
0.0513895279179391
0.0384966258043577
0.0513897236907762
0.0513898215771948
0.0513899194636133
0.0513900173500319
0.0513901152364504
0.051390213122869
0.0384973110092875
0.0384974088957061
0.0384975067821246
0.0384976046685432
0.0384977025549617
0.0384978004413803
0.0384978983277988
0.0513909962142174
0.0384980941006359
0.0384981919870545
0.038498289873473
0.0384983877598916
0.0384984856463101
0.0513915835327287
0.0513916814191472
0.0513917793055658
0.0384988771919843
0.0513919750784029
0.0513920729648214
0.06428517085124
0.0642852687376585
0.0642853666240771
0.0642854645104956
0.0513925623969142
0.0642856602833327
0.0642857581697513
0.0642858560561698
0.0642859539425884
0.0642860518290069
0.0513931497154255
0.0513932476018441
0.0385003454882626
0.0385004433746811
0.0385005412610997
0.0385006391475183
0.0385007370339368
0.0513938349203554
0.0513939328067739
0.0513940306931925
0.038501128579611
0.0385012264660296
0.0385013243524481
0.0385014222388667
0.0513945201252852
0.0513946180117038
0.0642877158981223
0.0513948137845409
0.0513949116709594
0.051395009557378
0.0642881074437965
0.0642882053302151
0.0642883032166336
0.0642884011030522
0.0771814989894707
0.0642885968758893
0.0642886947623078
0.0642887926487264
0.0642888905351449
0.0642889884215635
0.064289086307982
0.0642891841944006
0.0642892820808191
0.0513963799672377
0.0513964778536562
0.0513965757400748
0.0513966736264933
0.0513967715129119
0.0513968693993304
0.064289967285749
0.0513970651721675
0.0513971630585861
0.0385042609450046
0.0385043588314232
0.0385044567178417
0.0256115546042603
0.0127186524906789
-0.0130672496229026
-0.051746151736484
-0.0904250538500655
-0.103317955963647
-0.116210858077228
-0.12910376019081
-0.116210662304391
-0.0904245644179727
-0.0775314665315542
-0.0517453686451356
-0.0259592707587171
-1.73172872298534E-4
0.01271992501412
0.0256130229005386
0.0256131207869571
0.0385062186733757
0.0385063165597942
0.0385064144462128
0.0513995123326313
0.0513996102190499
0.0513997081054684
0.064292805991887
0.0642929038783055
0.0514000017647241
0.0385070996511426
0.0385071975375612
0.0385072954239797
0.0514003933103983
0.0514004911968168
0.0514005890832354
0.0642936869696539
0.0642937848560725
0.051400882742491
0.0514009806289096
0.0514010785153281
0.0514011764017467
0.0514012742881652
0.0514013721745838
0.0514014700610023
0.0385085679474209
0.0385086658338394
0.051401763720258
0.0514018616066766
0.0514019594930951
0.0642950573795136
0.0642951552659322
0.0642952531523508
0.0514023510387693
0.0385094489251879
0.0385095468116064
0.038509644698025
0.0385097425844435
0.0256168404708621
0.0256169383572806
0.0127240362436992
-1.68865869882281E-4
-1.6876798346373E-4
-1.68670097045179E-4
-1.68572210626627E-4
-1.68474324208076E-4
-1.68376437789525E-4
-1.68278551370974E-4
-0.0130611806649524
-0.0130610827785339
-1.6798489211532E-4
-1.67887005696769E-4
-1.67789119278218E-4
-1.67691232859666E-4
-1.67593346441115E-4
0.0127255045399774
-1.67397573604013E-4
0.0127257003128145
0.0256187981992331
0.0256188960856516
0.0385119939720702
0.0385120918584887
0.0385121897449073
0.0385122876313258
0.0385123855177444
0.0385124834041629
0.0385125812905815
0.038512679177
0.0256197770634186
0.0256198749498372
0.0127269728362557
-1.65929277325745E-4
-0.0130588313909072
-0.0259517335044886
-0.0259516356180701
-0.0388445377316515
-0.025951439845233
-0.0259513419588144
-0.0130582440723959
-0.0130581461859773
-1.65048299558784E-4
0.0127280495868598
0.0256211474732783
0.0385142453596969
0.0385143432461154
0.051407441132534
0.0514075390189525
0.0385146369053711
0.0385147347917896
0.0385148326782082
0.0385149305646267
0.0385150284510453
0.0514081263374638
0.0514082242238824
0.0385153221103009
0.0385154199967195
0.038515517883138
0.0385156157695566
0.0385157136559751
0.0385158115423937
0.0385159094288122
0.0385160073152308
0.0385161052016493
0.0385162030880679
0.0385163009744864
0.038516398860905
0.0385164967473235
0.0385165946337421
0.0385166925201606
0.0256237904065792
0.0127308882929978
0.0127309861794163
0.0127310840658349
0.0256241819522534
0.025624279838672
0.0385173777250905
0.0385174756115091
0.0256245734979276
0.0385176713843462
0.0385177692707647
0.0385178671571833
0.0514109650436018
0.0643040629300204
0.0643041608164389
0.0771972587028575
0.064304356589276
0.0643044544756946
0.0643045523621131
0.0643046502485317
0.0643047481349502
0.0643048460213688
0.0643049439077873
0.0643050417942059
0.0514121396806244
0.051412237567043
0.0514123354534615
0.0514124333398801
0.0514125312262986
0.0385196291127172
0.0256267269991357
0.0127338248855543
0.0127339227719728
-1.58979341608609E-4
-0.0259448814551901
-0.0388377835687715
-0.064623685682353
-0.0775165877959344
-0.0904094899095158
-0.103302392023097
-0.0904092941366788
-0.0775161962502602
-0.0646230983638416
-0.0388370004774231
-0.0259439025910045
-0.013050804704586
-0.0130507068181674
-0.0130506089317489
-0.0130505110453303
-0.0259434131589118
-0.0259433152724932
-0.0388362173860747
-0.0646221194996561
-0.0904080216132376
-0.129086923726819
-0.1548728258404
-0.180658727953982
-0.219337630067563
-0.258016532181145
-0.296695434294726
-0.335374336408308
-0.361160238521889
-0.374053140635471
-0.374053042749052
-0.361159944862634
-0.348266846976215
-0.335373749089796
-0.309587651203378
-0.283801553316959
-0.270908455430541
-0.245122357544122
-0.193550259657704
-0.154871161771285
-0.116192063884867
-0.077512965998448
-0.0388338681120295
-0.0259407702256109
-0.0259406723391924
-0.0130475744527738
-1.54476566355253E-4
-1.54378679936702E-4
-1.5428079351815E-4
0.0127388170929004
0.012738914979319
0.0256320128657375
0.0127391107521561
0.0256322086385746
0.0256323065249932
0.0256324044114117
0.0385255022978303
0.0385256001842488
0.0385256980706674
0.0514187959570859
0.0385258938435045
0.038525991729923
0.0385260896163416
0.0385261875027601
0.0385262853891787
0.0514193832755972
0.0514194811620158
0.0385265790484343
0.0514196769348529
0.0514197748212714
0.05141987270769
0.0643129705941085
0.0643130684805271
0.0643131663669456
0.0643132642533642
0.0514203621397827
0.0514204600262013
0.0514205579126198
0.0514206557990384
0.0643137536854569
0.0772068515718755
0.077206949458294
0.0772070473447126
0.0643141452311311
0.0643142431175497
0.0643143410039682
0.0643144388903868
0.0514215367768053
0.0514216346632239
0.0385287325496424
0.025635830436061
0.0127429283224796
0.0127430262088981
0.0127431240953167
-1.49778018264795E-4
-0.0130426801318462
-0.0259355822454277
-0.0388284843590091
-0.0517213864725906
-0.051721288586172
-0.0517211906997535
-0.0517210928133349
-0.0517209949269164
-0.0388278970404978
-0.0388277991540793
-0.0388277012676607
-0.0388276033812422
-0.0259345054948236
-0.0130414076084051
-0.0130413097219865
-1.48211835567975E-4
-1.48113949149424E-4
0.0127449839372691
-1.47918176312322E-4
-1.4782028989377E-4
-1.47722403475219E-4
0.0127453754829433
0.0127454733693619
0.0127455712557804
0.025638669142199
0.0127457670286175
0.0127458649150361
0.0127459628014546
0.0127460606878732
0.0127461585742917
0.0127462564607103
0.0127463543471288
-1.46547766452605E-4
-0.0130394498800341
-0.0259323519936155
-0.025932254107197
-0.0388251562207784
-0.0259320583343599
-0.0259319604479413
-0.0130388625615227
0.0127472353248958
0.0127473332113144
0.0256404310977329
0.0385335289841515
0.03853362687057
0.0514267247569886
0.0514268226434071
0.0514269205298257
0.0385340184162442
0.0514271163026628
0.0514272141890813
0.0643203120754999
0.0643204099619184
0.077213507848337
0.0901066057347555
0.0901067036211741
0.0901068015075926
0.0901068993940112
0.0901069972804297
0.0901070951668483
0.0901071930532668
0.0901072909396854
0.0901073888261039
0.0901074867125225
0.077214584598941
0.0772146824853596
0.0772147803717781
0.0772148782581967
0.0772149761446152
0.0772150740310338
0.0772151719174523
0.0643222698038709
0.0772153676902894
0.077215465576708
0.0772155634631265
0.0901086613495451
0.0901087592359636
0.0901088571223822
0.0901089550088007
0.0772160528952193
0.0772161507816378
0.0772162486680564
0.077216346554475
0.0772164444408935
0.0772165423273121
0.0772166402137306
0.0772167381001492
0.0643238359865677
0.0514309338729863
0.0514310317594048
0.0514311296458234
0.0385382275322419
0.0385383254186605
0.025645423305079
0.0127525211914976
0.0127526190779161
0.0256457169643347
0.0256458148507532
0.0256459127371718
0.0385390106235903
0.0385391085100089
0.0514322063964274
0.038539304282846
0.0514324021692645
0.0514325000556831
0.0643255979421016
0.0643256958285202
0.0772187937149387
0.0772188916013573
0.0772189894877758
0.0643260873741944
0.0514331852606129
0.0514332831470315
0.05143338103345
0.0514334789198686
0.0514335768062871
0.0514336746927057
0.0514337725791243
0.0385408704655428
0.0385409683519614
0.0385410662383799
0.0385411641247985
0.038541262011217
0.0385413598976356
0.0385414577840541
0.0256485556704727
0.0256486535568912
0.0127557514433098
0.0127558493297283
-1.37052783853137E-4
-0.0130299548974346
-0.025922857011016
-0.0259227591245975
-0.0388156612381789
-0.0388155633517604
-0.0388154654653418
-0.0259223675789233
-0.0130292696925047
-0.0130291718060862
-1.36073919667625E-4
-1.35976033249074E-4
-0.0130288781468305
-0.013028780260412
-0.0130286823739934
-0.0130285844875749
-1.35486601156318E-4
-1.35388714737767E-4
0.0127577091716808
0.0127578070580993
0.0256509049445179
0.0256510028309364
0.025651100717355
0.0256511986037735
0.0256512964901921
0.0256513943766106
0.0256514922630292
0.0127585901494477
0.0127586880358663
0.0127587859222848
0.0127588838087034
0.012758981695122
0.0127590795815405
0.0127591774679591
0.0127592753543776
-1.33626759203845E-4
0.0127594711272147
0.0127595690136333
0.0256526669000518
0.0256527647864704
0.0256528626728889
0.0256529605593075
0.012760058445726
0.0127601563321446
0.0127602542185631
-1.32647895018333E-4
-1.32550008599782E-4
-1.3245212218123E-4
-0.0130253542357627
-0.0130252563493441
-0.0259181584629256
-0.025918060576507
-0.0259179626900885
-0.0388108648036699
-0.0517037669172514
-0.0774896690308328
-0.116168571144414
-0.154847473257996
-0.219312375371577
-0.270884277485159
-0.33534917959874
-0.386921081712322
-0.438492983825903
-0.477171885939484
-0.502957788053066
-0.528743690166647
-0.541636592280229
-0.54163649439381
-0.528743396507392
-0.502957298620973
-0.464278200734555
-0.425599102848136
-0.374027004961717
-0.322454907075299
-0.27088280918888
-0.219310711302462
-0.167738613416043
-0.129059515529625
-0.103273417643206
-0.0774873197567876
-0.051701221870369
-0.0645941239839505
-0.0517010260975319
-0.0517009282111134
-0.0388078303246948
-0.0388077324382763
-0.0517006345518577
-0.0645935366654392
-0.0774864387790206
-0.103272340892602
-0.141951243006184
-0.180630145119765
-0.206416047233346
-0.219308949346928
-0.206415851460509
-0.193522753574091
-0.167736655687672
-0.141950557801254
-0.103271459914835
-0.0774853620284166
-0.051699264141998
-0.0259131662555795
-1.27068369160914E-4
0.0127660295172576
-1.26872596323811E-4
-1.2677470990526E-4
-1.26676823486709E-4
-1.26578937068158E-4
-1.26481050649606E-4
-1.26383164231055E-4
-1.26285277812504E-4
-1.26187391393953E-4
-0.0130190895049754
-1.2599161855685E-4
-1.25893732138299E-4
-1.25795845719748E-4
-1.25697959301197E-4
-1.25600072882645E-4
-1.25502186464094E-4
-1.25404300045543E-4
-0.013018306413627
-0.0130182085272084
-0.0130181106407899
-0.0259110127543713
-0.0259109148679528
-0.0388038169815342
-0.0388037190951157
-0.0516966212086971
-0.0516965233222786
-0.05169642543586
-0.0516963275494415
-0.0388032296630229
-0.0259101317766044
-0.0130170338901858
-1.23936003767275E-4
-0.0130168381173487
-1.23740230930172E-4
0.0127693576554884
0.0127694555419069
0.0127695534283255
0.012769651314744
0.0127697492011626
0.0127698470875811
-1.23055026000314E-4
0.0127700428604182
0.0127701407468368
0.0256632386332553
0.0256633365196739
0.0385564344060924
0.038556532292511
0.0256636301789295
0.0256637280653481
0.0256638259517666
0.0127709238381852
0.0127710217246037
0.0127711196110223
-1.21782502559148E-4
-1.21684616140597E-4
-0.013014586729722
-1.21488843303495E-4
0.0127716090431151
0.0256647069295336
0.0256648048159522
0.0385579027023707
0.0385580005887893
0.0385580984752078
0.0256651963616264
0.0385582942480449
0.0385583921344635
0.038558490020882
0.0385585879073006
0.0385586857937191
0.0385587836801377
0.0514518815665562
0.0385589794529748
0.0385590773393933
0.0385591752258119
0.0385592731122304
0.038559370998649
0.0385594688850675
0.0385595667714861
0.0256666646579046
0.0385597625443232
0.0385598604307417
0.0385599583171603
0.0385600562035788
0.0385601540899974
0.0256672519764159
0.0256673498628345
0.012774447749253
0.0256675456356716
0.0256676435220901
0.0385607414085087
0.0385608392949272
0.0385609371813458
0.0385610350677644
0.0385611329541829
0.0256682308406015
0.02566832872702
0.0385614266134386
0.0385615244998571
0.0385616223862757
0.0514547202726942
0.0514548181591128
0.0514549160455313
0.0514550139319499
0.0514551118183684
0.051455209704787
0.0514553075912055
0.0514554054776241
0.0514555033640426
0.0385626012504612
0.0256696991368797
0.0256697970232983
0.0127768949097168
0.0127769927961354
-1.15909317446076E-4
-0.0130088114310275
-0.025901713544609
-0.0387946156581904
-0.0516875177717719
-0.0774734198853533
-0.103259321998935
-0.103259224112516
-0.103259126226098
-0.0903660283396791
-0.0645799304532606
-0.038793832566842
-0.0130077346804235
-1.1463679400491E-4
0.0127784610924136
0.0127785589788322
0.0256716568652507
0.0256717547516693
0.0256718526380878
0.0256719505245064
0.025672048410925
0.0256721462973435
0.038565244183762
0.0385653420701806
0.0385654399565992
0.0385655378430177
0.0385656357294363
0.0256727336158548
0.0256728315022734
0.0256729293886919
0.0127800272751105
0.012780125161529
0.0127802230479476
-1.12679065633886E-4
-1.12581179215334E-4
-0.0130054832927968
-0.0387913854063782
-0.0387912875199597
-0.0516841896335411
-0.0516840917471226
-0.064576993860704
-0.0645768959742855
-0.0645767980878669
-0.0774697002014484
-0.0774696023150298
-0.0774695044286113
-0.0903624065421927
-0.0903623086557742
-0.103255210769356
-0.116148112882937
-0.141934014996519
-0.1677199171101
-0.180612819223681
-0.193505721337263
-0.193505623450844
-0.193505525564426
-0.193505427678007
-0.206398329791589
-0.21929123190517
-0.219291134018752
-0.206398036132333
-0.193504938245914
-0.180611840359496
-0.154825742473077
-0.129039644586659
-0.11614654670024
-0.116146448813822
-0.103253350927403
-0.0903602530409846
-0.077467155154566
-0.0645740572681475
-0.0516809593817289
-0.0516808614953104
-0.0516807636088918
-0.0516806657224733
-0.0516805678360547
-0.0516804699496362
-0.0645733720632176
-0.0774662741767991
-0.0903591762903805
-0.103252078403962
-0.129037980517543
-0.141930882631125
-0.154823784744706
-0.154823686858288
-0.154823588971869
-0.141930491085451
-0.129037393199032
-0.116144295312614
-0.116144197426195
-0.103251099539776
-0.0903580016533579
-0.0774649037669394
-0.0645718058805208
-0.0516787079941023
-0.0516786101076837
-0.0645715122212652
-0.0774644143348466
-0.103250316448428
-0.11614321856201
-0.129036120675591
-0.129036022789172
-0.129035924902754
-0.116142827016335
-0.0903567291299167
-0.0774636312434982
-0.0516775333570796
-0.0258914354706611
-1.05337584242545E-4
0.012787760302176
0.0385738581885946
0.0514669560750131
0.0514670539614317
0.0643601518478502
0.0643602497342688
0.0772533476206873
0.0901464455071059
0.0901465433935244
0.090146641279943
0.0901467391663615
0.0901468370527801
0.0901469349391986
0.0901470328256172
0.0901471307120357
0.0901472285984543
0.103040326484873
0.103040424371291
0.10304052225771
0.0901476201441285
0.090147718030547
0.0772548159169656
0.0772549138033841
0.0772550116898027
0.0901481095762212
0.0901482074626398
0.0772553053490583
0.0772554032354769
0.0772555011218954
0.077255599008314
0.0772556968947325
0.0772557947811511
0.0901488926675696
0.0901489905539882
0.0772560884404067
0.0772561863268253
0.0772562842132438
0.0772563820996624
0.0772564799860809
0.0772565778724995
0.0772566757589181
0.0901497736453366
0.0772568715317552
0.0901499694181737
0.0901500673045923
0.103043165191011
0.103043263077429
0.103043360963848
0.103043458850266
0.103043556736685
0.0901506546231036
0.0901507525095221
0.0901508503959407
0.0772579482823592
0.0772580461687778
0.0772581440551963
0.0772582419416149
0.0643653398280334
0.064365437714452
0.0643655356008705
0.0643656334872891
0.0643657313737076
0.0643658292601262
0.0643659271465447
0.0643660250329633
0.0514731229193818
0.0514732208058004
0.0643663186922189
0.0643664165786375
0.064366514465056
0.0772596123514746
0.0772597102378931
0.0772598081243117
0.0643669060107302
0.0772600038971488
0.0772601017835673
0.0772601996699859
0.0901532975564044
0.090153395442823
0.0901534933292416
0.0772605912156601
0.0772606891020786
0.0772607869884972
0.0772608848749158
0.0772609827613343
0.0772610806477529
0.0901541785341714
0.09015427642059
0.0772613743070085
0.0772614721934271
0.0772615700798456
0.0772616679662642
0.0772617658526827
0.0772618637391013
0.0772619616255198
0.0643690595119384
0.0514761573983569
0.0514762552847755
0.051476353171194
0.0385834510576126
0.0256905489440311
0.0127976468304497
-0.0129882552831318
-0.0258811573967132
-0.0645600595102947
-0.0903459616238761
-0.103238863737458
-0.103238765851039
-0.0903456679646205
-0.0774525700782019
-0.0516664721917834
-0.0387733743053648
-0.0258802764189463
-9.41785325277066E-5
0.0127989193538908
0.0256920172403094
0.0385851151267279
0.0514782130131465
0.051478310899565
0.0514784087859836
0.0514785066724022
0.0643716045588207
0.0643717024452393
0.0643718003316578
0.0772648982180763
0.0772649961044949
0.0901580939909135
0.077265191877332
0.0772652897637506
0.0901583876501691
0.0901584855365877
0.0772655834230062
0.0772656813094248
0.0772657791958433
0.0643728770822619
0.0514799749686804
0.038587072855099
0.0385871707415175
0.0256942686279361
0.0256943665143546
0.0256944644007732
0.0128015622871917
-9.13398263897215E-5
-0.0129842419399712
-0.0258771440535526
-0.0258770461671341
-0.0258769482807155
-0.038769850394297
-0.0387697525078784
-0.0387696546214599
-0.0387695567350413
-0.0387694588486228
-0.0258763609622042
-0.0258762630757857
-0.0258761651893671
-0.0258760673029486
-0.02587596941653
-0.0387688715301115
-0.0516617736436929
-0.0645546757572743
-0.0774475778708558
-0.0903404799844372
-0.116126382098019
-0.1290192842116
-0.141912186325182
-0.154805088438763
-0.167697990552344
-0.167697892665926
-0.154804794779507
-0.141911696893089
-0.12901859900667
-0.103232501120252
-0.0903394032338332
-0.0645533053474146
-0.0516602074609961
-0.0516601095745775
-0.051660011688159
-0.0516599138017404
-0.0645528159153219
-0.0903387180289033
-0.103231620142485
-0.129017522256066
-0.141910424369648
-0.141910326483229
-0.129017228596811
-0.116124130710392
-0.103231032823973
-0.0774449349375549
-0.0645518370511364
-0.0645517391647178
-0.0516586412782993
-0.0516585433918807
-0.0645514455054622
-0.0774443476190436
-0.0903372497326251
-0.103230151846207
-0.103230053959788
-0.116122956073369
-0.103229858186951
-0.0903367603005323
-0.0645506624141138
-0.0516575645276952
-0.0258714666412766
-8.53687548580976E-5
-8.52708684395463E-5
-8.51729820209952E-5
-8.50750956024439E-5
-8.49772091838927E-5
0.0128081206772347
0.0128082185636532
0.0257013164500718
0.0257014143364903
0.0257015122229089
0.0257016101093274
0.025701707995746
0.0385948058821645
0.0385949037685831
0.0514880016550016
0.0514880995414202
0.0643811974278387
0.0514882953142573
0.0514883932006758
0.0643814910870944
0.0643815889735129
0.0772746868599315
0.07727478474635
0.0901678826327686
0.0901679805191871
0.0772750784056057
0.0772751762920242
0.0772752741784428
0.0772753720648613
0.0772754699512799
0.0772755678376984
0.090168665724117
0.0772757636105355
0.0772758614969541
0.0772759593833726
0.0772760572697912
0.0772761551562097
0.0643832530426283
0.0643833509290468
0.0643834488154654
0.051490546701884
0.0514906445883025
0.0514907424747211
0.0514908403611396
0.0514909382475582
0.0385980361339767
0.0385981340203953
0.0514912319068138
0.0514913297932324
0.0514914276796509
0.0643845255660695
0.064384623452488
0.0643847213389066
0.0643848192253251
0.0643849171117437
0.0643850149981622
0.0643851128845808
0.0643852107709993
0.0772783086574179
0.0901714065438364
0.090171504430255
0.0901716023166735
0.103064700203092
0.0901717980895106
0.0901718959759292
0.0901719938623477
0.0901720917487663
0.0901721896351848
0.0901722875216034
0.0901723854080219
0.0901724832944405
0.077279581180859
0.0772796790672776
0.0901727769536961
0.0901728748401147
0.0901729727265332
0.0772800706129518
0.0772801684993703
0.0772802663857889
0.0643873642722074
0.038601462158626
0.0386015600450446
0.0257086579314631
0.0128157558178817
-7.71462956997958E-5
-0.0129700484092812
-0.0258629505228627
-0.0387558526364441
-0.0516487547500256
-0.064541656863607
-0.0774345589771885
-0.0903274610907699
-0.103220363204351
-0.129006265317933
-0.141899167431514
-0.167685069545096
-0.193470971658677
-0.193470873772259
-0.19347077588584
-0.180577677999422
-0.167684580113003
-0.154791482226584
-0.154791384340166
-0.141898286453747
-0.116112188567329
-0.0903260906809102
-0.0774329927944917
-0.0516468949080731
-0.0387537970216546
-0.025860699135236
-0.0258606012488175
-0.0258605033623989
-0.0129674054759804
-0.0129673075895618
-7.42097031432595E-5
0.0128188881832753
0.0257119860696938
0.0386050839561124
0.0257121818425309
0.0386052797289495
0.038605377615368
0.0386054755017866
0.0386055733882051
0.0386056712746237
0.0386057691610423
0.0386058670474608
0.0257129649338794
0.0128200628202979
0.0128201607067165
0.012820258593135
0.0128203564795536
-7.25456340278888E-5
-0.0129654477476093
-0.0258583498611908
-0.0516442519747722
-0.0516441540883537
-0.0645370562019351
-0.0774299583155166
-0.090322860429098
-0.0903227625426795
-0.0903226646562609
-0.103215566769842
-0.103215468883424
-0.103215370997005
-0.103215273110587
-0.103215175224168
-0.0903220773377496
-0.0774289794513311
-0.0645358815649125
-0.064535783678494
-0.0516426857920754
-0.0387495879056569
-0.0258564900192383
-0.0258563921328198
-0.0258562942464012
-0.0129631963599827
-0.0129630984735641
-0.0258560005871456
-0.038748902700727
-0.0387488048143085
-0.0387487069278899
-0.0387486090414714
-0.0387485111550528
-0.0258554132686343
-0.0387483153822157
-0.0258552174957971
-0.0129621196093786
-6.90217229600453E-5
0.0128240761634585
0.0128241740498771
0.0128242719362956
0.0128243698227142
-6.85322908672893E-5
-0.0129614344044487
-0.0129613365180302
-0.0258542386316116
-0.0387471407451931
-0.0516400428587745
-0.064532944972356
-0.0774258470859374
-0.116104749199519
-0.1418906513131
-0.167676553426682
-0.167676455540263
-0.167676357653845
-0.154783259767426
-0.128997161881008
-0.116104063994589
-0.0903179661081705
-0.0774248682217519
-0.0516387703353334
-0.0258526724489148
-0.0129595745624963
-6.64766760777138E-5
-6.63787896591626E-5
-6.62809032406114E-5
-6.61830168220602E-5
0.0128269148695965
0.012827012756015
0.0128271106424336
0.0257202085288521
0.0257203064152707
0.0257204043016892
0.0128275021881078
0.0257206000745264
0.0128276979609449
0.0128277958473635
0.012827893733782
0.0128279916202006
0.0128280895066191
0.0128281873930377
-6.4714720543792E-5
-0.0129576168341252
-0.0129575189477067
-0.0129574210612881
-0.0129573231748696
-0.012957225288451
-0.0129571274020325
-0.0129570295156139
-0.0258499316291954
-0.0258498337427768
-0.0258497358563583
-0.0258496379699397
-0.0258495400835212
-0.0258494421971026
-0.0129563443106841
-0.0129562464242655
-0.012956148537847
-6.30506514284214E-5
0.0128300472349901
0.0257231451214087
0.0386162430078272
0.0386163408942458
0.0386164387806643
0.0257235366670829
0.0257236345535014
0.02572373243992
0.0257238303263385
0.0257239282127571
0.0128310260991756
0.0128311239855942
0.0128312218720127
-6.16802415687044E-5
-6.15823551501531E-5
0.0128315155312684
0.0128316134176869
0.0128317113041055
0.0257248091905241
0.0257249070769426
0.0257250049633612
0.0128321028497797
0.0128322007361983
0.0128322986226168
0.0128323965090354
-6.05056045460898E-5
-0.0129534077181275
-0.025846309831709
-0.0258462119452904
-0.0387391140588719
-0.0387390161724533
-0.0258459182860348
-0.0129528203996162
-5.97225131976801E-5
0.0128333753732209
0.0257264732596394
0.025726571146058
0.0386196690324765
0.0386197669188951
0.0386198648053136
0.0386199626917322
0.0386200605781507
0.0515131584645693
0.0515132563509878
0.0386203542374064
0.0386204521238249
0.0386205500102435
0.038620647896662
0.0386207457830806
0.0386208436694991
0.0515139415559177
0.0515140394423362
0.0386211373287548
0.0386212352151733
0.0386213331015919
0.0386214309880104
0.038621528874429
0.0257286267608475
0.0257287246472661
0.0257288225336847
0.0128359204201032
0.0257290183065218
0.0257291161929403
0.0257292140793589
0.0257293119657774
0.012836409852196
0.0128365077386145
0.0128366056250331
-5.62964885483877E-5
-0.0129491986021298
-0.0258421007157113
-0.0258420028292927
-0.0258419049428742
-0.0258418070564556
-0.0129487091700371
-0.0129486112836185
-5.55133971999781E-5
0.0128375844892186
0.0257306823756371
0.0386237802620557
0.0386238781484742
0.0515169760348928
0.0515170739213113
0.0386241718077299
0.0515172696941484
0.051517367580567
0.0515174654669855
0.0644105633534041
0.0644106612398226
0.0644107591262412
0.0644108570126597
0.0515179548990783
0.0515180527854968
0.0515181506719154
0.0515182485583339
0.0515183464447525
0.038625444331171
0.0386255422175896
0.0257326401040081
0.0128397379904267
-0.0129461641231547
-0.0258390662367362
-0.0387319683503176
-0.0516248704638991
-0.0645177725774805
-0.051624674691062
-0.0387315768046434
-0.0387314789182249
-0.0258383810318063
-5.22831453877882E-5
0.0257338147410308
0.0386269126274493
0.0515200105138679
0.0644131084002864
0.051520206286705
0.0386273041731235
0.0386274020595421
0.0386274999459606
0.0257345978323792
0.0257346957187977
0.0128417936052163
0.0128418914916348
-5.10106219466223E-5
-5.09127355280711E-5
-5.08148491095199E-5
-5.07169626909687E-5
-5.06190762724174E-5
0.0128424788101461
0.0257355766965647
0.0386286745829832
0.0386287724694018
0.0515218703558203
0.0515219682422389
0.0515220661286574
0.051522164015076
0.0515222619014945
0.0515223597879131
0.0515224576743316
0.0386295555607502
0.0386296534471687
0.0386297513335873
0.0515228492200058
0.0515229471064244
0.051523044992843
0.0644161428792615
0.0515232407656801
0.0515233386520986
0.0515234365385172
0.0644165344249357
0.0644166323113542
0.0644167301977728
0.0644168280841914
0.0644169259706099
0.0644170238570285
0.064417121743447
0.0644172196298656
0.0644173175162841
0.0644174154027027
0.0644175132891212
0.0644176111755398
0.0644177090619583
0.0644178069483769
0.0644179048347954
0.077311002721214
0.0773111006076325
0.0773111984940511
0.0773112963804696
0.0773113942668882
0.0644184921533067
0.0515255900397253
0.0386326879261438
0.0386327858125624
0.0386328836989809
0.0386329815853995
0.051526079471818
0.0515261773582366
0.0515262752446551
0.0386333731310737
0.0386334710174922
0.0515265689039108
0.0515266667903293
0.0515267646767479
0.0644198625631664
0.051526960449585
0.0386340583360036
0.0257411562224221
0.0257412541088407
0.0128483519952592
0.0128484498816778
0.0128485477680963
0.0128486456545149
0.0128487435409334
0.012848841427352
0.0128489393137705
0.0257420372001891
0.0257421350866076
0.0257422329730262
0.0257423308594447
0.0257424287458633
0.0386355266322818
0.0257426245187004
0.0386357224051189
0.0515288202915375
0.051528918177956
0.0644220160643746
0.0644221139507931
0.0644222118372117
0.0644223097236302
0.0644224076100488
0.0644225054964673
0.0644226033828859
0.0644227012693044
0.064422799155723
0.0644228970421415
0.0644229949285601
0.0644230928149786
0.0515301907013972
0.0515302885878157
0.0515303864742343
0.0515304843606528
0.0515305822470714
0.05153068013349
0.0515307780199085
0.0386378759063271
0.0128519737927456
-4.09283208358477E-5
-0.0129338304344173
-0.0258267325479987
-0.0258266346615802
-0.0258265367751616
-0.0129334388887431
-0.0129333410023245
-4.0243115905989E-5
0.0257458547705126
0.0515319526569311
0.0644250505433497
0.0644251484297682
0.0644252463161868
0.0644253442026053
0.0515324420890239
0.0386395399754424
0.025746637861861
0.0128537357482795
-3.91663653019257E-5
-0.0129320684788834
-0.0258249705924648
-0.0387178727060463
-0.0645037748196277
-0.0902896769332092
-0.103182579046791
-0.128968481160372
-0.128968383273954
-0.141861285387535
-0.128968187501116
-0.128968089614698
-0.128967991728279
-0.116074893841861
-0.103181795955442
-0.0902886980690237
-0.0773956001826051
-0.0645025022961866
-0.038716404409768
-0.0387163065233495
-0.0258232086369309
-0.0129301107505124
-3.70128640937991E-5
0.0128560850223248
0.0386421829087433
0.0515352807951619
0.0644283786815804
0.051535476567999
0.0644285744544175
0.0644286723408361
0.0644287702272546
0.0644288681136732
0.0644289660000917
0.0644290638865103
0.0644291617729288
0.0515362596593474
0.0515363575457659
0.0515364554321845
0.038643553318603
0.0386436512050216
0.0386437490914401
0.0257508469778587
0.0128579448642772
-3.49572493042236E-5
-0.0129278593628857
-0.0129277614764671
-3.46635900485701E-5
-3.45657036300188E-5
-3.44678172114676E-5
0.0128586300692071
0.0128587279556256
-3.41741579558139E-5
0.0128589237284627
0.0128590216148813
0.0128591195012998
0.0128592173877184
0.0128593152741369
0.0128594131605555
-3.34889530259555E-5
-3.33910666074043E-5
-3.32931801888531E-5
-3.31952937703019E-5
-3.30974073517507E-5
-3.29995209331995E-5
-3.29016345146482E-5
-3.28037480960971E-5
-0.0129257058616775
-0.012925607975259
-0.0129255100888404
-0.0258184122024219
-0.0258183143160033
-0.0258182164295848
-0.0258181185431662
-0.0258180206567477
-0.0387109227703291
-0.0387108248839106
-0.051603726997492
-0.0516036291110735
-0.0644965312246549
-0.0644964333382364
-0.0773893354518178
-0.0773892375653993
-0.0902821396789807
-0.103175041792562
-0.103174943906144
-0.0902818460197251
-0.0902817481333065
-0.090281650246888
-0.0773885523604694
-0.0902814544740509
-0.103174356587632
-0.103174258701214
-0.0902811608147952
-0.0773880629283767
-0.0644949650419581
-0.0387088671555396
-0.025815769269121
-0.0129226713827025
-2.95734962839071E-5
0.0128635243901346
0.0386496222765532
0.0515427201629717
0.0644358180493903
0.0644359159358088
0.0773290138222274
0.064436111708646
0.0773292095950645
0.077329307481483
0.0773294053679016
0.0773295032543202
0.0902226011407387
0.0902226990271573
0.0902227969135758
0.0773298947999944
0.0773299926864129
0.0902230905728315
0.09022318845925
0.0902232863456686
0.0902233842320871
0.103116482118506
0.103116580004924
0.0902236778913428
0.0902237757777613
0.0902238736641799
0.103116971550598
0.103117069437017
0.103117167323436
0.103117265209854
0.103117363096273
0.0902244609826912
0.0773315588691097
0.0644386567555283
0.0644387546419468
0.0644388525283654
0.0515459504147839
0.0515460483012025
0.051546146187621
0.0386532440740396
0.0257603419604581
0.0128674398468767
-2.54622667047561E-5
-2.53643802862049E-5
-2.52664938676537E-5
-2.51686074491025E-5
-0.0129180707210306
-2.49728346120001E-5
0.0128681250518066
0.0257612229382251
0.0386543208246437
0.0515474187110622
0.0644405165974807
0.0773336144838993
0.0644407123703179
0.0644408102567364
0.064440908143155
0.0644410060295735
0.0773341039159921
0.0773342018024106
0.0644412996888292
0.0644413975752477
0.0515484954616663
0.0386555933480848
0.0257626912345034
0.0128697891209219
0.0128698870073405
0.012869984893759
0.0128700827801776
0.0257631806665961
0.0386562785530147
0.0515493764394332
0.0644424743258518
0.0773355722122703
0.0902286700986889
0.103121767985107
0.103121865871526
0.116014963757945
0.116015061644363
0.116015159530782
0.1160152574172
0.116015355303619
0.116015453190037
0.116015551076456
0.116015648962874
0.103122746849293
0.0902298447357115
0.09022994262213
0.0773370405085486
0.0773371383949671
0.0644442362813857
0.0515513341678043
0.0386584320542228
0.0257655299406414
0.0128726278270599
0.0128727257134785
0.012872823599897
0.0257659214863156
0.0386590193727341
0.0515521172591527
0.0644452151455712
0.0515523130319898
0.0515524109184083
0.0644455088048269
0.0644456066912454
0.064445704577664
0.0773388024640825
0.0773389003505011
0.0902319982369196
0.0773390961233382
0.0773391940097567
0.0644462918961753
0.0515533897825938
0.0515534876690124
0.0515535855554309
0.0515536834418495
0.051553781328268
0.0515538792146866
0.0644469771011051
0.0644470749875237
0.0773401728739422
0.0773402707603608
0.0902333686467793
0.0902334665331979
0.0902335644196164
0.077340662306035
0.0773407601924535
0.0902338580788721
0.0902339559652906
0.0902340538517092
0.0902341517381278
0.103127249624546
0.0902343475109648
0.0773414453973834
0.077341543283802
0.0773416411702205
0.064448739056639
0.0644488369430576
0.0644489348294762
0.0644490327158947
0.0515561306023133
0.0515562284887318
0.0515563263751504
0.0515564242615689
0.0515565221479875
0.064449620034406
0.0644497179208246
0.0644498158072431
0.0515569136936617
0.0386640115800802
0.0386641094664988
0.0386642073529173
0.0386643052393359
0.0386644031257544
0.038664501012173
0.0386645988985915
0.0257716967850101
0.0257717946714286
0.0257718925578472
0.0386649904442657
0.0386650883306843
0.0515581862171028
0.0644512841035214
0.0644513819899399
0.0644514798763585
0.064451577762777
0.0644516756491956
0.0773447735356141
0.0773448714220327
0.0773449693084513
0.0773450671948698
0.0644521650812883
0.0644522629677069
0.0644523608541255
0.064452458740544
0.0644525566269625
0.0773456545133811
0.0773457523997997
0.0902388502862182
0.0773459481726368
0.0773460460590553
0.0773461439454739
0.0902392418318924
0.090239339718311
0.0902394376047295
0.103132535491148
0.103132633377567
0.0902397312639852
0.0902398291504037
0.0902399270368223
0.0902400249232408
0.0902401228096594
0.0902402206960779
0.0902403185824965
0.090240416468915
0.0773475143553336
0.0773476122417521
0.0644547101281707
0.0644548080145892
0.0515619059010078
0.0515620037874263
0.0515621016738449
0.0515621995602634
0.051562297446682
0.0515623953331005
0.0515624932195191
0.0515625911059376
0.0644556889923562
0.0644557868787747
0.0644558847651933
0.0644559826516118
0.0644560805380304
0.064456178424449
0.0773492763108675
0.077349374197286
0.0773494720837046
0.0773495699701232
0.0773496678565417
0.0644567657429602
0.0644568636293788
0.0644569615157974
0.0644570594022159
0.0644571572886345
0.064457255175053
0.0515643530614716
0.0386714509478901
0.0257785488343087
0.0128856467207272
-7.25539285423087E-6
0.0128858424935643
0.0128859403799829
0.0128860382664014
0.01288613615282
-6.76596076147477E-6
-0.0128996680743429
-0.0386855701879244
-0.0515784723015058
-0.0644713744150873
-0.0644712765286687
-0.0644711786422502
-0.0644710807558316
-0.0515779828694131
-0.0515778849829945
-0.038684787096576
-0.0257916892101574
-0.0128985913237389
-5.49343732030906E-6
-5.39555090175786E-6
0.0128877023355168
0.0257808002219353
0.0128878981083539
0.0128879959947724
0.012888093881191
0.0128881917676095
0.0128882896540281
-4.61245955334815E-6
-4.51457313479684E-6
-4.41668671624575E-6
-4.31880029769444E-6
0.0128887790861209
0.0257818769725394
0.038674974858958
0.0644610727453765
0.0644611706317951
0.0773542685182136
0.0773543664046322
0.0773544642910507
0.0902475621774693
0.0902476600638878
0.0902477579503064
0.0902478558367249
0.0902479537231435
0.090248051609562
0.0773551494959806
0.0644622473823991
0.0644623452688177
0.0644624431552362
0.0644625410416548
0.0644626389280733
0.0644627368144919
0.0773558347009104
0.077355932587329
0.0773560304737475
0.0773561283601661
0.0644632262465846
0.0644633241330032
0.0515704220194217
0.0515705199058403
0.0515706177922588
0.0386777156786774
0.0386778135650959
0.0386779114515145
0.051571009337933
0.0515711072243516
0.0644642051107701
0.0644643029971887
0.0773574008836073
0.0644644987700258
0.0773575966564443
0.0773576945428629
0.0773577924292815
0.0773578903157
0.0773579882021186
0.0773580860885371
0.0773581839749557
0.0644652818613742
0.0644653797477928
0.0515724776342113
0.0386795755206299
0.0257866734070484
0.012893771293467
8.69179885519696E-7
-0.0386780329336959
-0.0644639350472774
-0.0773568371608588
-0.0902497392744403
-0.0902496413880217
-0.0773565435016032
-0.0644634456151846
-0.0644633477287661
-0.0644632498423475
-0.051570151955929
-0.0515700540695104
-0.0515699561830919
-0.0515698582966733
-0.0644627604102548
-0.0773556625238362
-0.0902485646374177
-0.116034466750999
-0.141820368864581
-0.141820270978162
-0.141820173091743
-0.141820075205325
-0.128926977318906
-0.116033879432488
-0.103140781546069
-0.0902476836596507
-0.0773545857732321
-0.0515684878868136
-0.038675390000395
-0.0128892921139765
3.80577244205613E-6
0.0257899036588606
0.0386830015452792
0.0386830994316977
0.0515761973181163
0.0644692952045348
0.0644693930909534
0.0773624909773719
0.0773625888637905
0.077362686750209
0.0773627846366276
0.0773628825230461
0.0773629804094647
0.0773630782958832
0.0902561761823018
0.0902562740687203
0.0902563719551389
0.0902564698415574
0.090256567727976
0.0902566656143945
0.0902567635008131
0.0902568613872316
0.0902569592736502
0.0902570571600687
0.0902571550464873
0.0902572529329058
0.0773643508193244
0.0902574487057429
0.0902575465921615
0.09025764447858
0.0773647423649986
0.0773648402514171
0.0773649381378357
0.0644720360242542
0.0515791339106728
0.0386862317970913
0.0257933296835099
0.0129004275699285
7.52545634700205E-6
-0.0128853766572344
-0.0386712787708159
-0.0515641808843973
-0.0773500829979788
-0.10313598511156
-0.116028887225142
-0.103135789338723
-0.0902426914523046
-0.077349593565886
-0.0644564956794675
-0.0515633977930489
-0.0257772999066304
-0.0128842020202118
8.89586620671907E-6
0.0129019937526253
0.0257950916390438
0.0257951895254624
0.0386882874118809
0.0386883852982995
0.038688483184718
0.0386885810711366
0.0515816789575551
0.0515817768439737
0.0644748747303922
0.0644749726168108
0.0773680705032293
0.0902611683896479
0.0773682662760664
0.090261364162485
0.0902614620489035
0.0902615599353221
0.0902616578217406
0.0902617557081592
0.103154853594578
0.0902619514809963
0.0902620493674148
0.0902621472538334
0.0902622451402519
0.10315534302667
0.103155440913089
0.103155538799508
0.103155636685926
0.0902627345723447
0.0902628324587633
0.0902629303451818
0.0902630282316004
0.0902631261180189
0.0902632240044375
0.090263321890856
0.0902634197772746
0.0773705176636931
0.0773706155501117
0.0644777134365302
0.0644778113229488
0.0644779092093673
0.0773710070957859
0.0773711049822044
0.077371202868623
0.0644783007550415
0.0644783986414601
0.0773714965278786
0.0773715944142972
0.0773716923007157
0.0773717901871343
0.0902648880735528
0.0902649859599714
0.0773720838463899
0.0773721817328085
0.077372279619227
0.0773723775056456
0.0773724753920641
0.0644795732784827
0.0644796711649012
0.0644797690513198
0.0515868669377383
0.0515869648241569
0.0515870627105754
0.064480160596994
0.0644802584834125
0.0644803563698311
0.0644804542562496
0.0773735521426682
0.0644806500290867
0.0515877479155053
0.0515878458019239
0.0515879436883424
0.038695041574761
0.0386951394611795
0.0515882373475981
0.0386953352340166
0.0386954331204352
0.0386955310068537
0.0515886288932723
0.0515887267796908
0.0515888246661094
0.0515889225525279
0.0644820204389465
0.051589118325365
0.0515892162117836
0.0515893140982021
0.0515894119846207
0.0515895098710392
0.0515896077574578
0.0515897056438763
0.0515898035302949
0.0386969014167134
0.038696999303132
0.0386970971895505
0.0386971950759691
0.0386972929623876
0.0515903908488062
0.0515904887352247
0.0644835866216433
0.0644836845080618
0.0644837823944804
0.0773768802808989
0.0773769781673175
0.090270076053736
0.0902701739401546
0.0902702718265731
0.103163369712992
0.0902704675994103
0.0902705654858288
0.0902706633722473
0.0902707612586659
0.0773778591450845
0.077377957031503
0.0773780549179216
0.0644851528043401
0.0515922506907587
0.0515923485771772
0.0386994464635958
0.0386995443500143
0.0386996422364329
0.0386997401228514
0.03869983800927
0.0515929358956885
0.0387000337821071
0.0515931316685256
0.0515932295549442
0.0515933274413627
0.0515934253277813
0.0387005232141998
0.0258076211006184
0.0129147189870369
2.1816873455479E-5
2.19147598740302E-5
-0.0128709873537074
-0.0128708894672889
-0.0257637915808703
-0.0128706936944518
-0.0128705958080332
-0.0128704979216147
2.25999648038887E-5
0.0129156978512224
0.012915795737641
0.0129158936240595
0.0129159915104781
0.0129160893968966
0.0129161872833152
0.0129162851697337
0.0258093830561523
0.0258094809425709
0.0387025788289894
0.051595676715408
0.0515957746018265
0.064488872488245
0.0644889703746636
0.0515960682610822
0.0515961661475007
0.0515962640339193
0.0515963619203378
0.0515964598067564
0.0387035576931749
0.0387036555795935
0.038703753466012
0.0258108513524306
0.0258109492388491
0.0258110471252677
0.0258111450116862
0.0387042428981048
0.0387043407845233
0.0387044386709419
0.0387045365573604
0.038704634443779
0.0515977323301975
0.0515978302166161
0.0644909281030346
0.0773840259894532
0.0773841238758717
0.0902772217622903
0.0902773196487088
0.0773844175351274
0.0773845154215459
0.0773846133079645
0.077384711194383
0.0773848090808016
0.0644919069672201
0.0644920048536387
0.0644921027400572
0.0515992006264758
0.0387062985128943
0.0387063963993129
0.0258134942857314
0.02581359217215
0.0129206900585686
0.0129207879449871
2.78858314056541E-5
-0.0128650162821758
-0.0128649183957572
-0.0128648205093387
-0.0128647226229201
-0.0257576247365016
-0.012864526850083
-0.0128644289636645
-0.0257573310772459
-0.0257572331908274
-0.0257571353044088
-0.0386500374179903
-0.0515429395315717
-0.0773288416451532
-0.0902217437587346
-0.0902216458723161
-0.103114547985898
-0.116007450099479
-0.11600735221306
-0.103114254326642
-0.103114156440223
-0.103114058553805
-0.0902209606673862
-0.0773278627809677
-0.0644347648945491
-0.0515416670081306
-0.038648569121712
-0.0128624712352935
0.0129236266511251
0.0387097245375436
0.0516028224239622
0.0773889203103807
0.0773890181967993
0.0773891160832178
0.0902822139696364
0.0902823118560549
0.0902824097424735
0.103175507628892
0.103175605515311
0.103175703401729
0.0902828012881477
0.103175899174566
0.103175997060985
0.116069094947403
0.116069192833822
0.10317629072024
0.103176388606659
0.103176486493078
0.0902835843794961
0.0902836822659147
0.0902837801523332
0.103176878038752
0.10317697592517
0.103177073811589
0.103177171698007
0.090284269584426
0.0902843674708445
0.0902844653572631
0.0773915632436816
0.0773916611301002
0.0644987590165187
0.0644988569029373
0.0644989547893558
0.0516060526757744
0.0387131505621929
0.0387132484486115
0.03871334633503
0.0516064442214486
0.0644995421078671
0.0644996399942857
0.0773927378807042
0.0773928357671228
0.0773929336535413
0.0902860315399599
0.0902861294263784
0.090286227312797
0.0902863251992155
0.0902864230856341
0.0902865209720526
0.0773936188584712
0.0902867167448898
0.0902868146313083
0.0902869125177268
0.0902870104041454
0.090287108290564
0.0902872061769825
0.0902873040634011
0.0773944019498196
0.0773944998362382
0.0773945977226567
0.0902876956090753
0.0902877934954938
0.103180891381912
0.103180989268331
0.116074087154749
0.103181185041168
0.103181282927587
0.0902883808140051
0.0902884787004237
0.0773955765868422
0.0902886744732608
0.0902887723596793
0.103181870246098
0.0902889681325164
0.103182066018935
0.103182163905354
0.103182261791772
0.116075359678191
0.116075457564609
0.116075555451028
0.116075653337446
0.103182751223865
0.103182849110283
0.103182946996702
0.0902900448831205
0.090290142769539
0.0902902406559576
0.0902903385423761
0.0773974364287947
0.0645045343152132
0.0773976322016318
0.0773977300880503
0.0902908279744689
0.0902909258608875
0.090291023747306
0.0902911216337245
0.0902912195201431
0.0902913174065617
0.0902914152929802
0.0902915131793988
0.0902916110658173
0.0902917089522359
0.0902918068386544
0.090291904725073
0.0773990026114915
0.0516131004979101
0.0387201983843286
0.0258272962707472
0.0129343941571657
0.0129344920435843
0.0129345899300028
0.0258276878164214
0.0129347857028399
0.0129348835892585
0.025827981475677
0.0258280793620956
0.0387211772485141
0.0387212751349327
0.0258283730213512
0.0258284709077698
0.0129355687941883
4.26666806068869E-5
-0.0128502354329746
-0.025743137546556
-0.0386360396601375
-0.0515289417737189
-0.0644218438873004
-0.0644217460008818
-0.0644216481144632
-0.0515285502280447
-0.0386354523416262
-0.0128493544552076
4.37434312109504E-5
0.0258298413176295
0.0516159392040481
0.0645090370904666
0.0645091349768852
0.0774022328633037
0.0774023307497222
0.0902954286361408
0.0902955265225594
0.0902956244089779
0.103188722295396
0.103188820181815
0.0902959180682336
0.0902960159546521
0.0902961138410707
0.0774032117274892
0.0774033096139078
0.0774034075003263
0.0774035053867449
0.0774036032731634
0.064510701159582
0.0645107990460005
0.0774038969324191
0.0774039948188376
0.0774040927052562
0.0645111905916747
0.0645112884780933
0.0516183863645118
0.0516184842509304
0.0516185821373489
0.0516186800237675
0.051618777910186
0.0516188757966046
0.0516189736830231
0.0516190715694417
0.0387261694558602
0.0516192673422788
0.0645123652286973
0.0645124631151159
0.0774055610015344
0.077405658887953
0.0902987567743715
0.0902988546607901
0.0902989525472087
0.0902990504336272
0.0774061483200457
0.0774062462064643
0.0774063440928829
0.0774064419793014
0.07740653986572
0.0774066377521385
0.0645137356385571
0.0645138335249756
0.0645139314113942
0.0645140292978127
0.0774071271842313
0.0774072250706498
0.0903003229570684
0.0903004208434869
0.0774075187299055
0.077407616616324
0.0774077145027426
0.0774078123891611
0.0774079102755797
0.0774080081619982
0.0645151060484168
0.0774082039348353
0.0645153018212539
0.0516223997076724
0.051622497594091
0.0516225954805095
0.0387296933669281
0.0387297912533466
0.0258368891397652
0.0258369870261837
0.0258370849126023
0.0387301827990208
0.0387302806854394
0.0516233785718579
0.0516234764582765
0.051623574344695
0.0516236722311136
0.0516237701175322
0.0516238680039507
0.0516239658903693
0.0516240637767878
0.0516241616632064
0.0516242595496249
0.0516243574360435
0.051624455322462
0.0516245532088806
0.0387316510952991
0.0516247489817177
0.0387318468681362
0.0387319447545548
0.0258390426409733
0.0129461405273919
5.32384138104178E-5
-0.012839663699771
-0.0257325658133525
-0.0515184679269339
-0.0644113700405154
-0.0644112721540968
-0.0515181742676783
-0.0515180763812597
-0.0386249784948412
-0.0386248806084226
-0.0257317827220041
-0.0128386848355855
5.44130508330323E-5
0.0129475109372516
0.0129476088236701
0.0258407067100887
0.0258408045965072
0.0258409024829258
0.0258410003693443
0.0387340982557629
0.0387341961421814
0.0516272940286
0.0516273919150185
0.0387344898014371
0.0387345876878556
0.0258416855742742
0.0387347834606928
0.0387348813471113
0.0387349792335299
0.0387350771199484
0.038735175006367
0.0387352728927855
0.0387353707792041
0.0258424686656226
0.0129495665520412
5.66644384597103E-5
-0.0128362376751217
-0.0128361397887032
-0.0257290419022846
-0.0257289440158661
-0.0128358461294475
-0.025728748243029
-0.0257286503566104
-0.0257285524701919
-0.0257284545837733
-0.0386213566973548
-0.0386212588109362
-0.0257281609245177
-0.0128350630380991
-0.0257279651516806
-0.012834867265262
0.0129512306211565
0.0258443285075751
0.0387374263939936
0.0387375242804122
0.0387376221668307
0.0516307200532493
0.0387378179396678
0.0387379158260864
0.0516310137125049
0.0516311115989235
0.051631209485342
0.0516313073717606
0.0516314052581791
0.0645245031445977
0.0516316010310162
0.0516316989174348
0.0516317968038533
0.0516318946902719
0.0516319925766905
0.051632090463109
0.0645251883495275
0.0645252862359461
0.0516323841223647
0.0516324820087832
0.0516325798952018
0.0516326777816203
0.0387397756680389
0.0387398735544574
0.038739971440876
0.0387400693272945
0.0258471672137131
0.0129542651001316
0.0129543629865502
0.0258474608729687
0.0258475587593873
0.0387406566458058
0.0516337545322244
0.0516338524186429
0.0516339503050615
0.06452704819148
0.0645271460778986
0.0645272439643171
0.0645273418507357
0.0645274397371542
0.0645275376235728
0.0516346355099913
0.0387417333964099
0.0387418312828284
0.038741929169247
0.0258490270556655
0.0258491249420841
0.0129562228285026
0.0129563207149212
0.0129564186013397
0.0258495164877583
0.0387426143741768
0.0387427122605954
0.0516358101470139
0.0516359080334325
0.064529005919851
0.0645291038062696
0.0516362016926882
0.0516362995791067
0.0516363974655253
0.0516364953519438
0.0516365932383624
0.0645296911247809
0.0645297890111995
0.064529886897618
0.0516369847840366
0.0516370826704551
0.0516371805568737
0.0516372784432922
0.0387443763297108
0.0387444742161293
0.0387445721025479
0.0258516699889664
0.012958767875385
0.0129588657618035
6.59636482220753E-5
-0.0128269384653594
-0.0386128405789408
-0.0515057426925223
-0.0901846448061037
-0.115970546919685
-0.141756449033267
-0.154649351146848
-0.154649253260429
-0.154649155374011
-0.141756057487592
-0.128862959601174
-0.115969861714755
-0.0901837638283368
-0.103076665941918
-0.1030765680555
-0.115969470169081
-0.115969372282663
-0.128862274396244
-0.141755176509825
-0.141755078623407
-0.141754980736988
-0.15464788285057
-0.141754784964151
-0.128861687077733
-0.115968589191314
-0.115968491304896
-0.103075393418477
-0.0901822955320585
-0.0772891976456399
-0.0772890997592214
-0.0643960018728028
-0.0643959039863843
-0.0515028060999657
-0.0515027082135472
-0.0515026103271286
-0.0515025124407101
-0.0643954145542915
-0.077288316667873
-0.0772882187814544
-0.0772881208950359
-0.0643950230086173
-0.0515019251221988
-0.0386088272357802
-0.0257157293493617
-0.0128226314629431
7.04664234754311E-5
7.05643098939823E-5
7.06621963125335E-5
7.07600827310847E-5
7.08579691496359E-5
7.09558555681872E-5
7.10537419867383E-5
-0.0128218483715947
-0.0257147504851762
-0.0257146525987576
-0.0257145547123391
-0.0257144568259205
-0.025714358939502
-0.0386072610530834
-0.0386071631666648
-0.0515000652802463
-0.0514999673938277
-0.0514998695074092
-0.0514997716209906
-0.0643926737345721
-0.0643925758481535
-0.064392477961735
-0.0643923800753164
-0.0772852821888979
-0.0643921843024793
-0.0514990864160608
-0.0386059885296422
-0.0257128906432237
-0.0128197927568051
7.33051296134162E-5
7.34030160319674E-5
7.35009024505186E-5
7.35987888690699E-5
0.0129666966752876
0.0129667945617062
0.0258598924481247
0.0258599903345433
0.0387530882209618
0.0387531861073804
0.0258602839937989
0.0387533818802175
0.038753479766636
0.0387535776530546
0.0387536755394731
0.0387537734258917
0.0387538713123102
0.0258609691987288
0.0129680670851473
0.0129681649715659
7.52628579844404E-5
7.53607444029916E-5
7.54586308215429E-5
7.5556517240094E-5
7.56544036586452E-5
7.57522900771965E-5
-0.0128171498235043
-0.0128170519370857
-0.0128169540506671
-0.0128168561642486
-0.01281675827783
-0.0128166603914115
-0.0128165625049929
-0.0128164646185744
-0.0257093667321558
-0.0257092688457373
-0.0257091709593187
-0.0257090730729002
-0.0257089751864816
-0.0257088773000631
-0.0257087794136445
-0.025708681527226
-0.0386015836408074
-0.0386014857543889
-0.0386013878679703
-0.0514942899815518
-0.0514941920951332
-0.0514940942087147
-0.0514939963222961
-0.0514938984358776
-0.064386800549459
-0.0643867026630405
-0.0643866047766219
-0.0643865068902034
-0.0643864090037848
-0.0643863111173663
-0.0772792132309477
-0.0901721153445292
-0.0901720174581106
-0.103064919571692
-0.115957821685274
-0.128850723798855
-0.141743625912436
-0.154636528026018
-0.167529430139599
-0.193315332253181
-0.219101234366762
-0.231994136480344
-0.231994038593925
-0.244886940707507
-0.270672842821088
-0.283565744934669
-0.296458647048251
-0.322244549161832
-0.348030451275414
-0.373816353388995
-0.399602255502577
-0.425388157616158
-0.43828105972974
-0.451173961843321
-0.464066863956903
-0.476959766070484
-0.476959668184065
-0.476959570297647
-0.476959472411228
-0.47695937452481
-0.476959276638391
-0.464066178751973
-0.464066080865554
-0.464065982979136
-0.451172885092717
-0.451172787206298
-0.43827968931988
-0.451172591433461
-0.451172493547043
-0.464065395660624
-0.476958297774206
-0.502744199887787
-0.528530102001369
-0.54142300411495
-0.554315906228531
-0.554315808342113
-0.554315710455694
-0.554315612569276
-0.541422514682857
-0.541422416796439
-0.52852931891002
-0.515636221023602
-0.476957123137183
-0.438278025250764
-0.386705927364346
-0.348026829477927
-0.296454731591509
-0.27066863370509
-0.244882535818672
-0.206203437932253
-0.180417340045835
-0.154631242159416
-0.128845144272998
-0.115952046386579
-0.10305894850016
-0.103058850613742
-0.0901657527273233
-0.0901656548409048
-0.0901655569544862
-0.0901654590680677
-0.0901653611816491
-0.0901652632952306
-0.090165165408812
-0.0901650675223935
-0.0901649696359749
-0.0901648717495564
-0.0772717738631378
-0.0643786759767193
-0.0643785780903007
-0.0514854802038822
-0.0385923823174636
-0.0514852844310451
-0.0385921865446265
-0.025699088658208
-0.0256989907717894
-0.0128058928853709
-0.0128057949989523
-0.0128056971125338
-0.0128055992261152
-0.0256985013396967
-0.0256984034532781
-0.0256983055668596
-0.038591207680441
-0.0385911097940225
-0.0385910119076039
-0.0256979140211854
-0.0256978161347668
-0.0256977182483483
-0.0256976203619297
-0.0128045224755111
-0.0128044245890926
8.86732973259564E-5
0.0129817711837445
0.0129818690701631
0.0258749669565816
0.0129820648430002
0.0129821627294187
0.0129822606158373
0.0258753585022558
0.0258754563886744
0.0258755542750929
0.0258756521615115
0.01298275004793
8.98479343485711E-5
8.99458207671221E-5
9.00437071856733E-5
9.01415936042247E-5
9.02394800227759E-5
9.03373664413269E-5
9.04352528598781E-5
-0.0128024668607216
-0.012802368974303
-0.0128022710878845
9.08267985340832E-5
9.09246849526343E-5
9.10225713711855E-5
9.11204577897368E-5
9.1218344208288E-5
-0.0128016837693732
-0.0256945858829546
-0.0385874879965361
-0.0385873901101175
-0.051480292223699
-0.0643731943372804
-0.0772660964508619
-0.0901589985644433
-0.115944900678025
-0.141730802791606
-0.167516704905188
-0.219088607018769
-0.257767509132351
-0.296446411245932
-0.322232313359513
-0.360911215473095
-0.386697117586676
-0.412483019700258
-0.438268921813839
-0.438268823927421
-0.438268726041002
-0.425375628154584
-0.412482530268165
-0.386696432381747
-0.360910334495328
-0.335124236608909
-0.309338138722491
-0.283552040836072
-0.257765942949654
-0.231979845063235
-0.206193747176817
-0.180407649290398
-0.18040755140398
-0.167514453517561
-0.167514355631142
-0.167514257744724
-0.180407159858305
-0.193300061971887
-0.206192964085468
-0.20619286619905
-0.206192768312631
-0.193299670426213
-0.180406572539794
-0.167513474653375
-0.154620376766957
-0.141727278880538
-0.12883418099412
-0.128834083107701
-0.141726985221283
-0.141726887334864
-0.141726789448446
-0.141726691562027
-0.141726593675608
-0.15461949578919
-0.167512397902771
-0.193298300016353
-0.244870202129934
-0.283549104243516
-0.322228006357097
-0.348013908470679
-0.36090681058426
-0.360906712697842
-0.360906614811423
-0.348013516925004
-0.335120419038586
-0.309334321152167
-0.283548223265749
-0.25776212537933
-0.231976027492912
-0.206189929606493
-0.180403831720075
-0.167510733833656
-0.141724635947237
-0.128831538060819
-0.1030454401744
-0.0901523422879818
-0.0772592444015633
-0.0514731465151447
-0.0514730486287262
-0.0514729507423076
-0.0514728528558891
-0.0514727549694705
-0.038579657083052
-0.0256865591966334
-0.0127934613102149
9.96365762036921E-5
0.0129927344626222
0.0258858323490408
0.0258859302354593
0.0258860281218779
0.0387791260082964
0.038779223894715
0.0516723217811335
0.0516724196675521
0.0645655175539707
0.0645656154403892
0.0516727133268078
0.0516728112132263
0.0516729090996449
0.0516730069860634
0.051673104872482
0.0516732027589005
0.0645663006453191
0.0645663985317376
0.0516734964181562
0.0516735943045747
0.0516736921909933
0.0516737900774118
0.0516738879638304
0.0516739858502489
0.0387810837366675
0.038781181623086
0.0258882795095046
0.0129953773959231
0.0129954752823417
0.0129955731687602
0.0258886710551788
0.0258887689415973
0.0387818668280159
0.0258889647144344
0.038782062600853
0.0387821604872715
0.0387822583736901
0.0516753562601086
0.0516754541465272
0.0516755520329457
0.0645686499193643
0.0516757478057828
0.0516758456922014
0.0516759435786199
0.0645690414650385
0.064569139351457
0.0774622372378756
0.0774623351242942
0.0774624330107127
0.0774625308971312
0.0774626287835498
0.0774627266699684
0.0774628245563869
0.0774629224428054
0.077463020329224
0.0774631182156426
0.0774632161020611
0.0645703139884797
0.0645704118748982
0.0645705097613168
0.0516776076477353
0.0516777055341539
0.0516778034205724
0.051677901306991
0.0516779991934095
0.0387850970798281
0.0516781949662466
0.0516782928526652
0.0516783907390837
0.0516784886255023
0.0645715865119208
0.0645716843983394
0.0645717822847579
0.0516788801711765
0.051678978057595
0.0516790759440136
0.0516791738304321
0.0645722717168507
0.0645723696032692
0.0645724674896878
0.0645725653761063
0.0516796632625249
0.0516797611489434
0.051679859035362
0.0516799569217805
0.0516800548081991
0.0516801526946176
0.0516802505810362
0.0516803484674547
0.0387874463538733
0.0387875442402918
0.0387876421267104
0.038787740013129
0.0258948378995475
0.0258949357859661
0.0258950336723846
0.0387881315588032
0.0258952294452217
0.0258953273316403
0.0258954252180588
0.0258955231044774
0.0258956209908959
0.0258957188773145
0.013002816763733
1.09914650151569E-4
-0.0256759874634299
-0.0514618895770113
-0.0643547916905928
-0.0901406938041742
-0.103033595917756
-0.103033498031337
-0.0901404001449186
-0.0772473022585
-0.0772472043720815
-0.0643541064856629
-0.0514610085992444
-0.0256749107128258
-0.0127818128264073
0.0130042850600113
0.0258973829464298
0.0387904808328484
0.0516835787192669
0.0645766766056855
0.064576774492104
0.0774698723785226
0.0774699702649411
0.0903630681513597
0.0903631660377782
0.0903632639241968
0.0774703618106153
0.0774704596970339
0.0774705575834524
0.077470655469871
0.0774707533562896
0.0774708512427081
0.0774709491291267
0.0774710470155452
0.0645781449019638
0.0645782427883823
0.0645783406748009
0.0645784385612194
0.064578536447638
0.0645786343340565
0.0774717322204751
0.0774718301068936
0.0645789279933122
0.0645790258797307
0.0645791237661493
0.0645792216525678
0.0645793195389864
0.0645794174254049
0.0774725153118235
0.077472613198242
0.0645797110846606
0.0645798089710791
0.0645799068574977
0.0645800047439162
0.0774731026303348
0.0774732005167533
0.0774732984031719
0.0774733962895904
0.064580494176009
0.0645805920624275
0.0645806899488461
0.0645807878352646
0.0645808857216832
0.0516879836081017
0.0516880814945203
0.0516881793809388
0.0387952772673574
0.038795375153776
0.0387954730401945
0.0516885709266131
0.0516886688130316
0.0516887666994502
0.0516888645858687
0.0516889624722873
0.0387960603587058
0.0387961582451244
0.0387962561315429
0.0516893540179615
0.05168945190438
0.0516895497907986
0.0645826476772171
0.0645827455636357
0.0645828434500542
0.0645829413364728
0.0645830392228913
0.0645831371093099
0.0645832349957284
0.051690332882147
0.0516904307685655
0.0516905286549841
0.0387976265414026
0.0387977244278212
0.0387978223142397
0.0387979202006583
0.0387980180870768
0.0516911159734954
0.0516912138599139
0.0516913117463325
0.038798409632751
0.0387985075191696
0.0387986054055881
0.0516917032920067
0.0516918011784252
0.0516918990648438
0.0516919969512623
0.0516920948376809
0.0387991927240994
0.038799290610518
0.0387993884969365
0.0387994863833551
0.0259065842697737
0.0259066821561922
0.0259067800426108
0.0130138779290293
0.0130139758154479
0.0259070737018664
0.025907171588285
0.0388002694747035
0.0388003673611221
0.0388004652475406
0.0388005631339592
0.0259076610203777
0.0259077589067963
0.0259078567932148
0.0259079546796334
0.0259080525660519
0.0259081504524705
0.038801248338889
0.0388013462253076
0.0259084441117261
0.0259085419981447
0.0388016398845632
0.0388017377709818
0.0388018356574003
0.0259089335438189
0.0259090314302374
0.025909129316656
0.0130162272030745
1.23325089493085E-4
1.23422975911637E-4
-0.0127694791376698
-0.0127693812512513
-0.0127692833648327
-0.0127691854784142
-0.0127690875919956
-0.0256619897055771
-0.0127688918191585
1.24206067260046E-4
0.0130173039536786
0.0259104018400971
0.0388034997265157
0.0388035976129342
0.0516966954993528
0.0388037933857713
0.0516968912721899
0.0516969891586085
0.051697087045027
0.0516971849314456
0.0516972828178641
0.0516973807042827
0.0516974785907012
0.0388045764771198
0.0388046743635383
0.0388047722499569
0.0388048701363754
0.038804968022794
0.0388050659092125
0.0516981637956311
0.0516982616820496
0.0388053595684682
0.0388054574548867
0.0388055553413053
0.0259126532277238
0.0259127511141424
0.0130198490005609
0.0130199468869795
1.27044773398031E-4
-0.0127658573401834
1.27240546235134E-4
0.0130203384326537
0.0259134363190722
0.0259135342054908
0.0388066320919093
0.0388067299783279
0.0388068278647464
0.025913925751165
0.0259140236375835
0.0259141215240021
0.0259142194104206
0.0130213172968392
1.28415183257748E-4
-0.0127644869303237
-0.0385503890439051
-0.0643362911574866
-0.077229193271068
-0.0901220953846495
-0.103014997498231
-0.103014899611812
-0.103014801725394
-0.103014703838975
-0.0901216059525567
-0.0901215080661382
-0.0772284101797196
-0.0514423122933011
-0.0256562144068825
-0.012763116520464
1.29981365954568E-4
0.0130230792523731
0.0259161771387917
0.0130232750252102
0.0259163729116288
0.0259164707980473
0.0259165686844659
0.0259166665708844
0.025916764457303
0.0259168623437215
0.0388099602301401
0.0259170581165586
0.0388101560029772
0.0388102538893957
0.0388103517758143
0.0517034496622328
0.0517035475486514
0.0517036454350699
0.0517037433214885
0.038810841207907
0.0259179390943256
0.0259180369807441
0.0259181348671627
0.0259182327535812
0.0388113306399998
0.0388114285264183
0.0388115264128369
0.0388116242992555
0.038811722185674
0.0388118200720926
0.0388119179585111
0.0388120158449297
0.0388121137313482
0.0388122116177668
0.0388123095041853
0.0259194073906039
0.0259195052770224
0.025919603163441
0.0259197010498595
0.0259197989362781
0.0130268968226966
0.0130269947091152
1.34092595533719E-4
-0.0127588095180477
-0.0256517116316292
-0.0256516137452106
-0.0256515158587921
-0.0385444179723735
-0.038544320085955
-0.0385442221995364
-0.0514371243131179
-0.0643300264266993
-0.0772229285402808
-0.0772228306538622
-0.0772227327674437
-0.0772226348810251
-0.0772225369946066
-0.077222439108188
-0.0901153412217695
-0.115901243335351
-0.128794145448932
-0.141687047562514
-0.167472949676095
-0.180365851789677
-0.193258753903258
-0.20615165601684
-0.219044558130421
-0.244830460244002
-0.257723362357584
-0.257723264471165
-0.257723166584747
-0.257723068698328
-0.25772297081191
-0.257722872925491
-0.257722775039073
-0.270615677152654
-0.283508579266236
-0.296401481379817
-0.309294383493398
-0.32218728560698
-0.335080187720561
-0.322187089834143
-0.309293991947724
-0.309293894061306
-0.283507796174887
-0.270614698288469
-0.25772160040205
-0.244828502515631
-0.257721404629213
-0.257721306742794
-0.283507208856376
-0.309293110969957
-0.322186013083539
-0.32218591519712
-0.335078817310702
-0.347971719424283
-0.347971621537865
-0.360864523651446
-0.373757425765027
-0.386650327878609
-0.38665022999219
-0.373757132105772
-0.347971034219353
-0.335077936332935
-0.309291838446516
-0.283505740560098
-0.257719642673679
-0.25771954478726
-0.244826446900842
-0.244826349014423
-0.244826251128005
-0.244826153241586
-0.244826055355168
-0.231932957468749
-0.231932859582331
-0.244825761695912
-0.244825663809493
-0.257718565923075
-0.257718468036656
-0.244825370150238
-0.231932272263819
-0.219039174377401
-0.193253076490982
-0.167466978604564
-0.141680880718145
-0.103001782831727
-0.077215684945308
-0.0514295870588894
-0.0385364891724709
-0.0256433912860523
-0.0127502933996338
1.42804486784776E-4
0.0130359023732033
0.0130360002596219
0.0259290981460404
0.025929196032459
0.0388222939188775
0.0388223918052961
0.0388224896917146
0.0388225875781332
0.0388226854645517
0.0388227833509703
0.0388228812373888
0.0388229791238074
0.0517160770102259
0.0517161748966445
0.051716272783063
0.0388233706694816
0.0388234685559001
0.0388235664423187
0.0388236643287372
0.0388237622151558
0.0388238601015743
0.0388239579879929
0.0388240558744114
0.02593115376083
0.0259312516472486
0.0259313495336671
0.0259314474200857
0.0259315453065042
0.0130386431929228
0.0130387410793413
1.45838965759864E-4
-0.0256400631478216
-0.038532965261403
-0.0514258673749845
-0.0514257694885659
-0.0385326716021474
-0.0256395737157288
1.46524170689722E-4
0.0130396220571083
0.0130397199435268
0.0130398178299454
0.0130399157163639
0.0130400136027825
0.013040111489201
0.0130402093756196
0.0130403072620381
0.0130404051484567
1.47503034875234E-4
-0.0127453990787062
-0.0127453011922877
-0.0256382033058691
-0.0256381054194506
-0.025638007533032
-0.0256379096466135
-0.0127448117601949
-0.0127447138737764
1.48384012642195E-4
0.0130414818990607
0.0259345797854793
0.0388276776718978
0.0517207755583164
0.051720873444735
0.0517209713311535
0.0517210692175721
0.0517211671039906
0.0517212649904092
0.0517213628768277
0.0517214607632463
0.0646145586496648
0.0646146565360834
0.0646147544225019
0.0517218523089205
0.051721950195339
0.0517220480817576
0.0517221459681761
0.0517222438545947
0.0517223417410132
0.0517224396274318
0.0517225375138503
0.0388296354002689
0.0388297332866874
0.038829831173106
0.0259369290595245
0.0259370269459431
0.0130441248323616
1.5122271878018E-4
-0.0127416793948013
-0.0385275815083827
-0.0385274836219642
-0.0385273857355456
-0.0256342878491271
-0.0127411899627085
1.51907923710039E-4
1.5200581012859E-4
0.0130451036965471
0.0130452015829657
0.0259382994693842
0.0388313973558028
0.0388314952422213
0.0517245931286399
0.0517246910150585
0.051724788901477
0.0646178867878955
0.0517249846743141
0.0517250825607327
0.0646181804471512
0.0646182783335698
0.0646183762199883
0.0646184741064069
0.0646185719928254
0.064618669879244
0.0517257677656625
0.0517258656520811
0.0646189635384996
0.0646190614249182
0.0646191593113367
0.0646192571977553
0.0646193550841738
0.0646194529705924
0.0517265508570109
0.0517266487434295
0.051726746629848
0.0517268445162666
0.0388339424026851
0.0388340402891037
0.0259411381755222
0.0259412360619408
0.0130483339483593
0.0259414318347779
0.0259415297211964
0.013048627607615
0.0130487254940335
1.55823380452088E-4
-0.0127370787331294
-0.0256299808467108
-0.0514158829602923
-0.0514157850738737
-0.0514156871874552
-0.0514155893010366
-0.0514154914146181
-0.0385223935281995
-0.025629295641781
-0.0127361977553624
-0.0127360998689438
1.56998017474702E-4
0.0130500959038933
0.0259431937903118
0.0259432916767304
0.0130503895631489
0.0130504874495675
0.013050585335986
1.57683222404561E-4
-0.0127352188911769
-0.0127351210047583
-0.0127350231183398
1.58074768078765E-4
1.58172654497317E-4
0.0130512705409159
0.0130513684273344
1.5846631375297E-4
0.0130515642001715
0.0130516620865901
0.0130517599730086
0.0259448578594272
0.0259449557458457
0.0259450536322643
0.0259451515186828
0.0130522494051014
0.0130523472915199
0.0130524451779385
1.59543064357034E-4
1.59640950775585E-4
-0.0127332611628059
-0.0256261632763873
-0.0385190653899688
-0.0643049675035502
-0.0643048696171317
-0.0643047717307131
-0.0514116738442946
-0.051411575957876
-0.0514114780714575
-0.0385183801850389
-0.0385182822986204
-0.0385181844122018
-0.0385180865257833
-0.0385179886393647
-0.0385178907529461
-0.0514107928665276
-0.051410694980109
-0.0514105970936905
-0.0514104992072719
-0.0643034013208534
-0.0514103034344348
-0.0385172055480163
-0.0256241076615977
-0.0127310097751792
1.62088111239365E-4
0.0130551859976579
0.0259482838840765
0.013055381770495
0.0259484796569136
0.0388415775433321
0.0388416754297507
0.0388417733161692
0.0388418712025878
0.0388419690890063
0.0388420669754249
0.0259491648618434
0.038842262748262
0.0388423606346805
0.0388424585210991
0.0388425564075176
0.0388426542939362
0.0388427521803547
0.0388428500667733
0.0259499479531918
0.0259500458396104
0.0388431437260289
0.0388432416124475
0.051736339498866
0.0517364373852846
0.0517365352717031
0.0517366331581217
0.0388437310445402
0.0388438289309588
0.0388439268173773
0.0259510247037959
0.0259511225902145
0.025951220476633
0.0259513183630516
0.0259514162494701
0.0259515141358887
0.0259516120223072
0.0259517099087258
0.0259518077951443
0.0259519056815629
0.0130590035679814
1.66101454399965E-4
1.66199340818516E-4
-0.0127267027727629
-0.0127266048863444
-0.0127265069999258
-0.0127264091135073
1.66688772911272E-4
0.0130597866593298
0.0130598845457484
0.0259529824321669
0.0130600803185855
0.013060178205004
1.67276091422579E-4
1.67373977841131E-4
-0.0127255281357403
-0.0127254302493218
1.67667637096784E-4
0.0130607655235153
0.0130608634099339
0.0259539612963524
0.038847059182771
0.0517401570691895
0.0517402549556081
0.0517403528420266
0.0517404507284452
0.0517405486148637
0.0388476465012823
0.0388477443877008
0.0388478422741194
0.0388479401605379
0.0388480380469565
0.0388481359333751
0.0388482338197936
0.0388483317062122
0.0259554295926307
0.0130625274790493
0.0130626253654678
1.6972325188636E-4
-0.0127231788616951
-0.0256160809752765
-0.038508983088858
-0.0642948852024394
-0.0900807873160209
-0.102973689429602
-0.128759591543184
-0.154545493656765
-0.180331395770347
-0.206117297883928
-0.23190319999751
-0.257689102111091
-0.296368004224672
-0.322153906338254
-0.322153808451835
-0.322153710565417
-0.296367612678998
-0.28347451479258
-0.270581416906161
-0.244795319019743
-0.231902221133324
-0.206116123246906
-0.193223025360487
-0.167436927474068
-0.14165082958765
-0.115864731701231
-0.0900786338148128
-0.0642925359283942
-0.0513994380419757
-0.0385063401555571
-0.0256132422691386
-0.01272014438272
1.72953503698549E-4
0.0130660513901171
0.0130661492765357
0.0259592471629542
0.0130663450493728
0.0130664429357913
0.0130665408222099
0.0130666387086284
1.73736595046959E-4
1.7383448146551E-4
0.0130669323678841
0.0130670302543026
1.74128140721164E-4
0.0130672260271397
0.0130673239135583
0.0259604217999768
0.0388535196863954
0.0388536175728139
0.0517467154592325
0.064639813345651
0.0517469112320696
0.0517470091184881
0.0517471070049067
0.0517472048913252
0.0517473027777438
0.0517474006641623
0.0517474985505809
0.0517475964369994
0.051747694323418
0.0517477922098365
0.0646408900962551
0.0646409879826736
0.0646410858690922
0.0646411837555107
0.0646412816419293
0.0646413795283478
0.0517484774147664
0.0517485753011849
0.0388556731876035
0.025962771074022
0.0259628689604406
0.0130699668468591
1.770647332777E-4
-0.0127158373803037
-0.0127157394938852
-0.0127156416074666
1.77456278951905E-4
0.0130705541653705
0.025963652051789
0.0388567499382076
0.0388568478246261
0.0517499457110447
0.0517500435974632
0.0517501414838818
0.0517502393703003
0.0646433372567189
0.0646434351431374
0.064643533029556
0.0646436309159745
0.0775367288023931
0.0646438266888116
0.0646439245752302
0.0646440224616487
0.0646441203480673
0.0646442182344858
0.0646443161209044
0.0646444140073229
0.0646445118937415
0.05175160978016
0.0517517076665786
0.0388588055529971
0.0388589034394157
0.0388590013258342
0.0388590992122528
0.0388591970986713
0.0259662949850899
0.0130733928715084
1.80490757926993E-4
-0.0127124113556545
-0.0256053134692359
-0.0513912155828174
-0.0513911176963988
-0.0642840198099802
-0.0771769219235617
-0.0900698240371431
-0.0900697261507246
-0.090069628264306
-0.0900695303778875
-0.0771764324914689
-0.0771763346050504
-0.0771762367186318
-0.0771761388322133
-0.0900690409457947
-0.102961943059376
-0.102961845172958
-0.0900687472865391
-0.0771756494001205
-0.051389551513702
-0.0513894536272834
-0.0384963557408649
-0.0384962578544463
-0.0384961599680278
-0.0256030620816092
-0.0256029641951907
-0.0256028663087721
-0.0256027684223536
-0.012709670535935
-0.0127095726495165
-0.0127094747630979
1.83623123320631E-4
1.83721009739183E-4
0.0130768188961577
0.0130769167825763
0.0130770146689948
0.0130771125554134
0.0130772104418319
0.0130773083282505
0.025970406214669
0.0259705041010876
0.0388636019875061
0.0388636998739247
0.0517567977603432
0.0517568956467618
0.0388639935331803
0.0259710914195989
0.0130781893060175
-0.012707712807564
-0.0256006149211454
-0.0384935170347269
-0.0513864191483083
-0.0513863212618898
-0.0513862233754712
-0.0513861254890527
-0.0513860276026341
-0.0384929297162156
-0.025599831829797
-0.0127067339433785
1.86363943040065E-4
0.0130794618294586
0.0130795597158772
0.0259726576022957
0.0259727554887143
0.0259728533751328
0.0259729512615514
0.0259730491479699
0.0130801470343885
0.013080244920807
1.87342807225577E-4
1.87440693644129E-4
1.8753858006268E-4
1.87636466481231E-4
0.0130807343528998
0.0259738322393183
0.0388669301257369
0.0517600280121554
0.064653125898574
0.0646532237849925
0.0646533216714111
0.0775464195578296
0.0904395174442482
0.0904396153306667
0.0904397132170853
0.0904398111035038
0.0904399089899224
0.0904400068763409
0.0775471047627595
0.077547202649178
0.0775473005355966
0.0775473984220151
0.0775474963084337
0.0775475941948523
0.0775476920812708
0.0904407899676894
0.0775478878541079
0.0775479857405265
0.077548083626945
0.0904411815133636
0.0904412793997821
0.0904413772862007
0.0904414751726192
0.0904415730590378
0.0775486709454563
0.0904417688318749
0.0904418667182934
0.090441964604712
0.0904420624911305
0.0904421603775491
0.0904422582639676
0.0904423561503862
0.0775494540368047
0.0646565519232233
0.0517636498096418
0.0388707476960604
0.0388708455824789
0.0259779434688975
0.013085041355316
0.0130851392417346
0.0130852371281531
0.0130853350145717
0.0259784329009902
0.0388715307874088
0.0517646286738273
0.0646577265602459
0.0775508244466644
0.077550922333083
0.0775510202195015
0.0775511181059201
0.0904442159923387
0.0904443138787572
0.103337411765176
0.103337509651594
0.103337607538013
0.116230705424431
0.10333780331085
0.103337901197269
0.103337999083687
0.103338096970106
0.103338194856524
0.103338292742943
0.103338390629361
0.10333848851578
0.0904455864021984
0.0904456842886169
0.0904457821750355
0.090445880061454
0.0904459779478726
0.0904460758342911
0.0904461737207097
0.0775532716071282
0.0646603694935468
0.0646604673799653
0.0775535652663839
0.0775536631528024
0.077553761039221
0.0775538589256395
0.0775539568120581
0.0775540546984766
0.0517681525848952
0.0388752504713137
0.0388753483577323
0.0388754462441508
0.0259825441305694
0.0259826420169879
0.0130897399034065
0.013089837789825
-0.0126960643237564
-0.0126959664373379
-0.0255888685509193
-0.0384817706645008
-0.0384816727780822
-0.0384815748916636
-0.0384814770052451
-0.0255883791188265
-0.038481281232408
-0.0255881833459894
-0.0255880854595709
-0.0255879875731523
-0.0126948896867338
-0.0126947918003152
1.98306086103313E-4
1.98403972521865E-4
1.98501858940416E-4
1.98599745358967E-4
1.98697631777518E-4
1.98795518196069E-4
1.9889340461462E-4
-0.0126940087089668
-0.0384799108225483
-0.0642658129361297
-0.0900517150497112
-0.102944617163293
-0.102944519276874
-0.102944421390456
-0.090051323504037
-0.0642652256176184
-0.0642651277311999
-0.0642650298447813
-0.0771579319583628
-0.0900508340719442
-0.102943736185526
-0.128729638299107
-0.154515540412689
-0.18030144252627
-0.206087344639851
-0.218980246753433
-0.231873148867014
-0.218980050980596
-0.193193953094177
-0.167407855207759
-0.14162175732134
-0.115835659434922
-0.077156561548503
-0.0384774636620845
-0.0255843657756659
2.01732110752606E-4
0.0130948299971712
0.0259879278835897
0.0388810257700083
0.0388811236564268
0.0517742215428454
0.0517743194292639
0.0388814173156825
0.051774515202101
0.0517746130885196
0.0646677109749381
0.0646678088613567
0.0646679067477752
0.0646680046341938
0.0646681025206123
0.0517752004070309
0.0517752982934494
0.051775396179868
0.0517754940662865
0.0517755919527051
0.0517756898391236
0.0517757877255422
0.0646688856119607
0.0646689834983793
0.0517760813847978
0.0517761792712164
0.0646692771576349
0.0646693750440535
0.064669472930472
0.0775625708168906
0.0775626687033091
0.0904557665897277
0.0775628644761462
0.0775629623625648
0.0904560602489833
0.0904561581354019
0.0904562560218204
0.077563353908239
0.0775634517946576
0.0775635496810761
0.0775636475674946
0.0775637454539132
0.0904568433403318
0.0904569412267503
0.0904570391131689
0.103350136999587
0.103350234886006
0.103350332772425
0.103350430658843
0.103350528545262
0.10335062643168
0.103350724318099
0.116243822204517
0.116243920090936
0.116244017977354
0.116244115863773
0.103351213750191
0.10335131163661
0.103351409523029
0.0904585074094471
0.0904586052958657
0.0904587031822842
0.0904588010687028
0.0904588989551213
0.0775659968415399
0.0646730947279584
0.064673192614377
0.0646732905007955
0.0646733883872141
0.0646734862736326
0.0646735841600512
0.0646736820464697
0.0517807799328883
0.0646738778193068
0.0646739757057254
0.0646740735921439
0.0646741714785625
0.077567269364981
0.0775673672513996
0.0775674651378181
0.0517815630242367
0.0517816609106553
0.0388887587970738
0.0131028566834924
2.09954569910907E-4
-0.0126829475436705
-0.025575849657252
-0.0513617517708334
-0.0771476538844149
-0.102933555997996
-0.102933458111578
-0.115826360225159
-0.115826262338741
-0.102933164452322
-0.0900400665659036
-0.090039968679485
-0.0900398707930665
-0.0900397729066479
-0.102932675020229
-0.115825577133811
-0.128718479247392
-0.141611381360974
-0.154504283474555
-0.154504185588137
-0.167397087701718
-0.1416109898153
-0.128717891928881
-0.102931794042462
-0.0771456961560439
-0.0513595982696253
-0.0126805003832068
0.0131055975032118
0.0259986953896303
0.0388917932760489
0.0517848911624674
0.051784989048886
0.0517850869353045
0.0517851848217231
0.0517852827081417
0.0646783805945602
0.0517854784809788
0.0646785763673973
0.0775716742538159
0.0904647721402344
0.090464870026653
0.103357967913072
0.10335806579949
0.103358163685909
0.0904652615723272
0.0904653594587457
0.103358457345164
0.103358555231583
0.103358653118001
0.10335875100442
0.0904658488908385
0.090465946777257
0.0775730446636756
0.0775731425500941
0.0775732404365127
0.0775733383229312
0.0646804362093498
0.0646805340957683
0.0646806319821869
0.0646807298686054
0.051787827755024
0.0517879256414425
0.0388950235278611
0.0388951214142796
0.0260022193006982
0.0131093171871167
2.16415073535287E-4
-0.0126764870400462
-0.0255693891536276
-0.0384622912672091
-0.0513551933807905
-0.051355095494372
-0.0384619976079534
-0.0255688997215349
-0.0255688018351163
-0.0126757039486978
2.17393937720799E-4
-0.0126755081758606
2.17589710557902E-4
0.0131106875969765
0.013110785483395
0.0260038833698136
0.0388969812562321
0.0388970791426507
0.0388971770290692
0.0260042749154878
0.0260043728019063
0.0260044706883249
0.0260045685747434
0.026004666461162
0.0388977643475805
0.0388978622339991
0.0517909601204176
0.0388980580068362
0.0517911558932547
0.0517912537796733
0.0517913516660918
0.0517914495525104
0.0646845474389289
0.0646846453253475
0.064684743211766
0.0517918410981846
0.0646849389846031
0.0646850368710217
0.0646851347574402
0.0646852326438588
0.0517923305302773
0.0517924284166959
0.0517925263031144
0.026006624189533
0.0131137220759515
0.0131138199623701
0.0131139178487886
0.0131140157352072
0.0131141136216257
0.0260072115080443
0.0260073093944628
0.0260074072808814
0.0389005051672999
0.0517936030537185
0.0517937009401371
0.0517937988265556
0.0646868967129741
0.0646869945993927
0.0646870924858113
0.0517941903722298
0.0646872882586483
0.0646873861450669
0.0646874840314855
0.064687581917904
0.0775806798043226
0.0775807776907411
0.0775808755771597
0.0646879734635782
0.0775810713499968
0.0775811692364153
0.0775812671228339
0.0775813650092524
0.090474462895671
0.0904745607820895
0.0904746586685081
0.0775817565549266
0.0646888544413452
0.0646889523277637
0.0517960502141823
0.0517961481006008
0.0517962459870194
0.0517963438734379
0.0517964417598565
0.038903539646275
0.0389036375326936
0.0389037354191121
0.0389038333055307
0.0389039311919492
0.0389040290783678
0.0260111269647863
0.0260112248512049
0.0131183227376234
0.013118420624042
2.2551851046055E-4
2.25616396879101E-4
2.25714283297652E-4
2.25812169716204E-4
2.25910056134755E-4
2.26007942553306E-4
2.26105828971857E-4
2.26203715390408E-4
2.2630160180896E-4
2.26399488227511E-4
0.0131194973746461
0.0260125952610646
0.0260126931474832
0.0389057910339017
0.0260128889203203
0.0389059868067388
0.0389060846931574
0.0260131825795759
0.0260132804659945
0.013120378352413
2.27476238831574E-4
2.27574125250126E-4
-0.0126653279883313
-0.0255582301019128
-0.0255581322154942
-0.0255580343290757
-0.0126649364426571
2.28161443761433E-4
0.01312125933018
0.0260143572165985
0.0389074551030171
0.0389075529894356
0.0389076508758542
0.0518007487622727
0.0389078466486913
0.0389079445351098
0.0260150424215284
0.0131221403079469
2.29238194365496E-4
-0.025556663919216
-0.0513425660327974
-0.0642354681463788
-0.0900213702599603
-0.0900212723735418
-0.102914174487123
-0.115807076600705
-0.115806978714286
-0.128699880827868
-0.128699782941449
-0.11580668505503
-0.102913587168612
-0.0900204892821933
-0.0771273913957748
-0.0642342935093562
-0.0384481956229377
-0.0255550977365191
2.31000149899418E-4
0.013124098036318
0.0260171959227365
0.0389102938091551
0.0518033916955736
0.0518034895819922
0.0518035874684107
0.0389106853548293
0.0389107832412478
0.0389108811276664
0.0389109790140849
0.0389110769005035
0.038911174786922
0.0389112726733406
0.0389113705597591
0.0131254684461777
0.0131255663325962
0.0131256642190148
0.0260187621054333
0.0260188599918519
0.0260189578782704
0.038912055764689
0.0389121536511075
0.0260192515375261
0.0131263494239446
0.0131264473103632
2.33545196781749E-4
-0.0126593569167997
-0.0255522590303812
-0.0384451611439626
-0.038445063257544
-0.0642309653711255
-0.0513378674847069
-0.0513377695982884
-0.0384446717118698
-0.0384445738254513
-0.0255514759390327
-0.0255513780526142
-0.0126582801661956
-0.0255511822797771
-0.0255510843933585
-0.03844398650694
-0.0384438886205214
-0.0513367907341029
-0.0513366928476843
-0.0513365949612658
-0.0513364970748472
-0.0513363991884287
-0.0513363013020101
-0.0642292034155916
-0.077122105529173
-0.0900150076427545
-0.115800909756336
-0.128693811869917
-0.141586713983499
-0.16737261609708
-0.167372518210662
-0.167372420324243
-0.154479322437825
-0.141586224551406
-0.128693126664988
-0.128693028778569
-0.12869293089215
-0.128692833005732
-0.154478735119313
-0.154478637232895
-0.141585539346476
-0.115799441460058
-0.0900133435736391
-0.0642272456872205
-0.051334147800802
-0.0513340499143834
-0.0642269520279649
-0.0642268541415463
-0.0642267562551278
-0.0642266583687092
-0.0642265604822907
-0.0513334625958721
-0.0384403647094536
-0.012654266823035
2.38831063383515E-4
0.0260249289498021
0.0389180268362206
0.0518111247226392
0.0647042226090577
0.0647043204954763
0.0647044183818948
0.0647045162683134
0.0518116141547319
0.0518117120411505
0.064704809927569
0.0647049078139876
0.0647050057004061
0.0647051035868247
0.0775982014732432
0.0775982993596618
0.0647053972460803
0.0647054951324989
0.0518125930189174
0.051812690905336
0.0647057887917545
0.0647058866781731
0.0647059845645916
0.0647060824510102
0.0518131803374287
0.0389202782238473
0.0389203761102658
0.0389204739966844
0.0518135718831029
0.0518136697695215
0.05181376765594
0.0389208655423586
0.0260279634287772
0.0260280613151957
0.0260281592016143
0.0260282570880328
0.0260283549744514
0.0260284528608699
0.0260285507472885
0.026028648633707
0.0131357465201256
2.42844406544114E-4
2.42942292962666E-4
-0.0126499598206188
-0.0255428619342002
-0.0255427640477817
-0.0384356661613631
-0.0513285682749446
-0.077114470388526
-0.102900372502107
-0.115793274615689
-0.12868617672927
-0.154472078842852
-0.167364980956433
-0.167364883070015
-0.180257785183596
-0.193150687297178
-0.180257589410759
-0.180257491524341
-0.180257393637922
-0.180257295751503
-0.180257197865085
-0.193150099978666
-0.193150002092248
-0.193149904205829
-0.206042806319411
-0.206042708432992
-0.180256610546574
-0.154470512660155
-0.128684414773736
-0.102898316887318
-0.0771122190008993
-0.0513261211144808
-0.0384330232280622
-0.0126469253416437
2.46172544774856E-4
0.0131392704311934
0.026032368317612
0.0389254662040305
0.0518185640904491
0.0518186619768676
0.0518187598632862
0.0518188577497047
0.0647119556361233
0.0647120535225418
0.0647121514089604
0.0776052492953789
0.0776053471817975
0.064712445068216
0.0518195429546346
0.0518196408410531
0.0389267387274717
0.0260338366138902
0.0131409345003088
0.0131410323867273
2.4813027314588E-4
2.48228159564431E-4
-0.012644673954017
-0.0126445760675985
-0.0126444781811799
2.48619705238636E-4
2.48717591657187E-4
2.48815478075738E-4
-0.0126440866355057
-0.0126439887490872
-0.0384298908626686
-0.06421579297625
-0.0642156950898315
-0.077108597203413
-0.0771084993169944
-0.0642154014305758
-0.0513223035441573
-0.0255362056577387
-0.0126431077713202
0.0131429901150984
0.0260360880015169
0.0389291858879355
0.051822283774354
0.0647153816607726
0.0776084795471911
0.0776085774336097
0.0647156753200282
0.0647157732064468
0.0647158710928653
0.0647159689792839
0.0776090668657024
0.077609164752121
0.0776092626385395
0.0905023605249581
0.0905024584113766
0.0905025562977952
0.103395654184214
0.103395752070632
0.103395849957051
0.103395947843469
0.103396045729888
0.103396143616306
0.103396241502725
0.103396339389144
0.103396437275562
0.103396535161981
0.116289633048399
0.116289730934818
0.116289828821236
0.116289926707655
0.116290024594073
0.103397122480492
0.103397220366911
0.103397318253329
0.103397416139748
0.103397514026166
0.103397611912585
0.0905047097990033
0.0905048076854219
0.0776119055718404
0.0776120034582589
0.0647191013446775
0.0647191992310961
0.0647192971175146
0.0647193950039332
0.0518264928903517
0.0518265907767703
0.0389336886631888
0.0389337865496074
0.0389338844360259
0.0389339823224445
0.051827080208863
0.0518271780952816
0.0647202759817001
0.0776133738681187
0.0776134717545372
0.0905065696409558
0.0905066675273743
0.103399765413793
0.103399863300211
0.10339996118663
0.116293059073049
0.116293156959467
0.0905072548458856
0.0905073527323042
0.0905074506187227
0.0905075485051413
0.0776146463915598
0.0776147442779784
0.0647218421643969
0.0647219400508155
0.038936037937234
0.0260431358236526
0.0260432337100711
0.0131503315964897
0.0131504294829082
2.57527369326796E-4
-0.0126353747442547
-0.0255282768578361
-0.0384211789714176
-0.051314081084999
-0.0642069831985804
-0.0642068853121619
-0.0642067874257433
-0.0642066895393248
-0.0513135916529062
-0.0384204937664877
-0.0255273958800691
-0.0126342979936506
-0.012634200107232
2.58897779186513E-4
2.58995665605064E-4
0.0131520935520236
0.0260451914384422
0.0389382893248607
0.0389383872112793
0.0518314850976978
0.0647245829841164
0.0776176808705349
0.0905107787569535
0.090510876643372
0.103403974529791
0.116297072416209
0.116297170302628
0.103404268189046
0.116297366075465
0.116297463961883
0.116297561848302
0.11629765973472
0.116297757621139
0.129190855507558
0.129190953393976
0.116298051280395
0.116298149166813
0.103405247053232
0.11629834493965
0.116298442826069
0.116298540712487
0.116298638598906
0.129191736485324
0.116298834371743
0.116298932258162
0.12919203014458
0.129192128030999
0.129192225917417
0.129192323803836
0.129192421690254
0.116299519576673
0.103406617463091
0.10340671534951
0.103406813235929
0.116299911122347
0.116300009008766
0.116300106895184
0.116300204781603
0.116300302668021
0.10340740055444
0.116300498440858
0.116300596327277
0.129193694213696
0.129193792100114
0.129193889986533
0.129193987872951
0.12919408575937
0.116301183645788
0.116301281532207
0.116301379418625
0.116301477305044
0.116301575191462
0.129194673077881
0.1291947709643
0.129194868850718
0.103408966737137
0.103409064623555
0.0905161625099738
0.0905162603963923
0.0905163582828109
0.103409456169229
0.103409554055648
0.103409651942067
0.0905167498284851
0.0776238477149036
0.0776239456013222
0.0776240434877408
0.0647311413741593
0.0647312392605778
0.0518383371469964
0.051838435033415
0.0389455329198335
2.66630806252059E-4
-0.0126262713073294
-0.0255191734209108
-0.0255190755344923
-0.0255189776480737
-0.0126258797616552
2.67218124763366E-4
0.0131603160111819
0.0131604138976005
0.013160511784019
0.0260536096704376
0.0260537075568561
0.0389468054432747
0.0389469033296932
0.0260540012161118
0.0260540991025303
2.68196988948878E-4
-0.0255177051246326
-0.051303607238214
-0.0641965093517955
-0.0899824114653769
-0.102875313578958
-0.10287521569254
-0.102875117806121
-0.102875019919703
-0.0899819220332842
-0.0770888241468656
-0.064195726260447
-0.0513026283740285
-0.03840953048761
-0.0384094326011914
-0.0255163347147729
-0.0255162368283543
-0.0126231389419358
2.699589444828E-4
0.0131630568309014
0.0260561547173199
0.0260562526037385
0.026056350490157
0.0260564483765756
0.0131635462629941
0.0260566441494127
0.0260567420358312
0.0260568399222498
0.0389499378086683
0.0518430356950869
0.0647361335815054
0.064736231467924
0.0647363293543425
0.0776294272407611
0.0905225251271796
0.0905226230135982
0.103415720900017
0.103415818786435
0.103415916672854
0.116309014559272
0.103416112445691
0.103416210332109
0.103416308218528
0.116309406104947
0.116309503991365
0.116309601877784
0.116309699764202
0.116309797650621
0.116309895537039
0.103416993423458
0.103417091309876
0.103417189196295
0.103417287082714
0.103417384969132
0.103417482855551
0.103417580741969
0.103417678628388
0.0905247765148063
0.0905248744012249
0.0905249722876434
0.0905250701740619
0.0905251680604805
0.0905252659468991
0.0905253638333176
0.103418461719736
0.0905255596061547
0.0905256574925733
0.103418755378992
0.0905258532654104
0.0905259511518289
0.0905260490382475
0.090526146924666
0.0905262448110846
0.0647403426975031
0.0647404405839217
0.0647405384703402
0.0518476363567588
0.0389547342431773
0.0389548321295959
0.0260619300160144
0.026062027902433
0.0131691257888515
0.0131692236752701
0.0131693215616886
0.0260624194481072
0.0260625173345257
0.0131696152209443
2.76713107362834E-4
-0.0126161890062186
-0.0384020911198001
-0.0512949932333815
-0.064187895346963
-0.0641877974605444
-0.0641876995741259
-0.0384016016877073
-0.0255085038012888
2.77594085129795E-4
2.77691971548346E-4
0.0131707898579669
0.0389568877443854
0.038956985630804
0.0518500835172225
0.0518501814036411
0.0518502792900597
0.0389573771764782
0.0260644750628968
0.0131715729493153
0.0131716708357339
2.78768722152409E-4
-0.025507133391429
-0.0512930355050105
-0.0770789376185919
-0.102864839732173
-0.115757741845755
-0.128650643959336
-0.128650546072918
-0.102864448186499
-0.0899713503000806
-0.0641852524136621
-0.0512921545272435
-0.025506056640825
-0.0126129587544064
-0.0126128608679879
2.80237018430677E-4
0.0131733349048492
0.0260664327912678
0.0260665306776863
0.0260666285641049
0.0260667264505234
0.026066824336942
0.0131739222233605
0.0131740201097791
2.81117996197638E-4
2.81215882616189E-4
2.81313769034741E-4
-0.0126115883445467
-0.0126114904581282
-0.0255043925717096
-0.0512902946852911
-0.0512901967988725
-0.0641830989124539
-0.0899690010260354
-0.0899689031396168
-0.0899688052531983
-0.0899687073667797
-0.0641826094803612
-0.0512895115939426
-0.0383964137075241
-0.0126103158211055
2.82782065313009E-4
0.0131758799517316
0.0260689778381501
0.0389620757245687
0.0518551736109872
0.0389622714974058
0.0518553693838243
0.0518554672702429
0.0518555651566614
0.05185566304308
0.0518557609294985
0.0647488588159171
0.0647489567023356
0.0518560545887542
0.0518561524751727
0.0647492503615913
0.0647493482480098
0.0647494461344284
0.0776425440208469
0.0776426419072655
0.077642739793684
0.0776428376801026
0.0518569355665211
0.0518570334529397
0.0518571313393582
0.0389642292257768
0.0389643271121953
0.0389644249986139
0.0389645228850324
0.038964620771451
0.0260717186578695
0.0389648165442881
0.0389649144307066
0.0518580123171252
0.0518581102035438
0.0518582080899623
0.0389653059763809
0.0389654038627994
0.026072501749218
0.0131795996356365
0.0131796975220551
0.0131797954084736
0.0131798932948922
0.0131799911813107
0.0131800890677293
0.0131801869541478
-0.0126057151594336
-0.0126056172730151
-0.0126055193865965
-0.025498421500178
-0.0254983236137594
-0.0383912257273409
-0.0383911278409223
-0.0512840299545038
-0.0770699320680852
-0.0899628341816667
-0.102855736295248
-0.10285563840883
-0.102855540522411
-0.102855442635992
-0.0899623447495739
-0.0899622468631554
-0.0899621489767368
-0.0899620510903183
-0.0899619532038997
-0.102854855317481
-0.115747757431063
-0.128640659544644
-0.141533561658226
-0.154426463771807
-0.180212365885388
-0.18021226799897
-0.167319170112551
-0.167319072226133
-0.154425974339714
-0.141532876453296
-0.128639778566877
-0.115746680680459
-0.10285358279404
-0.115746484907621
-0.102853387021203
-0.102853289134784
-0.0899601912483658
-0.0899600933619472
-0.0770669954755287
-0.0641738975891101
-0.0512807997026916
-0.051280701816273
-0.0383876039298545
-0.0254945060434359
-0.0126014081570174
2.91689729401169E-4
0.0131847876158197
0.0131848855022383
0.0260779833886568
0.0131850812750754
0.0131851791614939
2.92277047912476E-4
2.92374934331027E-4
-0.0126005271792504
-0.0126004292928319
2.92668593586681E-4
2.92766480005232E-4
2.92864366423784E-4
0.0131859622528423
0.0260790601392609
0.0389721580256794
0.038972255912098
0.0518653537985165
0.0518654516849351
0.0518655495713536
0.0389726474577722
0.0389727453441907
0.0389728432306093
0.0389729411170278
0.0389730390034464
0.0389731368898649
0.0389732347762835
0.0389733326627021
0.0260804305491206
0.0260805284355392
0.0260806263219577
0.0260807242083763
0.0260808220947948
0.0260809199812134
0.0389740178676319
0.0389741157540505
0.038974213640469
0.0389743115268876
0.0389744094133061
0.0518675072997247
0.0518676051861432
0.0518677030725618
0.0518678009589803
0.0518678988453989
0.0518679967318174
0.026082094618236
0.0131891925046545
2.96290391073076E-4
-0.0254896117225084
-0.0383825138360898
-0.0641684159496713
-0.0899543180632527
-0.102847220176834
-0.115740122290416
-0.102847024403997
-0.0899539265175785
-0.06416782863116
-0.0383817307447414
-0.0254886328583229
2.9746502809569E-4
0.0131905629145142
0.0131906608009328
0.0260837586873513
0.0260838565737699
0.0260839544601884
0.026084052346607
0.0131911502330255
0.0131912481194441
2.98346005862651E-4
-0.0125945561077188
-0.0125944582213002
-0.0125943603348817
-0.0125942624484631
2.98835437955407E-4
2.98933324373959E-4
0.0131920312107925
0.0260851290972111
0.0260852269836296
0.0260853248700482
0.0260854227564667
0.0389785206428853
0.0260856185293038
0.0260857164157224
0.0131928143021409
2.99912188559471E-4
-0.025485989925022
-0.0254858920386034
-0.0254857941521849
-0.0254856962657663
-0.0125925983793478
-0.0125925004929292
3.00597393489329E-4
3.00695279907881E-4
3.00793166326432E-4
-0.012592108947255
-0.0125920110608365
-0.0125919131744179
-0.0125918152879994
-0.0125917174015808
3.01380484837739E-4
3.0147837125629E-4
0.0131945762576748
3.01674144093393E-4
3.01772030511944E-4
3.01869916930495E-4
3.01967803349046E-4
3.02065689767597E-4
3.02163576186149E-4
3.022614626047E-4
3.02359349023251E-4
-0.0254835427645582
-0.0383764448781396
-0.0512693469917211
-0.0641622491053025
-0.077055151218884
-0.0770550533324654
-0.0770549554460469
-0.0770548575596283
-0.0770547596732098
-0.0512686617867912
-0.0383755639003727
-0.0254824660139541
-0.0125893681275356
-0.012589270241117
3.03827645301519E-4
0.0131969255317201
0.0131970234181386
0.0260901213045572
0.0389832191909757
0.0518763170773943
0.0518764149638128
0.0647695128502314
0.0647696107366499
0.0647697086230685
0.051876806509487
0.0389839043959056
0.0389840022823241
0.0389841001687427
0.0389841980551612
0.0389842959415798
0.0389843938279983
0.0260914917144169
0.0260915896008354
0.013198687487254
3.05785373672543E-4
3.05883260091095E-4
3.05981146509646E-4
3.06079032928197E-4
3.06176919346748E-4
3.06274805765299E-4
3.06372692183851E-4
3.06470578602402E-4
3.06568465020953E-4
3.06666351439504E-4
3.06764237858056E-4
3.06862124276607E-4
3.06960010695158E-4
3.07057897113709E-4
3.0715578353226E-4
-0.0254787463300492
-0.0254786484436306
-0.0254785505572121
-0.0254784526707935
-0.025478354784375
-0.0125852568979564
3.07840988462119E-4
0.0132009388748807
0.0132010367612992
0.0260941346477178
0.0389872325341363
0.0518803304205549
0.0518804283069734
0.064773526193392
0.0518806240798105
0.0518807219662291
0.0389878198526476
0.0389879177390662
0.0389880156254847
0.0389881135119033
0.0389882113983218
0.0389883092847404
0.0389884071711589
0.0389885050575775
0.013202602943996
3.09700830414592E-4
-0.0125832012831669
-0.0125831033967483
-0.0125830055103298
-0.0125829076239112
3.10190262507348E-4
3.10288148925899E-4
0.0132033860353445
3.10483921763002E-4
3.10581808181553E-4
3.10679694600104E-4
3.10777581018655E-4
-0.0125821245325628
-0.0254750266461442
-0.0383679287597257
-0.0641538308733071
-0.0899397329868886
-0.10283263510047
-0.115725537214051
-0.128618439327633
-0.141511341441214
-0.167297243554796
-0.193083145668377
-0.205976047781959
-0.23176194989554
-0.244654852009122
-0.257547754122703
-0.244654656236285
-0.218868558349866
-0.180189460463447
-0.141510362577029
-0.10283126469061
-0.0770451668041918
-0.0383660689177732
3.13028968645333E-4
0.0260991268550639
0.0518852247414824
0.064778322627901
0.0647784205143195
0.0647785184007381
0.0518856162871566
0.0647787141735752
0.0647788120599937
0.0776719099464123
0.0905650078328308
0.103458105719249
0.116351203605668
0.116351301492087
0.103458399378505
0.103458497264924
0.103458595151342
0.116351693037761
0.103458790924179
0.103458888810598
0.103458986697016
0.103459084583435
0.103459182469853
0.090566280356272
0.0905663782426906
0.0905664761291091
0.0905665740155277
0.0905666719019462
0.0905667697883648
0.0905668676747833
0.0905669655612019
0.0776740634476204
0.064781161334039
0.0647812592204575
0.0647813571068761
0.0647814549932946
0.0647815528797132
0.0518886507661317
0.0518887486525503
0.0261028465389688
0.0132099444253874
0.0132100423118059
3.17140198224484E-4
3.17238084643035E-4
3.17335971061586E-4
3.17433857480138E-4
-0.0125754682561013
-0.0254683703696828
-0.0125752724832642
3.17825403154342E-4
0.0132109232895729
0.0261040211759914
0.03899711906241
0.0518902169488285
0.0518903148352471
0.0518904127216656
0.0518905106080842
0.0518906084945027
0.0518907063809213
0.0647838042673398
0.0647839021537584
0.064784000040177
0.0647840979265955
0.0518911958130141
0.0647842936994326
0.0647843915858512
0.0647844894722697
0.0647845873586883
0.0647846852451068
0.0647847831315254
0.0647848810179439
0.0647849789043625
0.051892076790781
0.0518921746771996
0.0389992725636181
0.0389993704500367
0.0518924683364552
0.0518925662228738
0.0647856641092923
0.0776787619957109
0.0776788598821294
0.077678957768548
0.0776790556549665
0.0776791535413851
0.0647862514278036
0.0647863493142222
0.0647864472006407
0.0776795450870593
0.0647866429734778
0.0647867408598964
0.0647868387463149
0.0518939366327335
0.039001034519152
0.0390011324055706
0.0261082302919891
0.0261083281784077
0.0261084260648262
0.0261085239512448
0.0518946218376634
0.0647877197240819
0.0647878176105005
0.077680915496919
0.0905740133833376
0.0905741112697561
0.0905742091561747
0.0905743070425932
0.0905744049290118
0.0905745028154303
0.103467600701849
0.103467698588267
0.103467796474686
0.103467894361105
0.103467992247523
0.0905750901339416
0.0905751880203602
0.103468285906779
0.103468383793197
0.116361481679616
0.116361579566034
0.116361677452453
0.116361775338871
0.10346887322529
0.103468971111709
0.103469068998127
0.103469166884546
0.103469264770964
0.0905763626573828
0.0905764605438013
0.0905765584302199
0.0776836563166384
0.077683754203057
0.0776838520894755
0.0776839499758941
0.0776840478623126
0.0776841457487312
0.0905772436351497
0.0905773415215683
0.0776844394079868
0.0905775372944054
0.0905776351808239
0.103470733067242
0.103470830953661
0.10347092884008
0.103471026726498
0.103471124612917
0.0905782224993353
0.103471320385754
0.103471418272172
0.116364516158591
0.116364614045009
0.116364711931428
0.116364809817847
0.116364907704265
0.103472005590684
0.0905791034771022
0.0905792013635208
0.0905792992499393
0.0905793971363579
0.0905794950227764
0.077686592909195
0.0776866907956135
0.0647937886820321
0.0519008865684506
0.0519009844548692
0.0390080823412877
0.0390081802277063
0.0261152781141248
0.0132223760005434
3.29473886961937E-4
3.29571773380488E-4
3.29669659799039E-4
3.2976754621759E-4
0.0132228654326361
0.0261159633190547
0.0390090612054732
0.0519021590918918
0.0647952569783103
0.0776883548647289
0.0647954527511474
0.064795550637566
0.0647956485239845
0.0647957464104031
0.0647958442968216
0.0647959421832402
0.0647960400696588
0.0647961379560773
0.0519032358424959
0.0519033337289144
0.051903431615333
0.0519035295017515
0.0519036273881701
0.0519037252745886
0.0519038231610072
0.0647969210474257
0.0519040189338443
0.0647971168202628
0.0776902147066814
0.0905833125930999
0.0905834104795185
0.103476508365937
0.103476606252356
0.116369704138774
0.116369802025193
0.103476899911611
0.0905839977980298
0.0905840956844483
0.0905841935708669
0.0905842914572854
0.090584389343704
0.0905844872301225
0.103477585116541
0.0905846830029596
0.0905847808893782
0.0905848787757967
0.0905849766622153
0.0905850745486338
0.0905851724350524
0.0905852703214709
0.0905853682078895
0.064799466094308
0.0647995639807266
0.0647996618671451
0.0519067597535637
0.0390138576399823
0.0261209555264008
0.0132280534128194
3.35151299237907E-4
-0.0383437508143435
-0.051236652927925
-0.0770225550415064
-0.102808457155088
-0.141487359268669
-0.167273261382251
-0.205952163495832
-0.231738065609414
-0.270416967722995
-0.283309869836577
-0.296202771950158
-0.296202674063739
-0.309095576177321
-0.321988478290902
-0.347774380404484
-0.360667282518065
-0.373560184631647
-0.386453086745228
-0.39934598885881
-0.399345890972391
-0.399345793085973
-0.412238695199554
-0.425131597313135
-0.450917499426717
-0.463810401540298
-0.50248930365388
-0.502489205767461
-0.502489107881043
-0.502489009994624
-0.476702912108206
-0.450916814221787
-0.412237716335368
-0.37355861844895
-0.347772520562531
-0.309093422676113
-0.257521324789694
-0.231735226903276
-0.193056129016857
-0.154377031130439
-0.11569793324402
-0.0770188353576015
-0.0512327374711829
-0.0254466395847644
3.3945830165416E-4
0.0261255561880727
0.0390186540744913
0.0519117519609098
0.0648048498473284
0.0648049477337469
0.0648050456201655
0.077698143506584
0.0776982413930026
0.0776983392794211
0.0905914371658397
0.0905915350522582
0.103484632938677
0.103484730825095
0.116377828711514
0.103484926597932
0.103485024484351
0.10348512237077
0.103485220257188
0.116378318143607
0.116378416030025
0.116378513916444
0.129271611802862
0.116378709689281
0.116378807575699
0.129271905462118
0.129272003348536
0.129272101234955
0.129272199121374
0.129272297007792
0.129272394894211
0.116379492780629
0.116379590667048
0.116379688553466
0.116379786439885
0.103486884326303
0.103486982212722
0.103487080099141
0.103487177985559
0.0905942758719777
0.0905943737583962
0.0777014716448148
0.0777015695312333
0.0777016674176519
0.0777017653040704
0.077701863190489
0.0777019610769075
0.0519160589633261
0.0390231568497446
0.0261302547361632
0.0132373526225817
0.0132374505090003
3.44548395418823E-4
3.44646281837374E-4
-0.0125482558317441
-0.0125481579453255
-0.012548060058907
-0.0125479621724884
3.4513571393013E-4
0.0132382336003487
0.0261313314867672
0.0390244293731858
0.0519175272596043
0.0648106251460229
0.0648107230324414
0.06481082091886
0.0777039188052785
0.0905970166916971
0.0905971145781156
0.103490212464534
0.116383310350953
0.116383408237371
0.11638350612379
0.129276604010208
0.129276701896627
0.142169799783046
0.142169897669464
0.142169995555883
0.142170093442301
0.15506319132872
0.142170289215138
0.142170387101557
0.142170484987975
0.142170582874394
0.142170680760812
0.142170778647231
0.14217087653365
0.142170974420068
0.116385072306487
0.116385170192905
0.116385268079324
0.116385365965742
0.103492463852161
0.103492561738579
0.103492659624998
0.0905997575114165
0.0905998553978351
0.0777069532842536
0.0648140511706722
0.0648141490570907
0.0648142469435093
0.0648143448299278
0.0648144427163464
0.0648145406027649
0.0777076384891835
0.064814736375602
0.0648148342620206
0.0648149321484391
0.0777080300348577
0.0777081279212762
0.0777082258076948
0.0906013236941133
0.0906014215805319
0.0906015194669504
0.090601617353369
0.0906017152397876
0.103494813126206
0.103494911012625
0.103495008899043
0.116388106785462
0.11638820467188
0.103495302558299
0.103495400444717
0.103495498331136
0.116388596217555
0.116388694103973
0.116388791990392
0.11638888987681
0.103495987763229
0.103496085649647
0.0906031835360658
0.0777102814224844
0.0777103793089029
0.0777104771953215
0.07771057508174
0.0777106729681586
0.0777107708545771
0.0906038687409957
0.0777109666274142
0.0777110645138328
0.0777111624002513
0.0777112602866699
0.0777113581730884
0.077711456059507
0.0777115539459255
0.0777116518323441
0.0648187497187626
0.0648188476051812
0.0648189454915997
0.0648190433780183
0.0648191412644368
0.0648192391508554
0.0777123370372739
0.0777124349236925
0.064819532810111
0.0777126306965296
0.0777127285829481
0.0777128264693667
0.0777129243557853
0.0777130222422038
0.0777131201286223
0.0777132180150409
0.0519273159014595
0.039034413787878
0.0261415116742966
0.0132486095607151
0.0132487074471337
3.55805333552212E-4
3.55903219970764E-4
3.56001106389315E-4
0.0132490989928079
0.0132491968792264
0.013249294765645
0.0261423926520635
0.0261424905384821
0.0390355884249006
0.0390356863113192
0.0390357841977377
0.0519288820841563
0.0519289799705748
0.0519290778569934
0.0519291757434119
0.0519292736298305
0.039036371516249
0.0390364694026676
0.0132505672890861
3.57665175504685E-4
-0.0254282369380768
-0.0254281390516582
-0.0254280411652397
-0.0254279432788211
3.58154607597442E-4
0.013251252494016
0.0261443503804345
0.0519304482668531
0.0519305461532716
0.0519306440396902
0.0519307419261087
0.0519308398125273
0.0519309376989458
0.0648240355853644
0.064824133471783
0.0648242313582015
0.06482432924462
0.0648244271310386
0.0777175250174572
0.0906106229038757
0.0906107207902943
0.103503818676713
0.103503916563131
0.10350401444955
0.103504112335968
0.090611210222387
0.103504308108806
0.103504405995224
0.103504503881643
0.103504601768061
0.10350469965448
0.103504797540898
0.103504895427317
0.103504993313735
0.103505091200154
0.103505189086573
0.103505286972991
0.10350538485941
0.103505482745828
0.103505580632247
0.103505678518665
0.0906127764050838
0.0906128742915024
0.0906129721779209
0.0906130700643395
0.090613167950758
0.0906132658371766
0.0906133637235951
0.0906134616100137
0.0777205594964322
0.0777206573828508
0.0777207552692693
0.0906138531556879
0.0906139510421065
0.090614048928525
0.0906141468149436
0.0906142447013621
0.0777213425877807
0.0648284404741992
0.0648285383606177
0.0519356362470363
0.0519357341334549
0.0390428320198734
0.039042929906292
0.0261500277927105
0.0132571256791291
-0.0125287764344524
-0.0125286785480338
-0.0125285806616153
-0.0125284827751967
3.64615111221822E-4
0.0132577129976404
0.0261508108840589
0.0390439087704775
0.026151006656896
0.0261511045433146
0.0261512024297331
0.0390443003161517
0.0390443982025702
0.0390444960889888
0.0390445939754073
0.0261516918618259
0.0132587897482444
0.013258887634663
0.0132589855210815
0.0132590834075001
0.0261521812939186
0.0261522791803372
0.0390453770667557
0.0390454749531743
0.0390455728395928
0.0261526707260114
0.0132597686124299
0.0132598664988485
3.66964385267051E-4
3.67062271685602E-4
3.67160158104153E-4
3.67258044522704E-4
3.67355930941255E-4
3.67453817359807E-4
0.0132605517037784
0.0132606495901969
0.0132607474766155
0.013260845363034
0.0132609432494526
3.68041135871114E-4
3.68139022289665E-4
-0.0125247630912918
-0.0125246652048732
-0.0125245673184547
3.6853056796387E-4
3.68628454382421E-4
0.013261726340801
0.0261548242272195
0.0261549221136381
0.0261550200000566
0.0261551178864752
0.0261552157728937
0.0132623136593123
0.0132624115457308
3.69509432149382E-4
-0.0125233926814321
-0.0125232947950135
-0.038309196908595
-0.0512020990221764
-0.0383090011357579
-0.0383089032493393
-0.0254158053629208
3.70292523497792E-4
0.0132633904099163
0.0132634882963349
0.0261565861827534
0.026156684069172
0.0390497819555905
0.0390498798420091
0.0519429777284277
0.0648360756148462
0.0648361735012647
0.0777292713876833
0.0777293692741018
0.0777294671605204
0.077729565046939
0.0777296629333575
0.0777297608197761
0.0777298587061946
0.0648369565926132
0.0648370544790317
0.0648371523654503
0.0519442502518688
0.0519443481382874
0.0519444460247059
0.0519445439111245
0.064837641797543
0.0648377396839616
0.0777308375703801
0.0777309354567987
0.0648380333432172
0.0648381312296358
0.0648382291160543
0.0519453270024729
0.0519454248888914
0.05194552277531
0.0519456206617285
0.0390527185481471
0.0390528164345656
0.0261599143209842
0.0132670122074027
0.0132671100938213
0.0132672079802398
3.74305866658391E-4
3.74403753076943E-4
3.74501639495494E-4
3.74599525914045E-4
-0.0125183025876674
-0.0125182047012489
-0.0125181068148303
-0.0125180089284118
3.75088958006801E-4
0.0132681868444254
0.0261612847308439
0.0390543826172625
0.039054480503681
0.0390545783900996
0.0519476762765181
0.0648407741629367
0.0648408720493552
0.0777339699357738
0.0777340678221923
0.0777341657086109
0.0648412635950294
0.077734361481448
0.0777344593678665
0.0777345572542851
0.0777346551407036
0.0777347530271222
0.0777348509135407
0.0777349487999593
0.0777350466863778
0.0777351445727964
0.0777352424592149
0.0906283403456335
0.090628438232052
0.0906285361184706
0.103521634004889
0.103521731891308
0.103521829777726
0.0906289276641448
0.0777360255505633
0.0777361234369819
0.0648432213234004
0.064843319209819
0.0519504170962375
0.0519505149826561
0.0390576128690746
0.0132717107554932
3.78808641911747E-4
-0.0125140934716697
-0.0125139955852511
-0.0254068976988326
-0.0511927998124141
-0.0640857019259955
-0.0769786040395769
-0.102764506153158
-0.10276440826674
-0.102764310380321
-0.102764212493903
-0.115657114607484
-0.115657016721066
-0.128549918834647
-0.128549820948229
-0.11565672306181
-0.102763625175391
-0.0640845272889729
-0.0382984294025543
-0.0125123315161358
0.0132737663702828
0.0261668642567013
0.0390599621431199
0.0519530600295384
0.051953157915957
0.0648462558023755
0.0648463536887941
0.0777394515752126
0.0777395494616312
0.0777396473480497
0.0906327452344683
0.0906328431208868
0.0777399410073054
0.0906330388937239
0.0906331367801425
0.090633234666561
0.0906333325529796
0.0906334304393981
0.0906335283258167
0.0906336262122352
0.0777407240986538
0.0777408219850723
0.0777409198714909
0.0648480177579094
0.064848115644328
0.0519552135307466
0.0390623114171651
0.0390624093035837
0.0261695071900022
3.83605076420757E-4
3.83702962839308E-4
-0.0125091991507421
-0.0125091012643236
-0.025402003377905
-0.0254019054914865
-0.0382948076050679
-0.0382947097186494
-0.0511876118322308
-0.0382945139458123
-0.0254014160593937
-0.0125083181729752
0.0132777797134434
0.0261708775998619
0.0390639754862805
0.051957073372699
0.0519571712591176
0.0519572691455361
0.0648503670319547
0.0648504649183732
0.0648505628047918
0.0648506606912103
0.0648507585776289
0.0648508564640474
0.051957954350466
0.0519580522368845
0.0519581501233031
0.0519582480097216
0.0390653458961402
0.0390654437825587
0.0390655416689773
0.0390656395553958
0.0261727374418144
0.0132798353282329
3.86933214651498E-4
-0.01250596889893
-0.0253988710125114
-0.0253987731260928
-0.0125056752396743
3.87422646744254E-4
0.0132805205331628
0.0132806184195814
0.0261737163059999
0.0390668141924185
0.051959912078837
0.0519600099652556
0.0648531078516741
0.0648532057380927
0.0648533036245112
0.0519604015109298
0.0390674993973483
0.0390675972837669
0.0261746951701854
0.013281793056604
3.88890943022522E-4
-0.0125040111705589
-0.0125039132841404
-0.0253968153977218
-0.0125037175113033
3.89380375115278E-4
0.0132824782615338
0.0390685761479524
0.0519616740343709
0.0648547719207895
0.064854869807208
0.0777479676936266
0.0648550655800451
0.0777481634664637
0.0777482613528822
0.0777483592393008
0.0777484571257193
0.0777485550121379
0.0777486528985564
0.077748750784975
0.0648558486713935
0.0519629465578121
0.0519630444442306
0.0519631423306492
0.0519632402170678
0.0390703381034863
0.0390704359899049
0.0390705338763234
0.013284631762742
3.91729649160507E-4
-0.0253941724644209
-0.0511800745780024
-0.0769659766915838
-0.115644878805165
-0.141430780918747
-0.154323683032328
-0.18010958514591
-0.180109487259491
-0.167216389373073
-0.141430291486654
-0.115644193600235
-0.0898580957138169
-0.0511789978273983
-0.0124998999409798
0.0132861979454388
0.0261792958318573
0.0519653937182759
0.0777514916046944
0.077751589491113
0.0906446873775315
0.0906447852639501
0.0906448831503686
0.0906449810367872
0.0777520789232057
0.0777521768096243
0.0906452746960428
0.0777523725824614
0.0777524704688799
0.0777525683552985
0.077752666241717
0.0906457641281356
0.0777528620145541
0.0777529599009727
0.0777530577873913
0.0777531556738098
0.0777532535602283
0.0906463514466469
0.0777534493330655
0.077753547219484
0.0648606451059025
0.0648607429923211
0.0648608408787397
0.0648609387651582
0.0777540366515768
0.0777541345379953
0.0777542324244139
0.0777543303108324
0.090647428197251
0.0777545260836695
0.0777546239700881
0.0777547218565066
0.0648618197429252
0.0648619176293437
0.0648620155157623
0.0519691134021808
0.0390762112885994
0.0132903091750179
0.0132904070614365
3.97504947855029E-4
-0.0253883971657264
-0.0511742992793079
-0.0640672013928893
-0.0640671035064708
-0.0511740056200522
-0.0511739077336337
-0.0382808098472151
-0.0124947119607966
0.013291385925622
0.0132914838120405
0.0132915816984591
3.98679584877643E-4
-0.0253872225287038
-0.0511731246422853
-0.0769590267558667
-0.102744928869448
-0.10274483098303
-0.089851733096611
-0.0769586352101925
-0.0511725373237739
-0.0382794394373554
-0.0253863415509368
-0.0253862436645183
-0.0253861457780997
-0.0124930478916812
4.0004999473736E-4
0.0132931478811559
0.0261862457675745
0.039079343653993
0.0519724415404116
0.0390795394268301
0.0390796373132487
0.0390797351996672
0.0390798330860858
0.0390799309725043
0.0390800288589229
0.0519731267453414
0.05197322463176
0.0519733225181785
0.0519734204045971
0.0519735182910156
0.0648666161774342
0.0648667140638527
0.0648668119502713
0.0648669098366898
0.0777600077231084
0.0777601056095269
0.0648672034959455
0.077760301382364
0.0777603992687826
0.0777604971552011
0.0648675950416197
0.0648676929280382
0.0519747908144568
0.0390818887008753
0.0261889865872939
0.0132960844737124
0.013296182360131
0.0132962802465496
0.0132963781329681
0.0132964760193867
0.0132965739058052
0.0261896717922238
0.0261897696786423
0.0261898675650609
0.0390829654514794
0.051976063337898
0.0648691612243165
0.0648692591107351
0.0648693569971536
0.0648694548835722
0.0519765527699907
0.0519766506564093
0.0519767485428278
0.0519768464292464
0.0519769443156649
0.0648700422020835
0.064870140088502
0.0648702379749206
0.0648703358613391
0.0519774337477577
0.0519775316341762
0.0390846295205948
0.0390847274070133
0.0390848252934319
0.0390849231798504
0.026192021066269
0.0132991189526875
-0.0253797831608939
-0.0382726852744754
-0.0640585873880568
-0.0898444895016383
-0.11563039161522
-0.128523293728801
-0.141416195842383
-0.141416097955964
-0.154309000069546
-0.154308902183127
-0.154308804296708
-0.15430870641029
-0.141415608523871
-0.128522510637453
-0.128522412751034
-0.115629314864616
-0.102736216978197
-0.0898431190917785
-0.07695002120536
-0.0382709233189414
-0.0124848254325229
0.0133012724538957
0.0390873703403142
0.0519804682267328
0.0777665661131513
0.0777666639995699
0.0777667618859884
0.090659859772407
0.0906599576588255
0.0906600555452441
0.103553153431663
0.103553251318081
0.1035533492045
0.103553447090918
0.103553544977337
0.103553642863755
0.103553740750174
0.103553838636592
0.116446936523011
0.11644703440943
0.116447132295848
0.103554230182267
0.116447328068685
0.116447425955104
0.116447523841522
0.116447621727941
0.103554719614359
0.103554817500778
0.0906619153871965
0.0906620132736151
0.0648761111600336
0.0648762090464522
0.0519833069328707
0.0390904048192893
0.0261975027057079
4.11600592126403E-4
-0.025374301521455
-0.0640532036350365
-0.128518105748618
-0.180090007862199
-0.231661909975781
-0.270340812089362
-0.309019714202944
-0.334805616316525
-0.347698518430107
-0.334805420543688
-0.33480532265727
-0.309019224770851
-0.296126126884432
-0.257447028998014
-0.231660931111595
-0.192981833225177
-0.167195735338758
-0.12851663745234
-0.115623539565921
-0.0769444416795026
-0.051158343793084
-0.0253722459066655
0.0133068519797531
0.0261999498661716
0.0519860477525902
0.0648791456390087
0.0777722435254273
0.0648793414118458
0.0777724392982644
0.0777725371846829
0.0777726350711015
0.07777273295752
0.0777728308439386
0.0906659287303571
0.0906660266167757
0.0777731245031942
0.0777732223896128
0.0777733202760313
0.0777734181624499
0.0906665160488685
0.090666613935287
0.0906667118217055
0.0906668097081241
0.0777739075945427
0.0777740054809612
0.0777741033673797
0.0777742012537983
0.0777742991402169
0.0777743970266354
0.077774494913054
0.0777745927994725
0.0777746906858911
0.0648817885723096
0.0648818864587282
0.0648819843451467
0.0648820822315653
0.0519891801179838
0.0390962780044024
0.0390963758908209
0.0390964737772395
0.026203571663658
0.0390966695500766
0.0390967674364951
0.0390968653229137
0.0519899632093322
0.0519900610957508
0.0519901589821693
0.0648832568685879
0.0648833547550064
0.064883452641425
0.0777765505278435
0.0777766484142621
0.0906697463006806
0.0906698441870992
0.0906699420735177
0.0906700399599363
0.0777771378463548
0.0648842357327734
0.0519913336191919
0.0519914315056105
0.0262055293920291
0.0133126272784476
4.19725164866154E-4
-0.0124731769487153
-0.0253660790622967
-0.0511519811758782
-0.0511518832894596
-0.0511517854030411
-0.0640446875166225
-0.064044589630204
-0.0640444917437854
-0.0640443938573669
-0.0511512959709483
-0.0511511980845298
-0.0382581001981112
-0.0253650023116927
-0.0124719044252741
4.21193461144422E-4
0.013314291347563
0.0262073892339815
0.0391004871204001
0.0391005850068186
0.0519936828932372
0.0519937807796557
0.0519938786660743
0.0519939765524928
0.0391010744389114
0.0391011723253299
0.0519942702117485
0.051994368098167
0.0391014659845856
0.0391015638710041
0.0391016617574227
0.0391017596438412
0.0391018575302598
0.0262089554166783
0.0133160533030969
4.23151189515446E-4
-0.038255750924066
-0.0640416530376474
-0.0769345551512289
-0.0898274572648104
-0.102720359378392
-0.0898272614919732
-0.0769341636055547
-0.0511480657191361
-0.0382549678327176
-0.012468869946299
0.0133172279401195
0.0262103258265381
0.0519964237129566
0.0519965215993752
0.0648896194857937
0.0648897173722123
0.0648898152586308
0.0648899131450494
0.0648900110314679
0.0648901089178865
0.064890206804305
0.0648903046907236
0.0648904025771421
0.0648905004635607
0.0519975983499792
0.0391046962363978
0.0262117941228163
0.0262118920092349
0.0262119898956534
0.039105087782072
0.0391051856684905
0.0519982835549091
0.0519983814413276
0.0519984793277462
0.0648915772141647
0.0648916751005833
0.0648917729870018
0.0777848708734204
0.0777849687598389
0.0777850666462575
0.077785164532676
0.0777852624190946
0.0648923603055131
0.0648924581919317
0.0777855560783502
0.0777856539647688
0.0777857518511873
0.0777858497376059
0.0777859476240245
0.090679045510443
0.0777861433968616
0.0777862412832801
0.0777863391696987
0.0777864370561172
0.0777865349425358
0.0777866328289543
0.0777867307153729
0.0777868286017914
0.06489392648821
0.0777870243746285
0.0777871222610471
0.0777872201474656
0.0906803180338842
0.0906804159203027
0.0906805138067213
0.0777876116931398
0.0648947095795584
0.0648948074659769
0.0648949053523955
0.064895003238814
0.0648951011252326
0.0777881990116511
0.0777882968980697
0.0777883947844882
0.0906814926709068
0.0777885905573253
0.0777886884437439
0.0906817863301624
0.090681884216581
0.0906819821029995
0.0906820799894181
0.103575177875837
0.103575275762255
0.0906823736486738
0.103575471535092
0.103575569421511
0.103575667307929
0.103575765194348
0.103575863080767
0.103575960967185
0.116469058853604
0.103576156740022
0.103576254626441
0.103576352512859
0.103576450399278
0.103576548285696
0.103576646172115
0.103576744058533
0.103576841944952
0.103576939831371
0.0906840377177891
0.0906841356042077
0.0906842334906262
0.0906843313770448
0.0777914292634633
0.0777915271498819
0.0648986250363004
0.064898722922719
0.0391128208091375
0.0391129186955561
0.0391130165819746
0.0391131144683932
0.0262202123548117
0.0262203102412303
4.34408127648835E-4
-0.0124584939859326
-0.0253513960995141
-0.0382442982130955
-0.025351200326677
-0.0253511024402584
-0.0124580045538399
0.0133280933325787
0.0262211912189972
0.0391142891054158
0.0391143869918343
0.0520074848782529
0.0520075827646714
0.06490068065109
0.0649007785375085
0.0649008764239271
0.0520079743103457
0.0520080721967642
0.0391151700831828
0.0133292679696013
4.36365856019859E-4
-0.0124565362575616
-0.025349438371143
-0.0382423404847245
-0.0511352425983059
-0.0511351447118874
-0.0382420468254688
-0.0511349489390503
-0.0382418510526317
-0.0382417531662132
-0.0382416552797946
-0.0382415573933761
-0.0253484595069575
-0.012455361620539
4.37736265879576E-4
0.0133308341522981
0.0391169320387167
0.0520100299251352
0.0649031278115538
0.0777962256979723
0.0906893235843909
0.0906894214708094
0.090689519357228
0.103582617243647
0.0906897151300651
0.0906898130164836
0.0906899109029022
0.0906900087893207
0.0906901066757393
0.103583204562158
0.103583302448576
0.103583400334995
0.0906904982214135
0.090690596107832
0.0906906939942506
0.0906907918806692
0.0906908897670877
0.0906909876535063
0.0906910855399248
0.0906911834263434
0.0906912813127619
0.0906913791991805
0.090691477085599
0.0906915749720176
0.0906916728584361
0.0906917707448547
0.0906918686312732
0.0906919665176918
0.0906920644041103
0.0777991622905289
0.0777992601769474
0.077799358063366
0.0906924559497845
0.0906925538362031
0.0906926517226216
0.0906927496090402
0.0906928474954587
0.0777999453818773
0.0906930432682958
0.0906931411547144
0.0906932390411329
0.0906933369275515
0.09069343481397
0.0906935327003886
0.103586630586807
0.0906937284732257
0.0906938263596442
0.0906939242460628
0.0906940221324813
0.0906941200188999
0.0906942179053184
0.103587315791737
0.103587413678156
0.103587511564574
0.0906946094509926
0.0906947073374112
0.0906948052238298
0.0906949031102483
0.0778020009966669
0.0778020988830854
0.077802196769504
0.0649092946559225
0.0391233925423411
0.0391234904287596
0.0262305883151782
4.44686201596713E-4
-0.0253412159119847
-0.0511271180255662
-0.0640200201391476
-0.0769129222527291
-0.102698824366311
-0.102698726479892
-0.0898056285934734
-0.0769125307070549
-0.0511264328206363
-0.0253403349342178
4.45762952200776E-4
0.0262318608386193
0.0391249587250379
0.0391250566114564
0.052018154497875
0.0520182523842935
0.0520183502707121
0.0520184481571306
0.0520185460435492
0.0520186439299677
0.0391257418163863
0.0262328397028048
0.0262329375892234
0.0262330354756419
0.0391261333620605
0.052019231248479
0.0520193291348976
0.0649124270213161
0.0778055249077347
0.0649126227941532
0.0649127206805718
0.0778058185669903
0.0778059164534089
0.0778060143398275
0.090699112226246
0.0906992101126646
0.103592307999083
0.0906994058855017
0.0906995037719202
0.0906996016583388
0.0778066995447573
0.0778067974311759
0.0778068953175944
0.064913993204013
0.0649140910904315
0.0520211889768501
0.0391282868632686
0.0133423847496872
4.49482636105722E-4
-0.0124434194774757
-0.0382293215910572
-0.0511222237046386
-0.0511221258182201
-0.0640150279318015
-0.064014930045383
-0.0511218321589644
-0.0382287342725459
-0.0124426363861273
4.50461500291234E-4
0.0262365593867098
0.0520226572731283
0.0649157551595469
0.0649158530459654
0.077808950932384
0.0778090488188025
0.0907021467052211
0.0907022445916396
0.0778093424780582
0.0778094403644767
0.0778095382508953
0.0778096361373138
0.0649167340237324
0.0649168319101509
0.0649169297965695
0.077810027682988
0.0778101255694066
0.0778102234558252
0.0778103213422437
0.0907034192286622
0.0778105171150808
0.0649176150014994
0.0649177128879179
0.0649178107743365
0.064917908660755
0.0649180065471736
0.0649181044335921
0.0520252023200107
0.0391323002064292
0.0391323980928478
0.0391324959792663
0.0391325938656849
0.0391326917521034
0.026239789638522
0.0262398875249405
0.0133469854113591
0.0133470832977776
4.5418118419618E-4
4.54279070614731E-4
0.0133473769570333
0.0133474748434518
0.0262405727298704
0.0391336706162889
0.0520267685027075
0.064919866389126
0.0649199642755446
0.0649200621619631
0.0778131600483817
0.0778132579348002
0.0778133558212188
0.0907064537076373
0.0907065515940559
0.103599649480474
0.090706747366893
0.0907068452533115
0.0907069431397301
0.0907070410261487
0.0907071389125672
0.0907072367989857
0.0907073346854043
0.0907074325718229
0.0778145304582414
0.0649216283446599
0.0649217262310785
0.0649218241174971
0.0649219220039156
0.0649220198903342
0.0649221177767527
0.0649222156631713
0.0778153135495898
0.0649224114360084
0.0649225093224269
0.0649226072088455
0.064922705095264
0.0649228029816826
0.0520299008681011
0.0520299987545197
0.0649230966409382
0.0520301945273568
0.0649232924137753
0.0649233903001939
0.0778164881866124
0.077816586073031
0.0907096839594495
0.0907097818458681
0.0907098797322866
0.103602977618705
0.0907100755051237
0.0907101733915423
0.0907102712779608
0.0778173691643794
0.0778174670507979
0.0778175649372165
0.064924662823635
0.0649247607100536
0.0391388585964721
0.0391389564828907
0.0520320543693093
0.0520321522557278
0.0520322501421464
0.0649253480285649
0.0649254459149834
0.064925543801402
0.0520326416878206
0.0520327395742391
0.0520328374606577
0.0520329353470762
0.0520330332334948
0.0520331311199133
0.0649262290063319
0.0649263268927504
0.064926424779169
0.0649265226655875
0.0649266205520061
0.0649267184384246
0.0649268163248432
0.0649269142112617
0.0649270120976803
0.0649271099840988
0.0778202078705174
0.0649273057569359
0.0649274036433545
0.064927501529773
0.0649275994161916
0.0649276973026101
0.0649277951890287
0.0649278930754472
0.0649279909618658
0.0520350888482843
0.0520351867347029
0.0520352846211214
0.03914238250754
0.0262494803939585
0.0133565782803771
0.0133566761667956
4.63774053214199E-4
4.6387193963275E-4
-0.0124290301739487
-0.0124289322875301
-0.0124288344011116
-0.012428736514693
-0.0124286386282745
-0.0124285407418559
-0.0253214428554374
-0.0253213449690188
-0.0511072470826003
-0.0511071491961817
-0.0511070513097632
-0.0511069534233446
-0.0511068555369261
-0.0511067576505075
-0.051106659764089
-0.0511065618776704
-0.0639994639912519
-0.0639993661048333
-0.0511062682184148
-0.0253201703319962
-0.0124270724455777
0.0133590254408409
0.0391451233272594
0.052038221213678
0.0520383191000965
0.0520384169865151
0.0520385148729336
0.0649316127593522
0.0778247106457707
0.0907178085321893
0.0907179064186078
0.103611004305026
0.103611102191445
0.0907182000778635
0.090718297964282
0.0907183958507006
0.0907184937371191
0.0778255916235377
0.0778256895099562
0.0778257873963748
0.0907188852827933
0.0778259831692119
0.0907190810556305
0.090719178942049
0.103612276828468
0.103612374714886
0.116505472601305
0.116505570487723
0.116505668374142
0.11650576626056
0.103612864146979
0.103612962033397
0.103613059919816
0.103613157806235
0.103613255692653
0.103613353579072
0.11650645146549
0.116506549351909
0.116506647238327
0.116506745124746
0.116506843011164
0.116506940897583
0.116507038784001
0.11650713667042
0.116507234556839
0.116507332443257
0.116507430329676
0.103614528216094
0.103614626102513
0.0907217239889313
0.0907218218753499
0.0907219197617684
0.090722017648187
0.0907221155346055
0.0907222134210241
0.0778293113074426
0.0778294091938612
0.0778295070802797
0.0778296049666983
0.0649367028531168
0.0520438007395354
0.0391508986259539
0.0262579965123725
-0.0124209056012089
-0.0253138077147904
-0.0382067098283718
-0.0382066119419533
-0.0382065140555347
-0.0382064161691162
-0.0382063182826976
-0.0253132203962791
-0.0124201225098605
-0.025313024623442
-0.0124199267370234
0.0133661711493951
0.0391522690358137
0.0520453669222322
0.0778314648086508
0.0907245626950693
0.0907246605814879
0.0778317584679064
0.090724856354325
0.0778319542407435
0.0778320521271621
0.0778321500135806
0.0778322478999992
0.0907253457864177
0.0907254436728363
0.0907255415592548
0.0907256394456734
0.103618737332092
0.10361883521851
0.116511933104929
0.116512030991348
0.116512128877766
0.116512226764185
0.116512324650603
0.103619422537022
0.10361952042344
0.103619618309859
0.103619716196277
0.103619814082696
0.103619911969115
0.103620009855533
0.103620107741952
0.0907272056283702
0.103620303514789
0.103620401401207
0.103620499287626
0.103620597174044
0.103620695060463
0.103620792946882
0.1036208908333
0.0907279887197186
0.0907280866061372
0.0907281844925557
0.0907282823789743
0.0907283802653928
0.0907284781518114
0.0907285760382299
0.103621673924648
0.103621771811067
0.0907288696974856
0.0907289675839041
0.0907290654703227
0.0907291633567412
0.0907292612431598
0.0907293591295783
0.0907294570159969
0.0907295549024154
0.077836652788834
0.0778367506752525
0.0778368485616711
0.0778369464480896
0.0649440443345082
0.0649441422209267
0.0649442401073453
0.0649443379937638
0.0520514358801824
0.0520515337666009
0.0391586316530195
0.039158729539438
0.0391588274258566
0.0262659253122751
0.0262660231986937
0.0262661210851123
0.0262662189715308
0.0133733168579494
0.0133734147443679
0.0133735126307865
0.013373610517205
0.0262667084036236
0.0391598062900421
0.0391599041764607
0.0520530020628792
0.0520530999492978
0.0520531978357163
0.0520532957221349
0.0649463936085534
0.064946491494972
0.0778395893813905
0.0778396872678091
0.0907327851542276
0.0778398830406462
0.0778399809270647
0.0778400788134833
0.0778401766999018
0.0907332745863204
0.0907333724727389
0.0907334703591575
0.090733568245576
0.0907336661319946
0.0778407640184131
0.0778408619048317
0.0778409597912502
0.0907340576776688
0.0907341555640873
0.0907342534505059
0.103627351336924
0.103627449223343
0.0907345471097615
0.10362764499618
0.103627742882599
0.103627840769017
0.103627938655436
0.103628036541854
0.103628134428273
0.103628232314691
0.10362833020111
0.0907354280875285
0.0907355259739471
0.0907356238603656
0.0907357217467842
0.0907358196332027
0.0907359175196213
0.10362901540604
0.103629113292458
0.0907362111788769
0.0907363090652955
0.090736406951714
0.0907365048381326
0.0907366027245511
0.10362970061097
0.103629798497388
0.103629896383807
0.0907369942702253
0.0778440921566439
0.0778441900430624
0.077844287929481
0.0649513858158995
0.0649514837023181
0.0649515815887366
0.0649516794751552
0.0649517773615737
0.0391658752479923
0.0391659731344108
0.0262730710208294
0.0133801689072479
0.0133802667936665
0.026273364680085
0.0391664625665036
0.0391665604529221
0.0391666583393407
0.0391667562257592
0.0391668541121778
0.0262739519985963
0.0262740498850149
0.0133811477714334
4.88245657852002E-4
4.88343544270553E-4
4.88441430689104E-4
4.88539317107655E-4
4.88637203526207E-4
0.0133817350899448
0.0133818329763633
4.8893086278186E-4
4.89028749200411E-4
-0.012403873364381
-0.0252967754779625
-0.0510826775915439
-0.0639755797051254
-0.102654481818707
-0.128440383932288
-0.15422628604587
-0.192905188159451
-0.205798090273033
-0.205797992386614
-0.218690894500196
-0.205797796613777
-0.180011698727358
-0.15422560084094
-0.141332502954521
-0.115546405068103
-0.0897603071816842
-0.0768672092952657
-0.0639741114088471
-0.0510810135224286
-0.03818791563601
-0.0381878177495915
-0.0124017198631729
4.9137802324564E-4
0.0133844759096642
0.0133845737960827
0.0262776716825013
0.0133847695689198
0.0133848674553384
4.91965341756948E-4
4.92063228175499E-4
4.9216111459405E-4
0.0133852590010126
0.0133853568874312
0.0133854547738497
0.0133855526602683
0.0133856505466868
0.0133857484331054
4.92846319523908E-4
4.9294420594246E-4
-0.012399957907639
-0.0252928600212204
-0.0252927621348019
-0.0252926642483833
-0.0381855663619648
-0.0381854684755462
-0.0381853705891277
-0.0381852727027091
-0.0381851748162906
-0.038185076929872
-0.0510779790434535
-0.0639708811570349
-0.102649783270616
-0.128435685384198
-0.167114587497779
-0.218686489611361
-0.283151391724942
-0.334723293838524
-0.386295195952105
-0.424974098065686
-0.463653000179268
-0.476545902292849
-0.463652804406431
-0.437866706520012
-0.399187608633594
-0.373401510747175
-0.334722412860757
-0.321829314974338
-0.32182921708792
-0.334722119201501
-0.360508021315082
-0.373400923428664
-0.386293825542245
-0.386293727655827
-0.373400629769408
-0.36050753188299
-0.334721433996571
-0.321828336110153
-0.283149238223734
-0.231577140337315
-0.192898042450897
-0.154218944564478
-0.11553984667806
-0.0897537487916413
-0.0768606509052227
-0.0768605530188042
-0.0639674551323856
-0.0639673572459671
-0.0510742593595485
-0.05107416147313
-0.0510740635867114
-0.0510739657002929
-0.0639668678138743
-0.0639667699274558
-0.0768596720410372
-0.0768595741546187
-0.0768594762682001
-0.0639663783817816
-0.063966280495363
-0.0639661826089445
-0.0510730847225259
-0.0639659868361074
-0.0768588889496888
-0.0897517910632703
-0.102644693176852
-0.115537595290433
-0.141323497404015
-0.154216399517596
-0.180002301631178
-0.192895203744759
-0.20578810585834
-0.231574007971922
-0.244466910085503
-0.257359812199085
-0.257359714312666
-0.257359616426248
-0.231573518539829
-0.218680420653411
-0.192894322766992
-0.180001224880573
-0.154215126994155
-0.128429029107736
-0.0897499312213178
-0.0768568333348992
-0.0639637354484807
-0.0510706375620621
-0.0510705396756436
-0.063963441789225
-0.0639633439028065
-0.0510702460163879
-0.0510701481299694
-0.0510700502435508
-0.0381769523571323
-0.0252838544707137
-0.0123907565842952
-0.0123906586978766
-0.0123905608114581
5.02537074960478E-4
0.013395634961379
0.0133957328477976
0.0262888307342161
0.0391819286206347
0.0520750265070532
0.0649681243934718
0.0520752222798903
0.0520753201663089
0.0649684180527274
0.064968515939146
0.0649686138255645
0.0649687117119831
0.0649688095984016
0.0649689074848202
0.0649690053712387
0.0391831032576573
0.0391832011440758
0.0262902990304944
0.026290396916913
0.0262904948033315
0.0262905926897501
0.0262906905761686
0.0262907884625872
0.0262908863490057
0.0262909842354243
0.0391840821218428
0.0391841800082614
0.0391842778946799
0.0391843757810985
0.039184473667517
0.0391845715539356
0.0262916694403541
0.0262917673267727
0.0262918652131912
0.0262919630996098
0.0262920609860283
0.0262921588724469
0.0262922567588654
0.039185354645284
0.0391854525317025
0.0391855504181211
0.0391856483045396
0.0520787461909582
0.0520788440773767
0.0391859419637953
0.0391860398502138
0.0391861377366324
0.0391862356230509
0.0262933335094695
0.026293431395888
0.0262935292823066
0.0262936271687251
0.0262937250551437
0.0134008229415622
0.0134009208279808
0.0134010187143993
5.08116600817898E-4
5.08214487236449E-4
5.08312373655E-4
-0.0123845897399264
-0.0123844918535079
-0.0123843939670893
-0.0252772960806708
-0.0252771981942522
-0.0252771003078337
-0.0510630024214151
-0.0510629045349966
-0.051062806648578
-0.0639557087621595
-0.0639556108757409
-0.0639555129893224
-0.0768484151029038
-0.0768483172164853
-0.0897412193300667
-0.102634121443648
-0.10263402355723
-0.115526925670811
-0.115526827784393
-0.128419729897974
-0.128419632011555
-0.128419534125137
-0.128419436238718
-0.1284193383523
-0.115526240465881
-0.102633142579463
-0.102633044693044
-0.0897399468066256
-0.102632848920207
-0.102632751033788
-0.11552565314737
-0.141311555260951
-0.141311457374533
-0.141311359488114
-0.141311261601696
-0.128418163715277
-0.128418065828859
-0.10263196794244
-0.102631870056022
-0.089738772169603
-0.0639526742831844
-0.0510595763967659
-0.0381664785103473
-0.0381663806239287
-0.0381662827375102
-0.0381661848510916
-0.0381660869646731
-0.0381659890782545
-0.051058891191836
-0.0381657933054174
-0.0252726954189989
-0.0123795975325803
5.13500353838214E-4
5.13598240256765E-4
5.13696126675317E-4
5.13794013093868E-4
-0.0123791081004876
-0.025272010214069
-0.0252719123276505
-0.0252718144412319
-0.0381647165548134
-0.0381646186683948
-0.0510575207819763
-0.0510574228955577
-0.0639503250091392
-0.0768432271227206
-0.0897361292363021
-0.0768430313498835
-0.076842933463465
-0.0639498355770464
-0.0381637376906279
-0.0381636398042093
-0.0252705419177908
-0.0252704440313722
-0.0123773461449537
5.15751741464892E-4
0.0134088496278834
0.026301947514302
0.0263020454007205
0.0263021432871391
0.0263022411735576
0.0134093390599762
0.0134094369463948
0.0134095348328133
0.0134096327192319
0.0134097306056504
0.013409828492069
0.0263029263784875
0.0263030242649061
0.0391961221513246
0.0263032200377432
0.0391963179241617
0.0391964158105803
0.0391965136969988
0.0520896115834174
0.0520897094698359
0.0520898073562545
0.052089905242673
0.0391970031290916
0.0263041010155101
0.0263041989019287
0.0263042967883472
0.0134113946747658
0.0134114925611843
0.0134115904476029
0.0134116883340214
0.01341178622044
5.18884106858531E-4
-0.0123740180067229
-0.0123739201203044
-0.0252668222338858
-0.0252667243474673
-0.0252666264610487
-0.0252665285746302
-0.0252664306882116
-0.0510523328017931
-0.0510522349153745
-0.0639451370289559
-0.0768380391425374
-0.0768379412561189
-0.0768378433697003
-0.0768377454832817
-0.0639446475968632
-0.0639445497104447
-0.0510514518240261
-0.0381583539376075
-0.025265256051189
-0.0123721581647704
-0.0123720602783519
5.21037608066657E-4
5.21135494485209E-4
0.0134142333809038
5.21331267322311E-4
5.21429153740862E-4
0.0134145270401594
0.013414624926578
0.0263077228129965
0.0263078206994151
0.0263079185858336
0.0392010164722522
0.0263081143586707
0.0263082122450893
0.0392013101315078
0.0392014080179264
0.0392015059043449
0.0392016037907635
0.039201701677182
0.0392017995636006
0.0263088974500191
0.0134159953364377
-0.0123699067771438
-0.0252628088907252
-0.0381557110043067
-0.0639416131178881
-0.0639415152314696
-0.076834417345051
-0.0768343194586325
-0.0897272215722139
-0.0897271236857954
-0.0897270257993768
-0.102619927912958
-0.10261983002654
-0.115512732140121
-0.115512634253703
-0.128405536367284
-0.141298438480866
-0.167084340594447
-0.179977242708028
-0.19287014482161
-0.218656046935191
-0.231548949048773
-0.244441851162354
-0.244441753275936
-0.231548655389517
-0.231548557503099
-0.20576245961668
-0.179976361730261
-0.154190263843843
-0.128404165957424
-0.115511068071006
-0.102617970184587
-0.102617872298169
-0.12840377441175
-0.141296676525332
-0.154189578638913
-0.167082480752494
-0.179975382866076
-0.179975284979657
-0.167082187093239
-0.15418908920682
-0.141295991320402
-0.141295893433983
-0.128402795547565
-0.115509697661146
-0.102616599774728
-0.102616501888309
-0.10261640400189
-0.0897233061154719
-0.0768302082290533
-0.0768301103426347
-0.0639370124562162
-0.0510439145697977
-0.0381508166833791
-0.0381507187969606
-0.025257620910542
-0.0252575230241235
-0.0123644251377049
-0.0123643272512863
-0.0123642293648678
-0.0123641314784492
5.28966407969305E-4
5.29064294387857E-4
5.29162180806408E-4
5.29260067224959E-4
5.2935795364351E-4
5.29455840062062E-4
-0.0123634462735194
-0.0123633483871008
-0.0123632505006823
5.29847385736267E-4
5.29945272154818E-4
5.30043158573369E-4
5.3014104499192E-4
0.0134232389314105
5.30336817829023E-4
0.0134234347042476
0.0263165325906661
0.0263166304770847
0.0392097283635032
0.0392098262499218
0.0521029241363403
0.0521030220227589
0.0649961199091774
0.052103217795596
0.0521033156820145
0.0521034135684331
0.0521035114548516
0.0521036093412702
0.0521037072276887
0.0521038051141073
0.0521039030005258
0.0521040008869444
0.0521040987733629
0.0521041966597815
0.0521042945462
0.0392113924326186
0.0392114903190371
0.0263185882054557
0.0263186860918743
0.0263187839782928
5.32881864711354E-4
-0.0123600202488701
-0.0252529223624515
-0.051038824476033
-0.0639317265896144
-0.0768246287031959
-0.0768245308167773
-0.0897174329303588
-0.10261033504394
-0.0897172371575217
-0.0897171392711031
-0.0639310413846846
-0.051037943498266
-0.0381448456118475
-0.0123587477254289
0.0134273501609896
0.0134274480474082
0.0392135459338267
0.0521066438202453
0.0521067417066638
0.0649998395930824
0.0649999374795009
0.0778930353659195
0.077893133252338
0.0778932311387566
0.0650003290251751
0.0650004269115937
0.0778935247980122
0.0778936226844308
0.0778937205708493
0.0778938184572679
0.0778939163436864
0.077894014230105
0.0650011121165235
0.0778942100029421
0.0778943078893606
0.0778944057757792
0.0778945036621977
0.0778946015486163
0.0778946994350349
0.0778947973214534
0.0778948952078719
0.0650019930942905
0.0778950909807091
0.0778951888671276
0.0778952867535462
0.0778953846399647
0.0778954825263833
0.0778955804128018
0.0907886782992204
0.0778957761856389
0.0778958740720575
0.077895971958476
0.0907890698448946
0.0907891677313131
0.0907892656177317
0.0907893635041502
0.0907894613905688
0.0907895592769873
0.0778966571634059
0.0778967550498244
0.077896852936243
0.0778969508226615
0.0778970487090801
0.0778971465954986
0.0650042444819172
0.0650043423683357
0.0521114402547543
0.0521115381411728
0.0521116360275914
0.0521117339140099
0.0392188318004285
0.039218929686847
0.0263260275732656
0.0134331254596841
5.40223346102695E-4
-0.0123526787674788
-0.0123525808810602
-0.0123524829946417
-0.0123523851082231
-0.0123522872218045
-0.025245189335386
-0.0381380914489674
-0.0510309935625489
-0.0768168956761303
-0.0897097977897118
-0.102602699903293
-0.102602602016875
-0.102602504130456
-0.0897094062440376
-0.076816308357619
-0.0639232104712005
-0.0639231125847819
-0.0510300146983634
-0.0381369168119448
-0.0252438189255263
-0.0252437210391077
-0.0123506231526892
-0.0123505252662706
-0.0252434273798521
-0.0381363294934335
-0.063922231607015
-0.0897081337205964
-0.115494035834178
-0.128386937947759
-0.154172840061341
-0.179958742174922
-0.192851644288504
-0.192851546402085
-0.192851448515667
-0.167065350629248
-0.141279252742829
-0.128386154856411
-0.115493056969992
-0.115492959083574
-0.102599861197155
-0.102599763310737
-0.0897066654243182
-0.0897065675378996
-0.063920469651481
-0.0510273717650625
-0.0381342738786439
-0.0252411759922254
-0.0252410781058068
-0.0123479802193883
-0.0123478823329697
-0.0252407844465512
-0.0252406865601326
-0.0252405886737141
-0.0252404907872955
-0.038133392900877
-0.0510262950144584
-0.0510261971280399
-0.0639190992416213
-0.0897050013552028
-0.0897049034687842
-0.102597805582366
-0.115490707695947
-0.115490609809529
-0.12838351192311
-0.141276414036691
-0.141276316150273
-0.141276218263854
-0.154169120377436
-0.154169022491017
-0.167061924604599
-0.17995482671818
-0.205740728831762
-0.218633630945343
-0.231526533058925
-0.244419435172506
-0.270205337286087
-0.295991239399669
-0.32177714151325
-0.360456043626832
-0.412027945740413
-0.450706847853995
-0.489385749967576
-0.502278652081158
-0.515171554194739
-0.52806445630832
-0.502278358421902
-0.463599260535483
-0.424920162649065
-0.373348064762646
-0.334668966876228
-0.283096868989809
-0.244417771103391
-0.205738673216972
-0.167059575330553
-0.141273477444135
-0.102594379557716
-0.0639152816712978
-0.0381291837848793
-0.0252360858984607
5.50011987957816E-4
0.0134431098743764
0.0134432077607949
0.0263363056472135
0.026336403533632
0.0263365014200506
0.0392295993064691
0.0392296971928877
0.0392297950793062
0.0521228929657248
0.0392299908521433
0.0392300887385619
0.0392301866249804
0.039230284511399
0.0521233823978175
0.0521234802842361
0.0521235781706546
0.0521236760570732
0.0392307739434917
0.0392308718299103
0.0521239697163288
0.0521240676027474
0.0521241654891659
0.0650172633755845
0.065017361262003
0.0650174591484216
0.0650175570348401
0.0521246549212587
0.0650177528076772
0.0650178506940958
0.0650179485805144
0.0779110464669329
0.0779111443533514
0.09080424223977
0.0908043401261886
0.0908044380126071
0.0908045358990257
0.0908046337854442
0.0908047316718628
0.0908048295582813
0.0908049274446999
0.0908050253311184
0.077912123217537
0.0779122211039555
0.0650193189903741
0.0650194168767926
0.0650195147632112
0.0650196126496297
0.0650197105360483
0.0650198084224668
0.0650199063088854
0.0650200041953039
0.0650201020817225
0.065020199968141
0.0779132978545596
0.0779133957409781
0.0908064936273967
0.0908065915138152
0.0908066894002338
0.0908067872866523
0.0908068851730709
0.0779139830594894
0.077914080945908
0.0779141788323265
0.0779142767187451
0.0779143746051636
0.0779144724915822
0.0908075703780007
0.0908076682644193
0.0779147661508379
0.0908078640372564
0.0908079619236749
0.0908080598100935
0.0908081576965121
0.0908082555829306
0.0779153534693492
0.0779154513557677
0.0779155492421863
0.0650226471286048
0.0521297450150234
0.0521298429014419
0.0521299407878605
0.052130038674279
0.0392371365606976
0.0263442344471161
0.0134513323335347
-0.0252275697800468
-0.0381204718936282
-0.0510133740072097
-0.0767992761207911
-0.102585178234373
-0.128371080347954
-0.167049982461535
-0.192835884575117
-0.231514786688698
-0.24440768880228
-0.270193590915861
-0.295979493029443
-0.308872395143024
-0.321765297256606
-0.308872199370187
-0.308872101483768
-0.28308600359735
-0.283085905710931
-0.257299807824513
-0.244406709938094
-0.244406612051676
-0.244406514165257
-0.244406416278839
-0.27019231839242
-0.308871220506002
-0.347550122619583
-0.360443024733164
-0.386228926846746
-0.399121828960327
-0.399121731073909
-0.39912163318749
-0.373335535301072
-0.347549437414653
-0.321763339528235
-0.308870241641816
-0.270191143755397
-0.231512045868979
-0.20572594798256
-0.179939850096142
-0.154153752209723
-0.141260654323305
-0.115474556436886
-0.115474458550468
-0.0896883606640491
-0.0639022627776305
-0.038116164891212
-0.0123300670047934
5.63030881625127E-4
0.0134561287680437
0.0263492266544622
0.0521353245408808
0.0392424224272993
0.0521355203137179
0.0650286182001364
0.065028716086555
0.0650288139729735
0.0779219118593921
0.0779220097458106
0.0779221076322292
0.0650292055186477
0.0779223034050663
0.0779224012914848
0.0779224991779034
0.0779225970643219
0.0779226949507405
0.090815792837159
0.0908158907235776
0.0908159886099962
0.0779230864964147
0.0779231843828332
0.0779232822692518
0.0779233801556704
0.0650304780420889
0.0650305759285075
0.065030673814926
0.0650307717013446
0.0521378695877631
0.0521379674741817
0.0521380653606002
0.0521381632470188
0.0521382611334373
0.0650313590198559
0.0650314569062744
0.077924554792693
0.0779246526791115
0.0779247505655301
0.0779248484519486
0.0779249463383672
0.0908180442247857
0.0908181421112043
0.103711239997623
0.103711337884041
0.10371143577046
0.0908185336568785
0.090818631543297
0.0908187294297156
0.0908188273161341
0.0908189252025527
0.0908190230889712
0.0908191209753898
0.0908192188618083
0.0779263167482269
0.0779264146346454
0.077926512521064
0.0779266104074825
0.0908197082939011
0.0908198061803197
0.0908199040667382
0.103713001953157
0.103713099839575
0.0908201977259939
0.0779272956124124
0.0779273934988309
0.0779274913852495
0.0779275892716681
0.0650346871580866
0.0650347850445052
0.0521418829309237
0.0392489808173423
0.0263560787037608
0.0263561765901794
0.0263562744765979
0.0263563723630165
0.026356470249435
0.0263565681358536
0.0392496660222721
0.0392497639086907
0.0263568617951092
0.0392499596815278
0.0392500575679463
0.0521431554543649
0.0521432533407834
0.052143351227202
0.0521434491136205
0.0521435470000391
0.0263576448864576
0.0263577427728762
0.0134648406592947
0.0134649385457133
5.72036432131839E-4
5.7213431855039E-4
-0.0123207677950311
-0.0123206699086125
-0.012320572022194
-0.0252134741357754
-0.0123203762493569
-0.0123202783629383
5.72819523480248E-4
5.729174098988E-4
0.0134660152963174
0.0134661131827359
0.0263592110691545
0.013466308955573
0.0134664068419916
0.0263595047284101
0.0263596026148287
0.0263597005012472
0.0263597983876658
0.0263598962740843
0.0392529941605029
0.0392530920469214
0.02636018993334
0.0392532878197585
0.0521463857061771
0.0650394835925956
0.0779325814790142
0.0908256793654327
0.0908257772518513
0.0908258751382698
0.0779329730246884
0.0779330709111069
0.0779331687975255
0.065040266683944
0.0650403645703626
0.0650404624567811
0.0779335603431997
0.0779336582296182
0.0908267561160368
0.0908268540024553
0.103719951888874
0.103720049775292
0.116613147661711
0.11661324554813
0.116613343434548
0.116613441320967
0.116613539207385
0.103720637093804
0.103720734980222
0.103720832866641
0.103720930753059
0.103721028639478
0.103721126525897
0.103721224412315
0.103721322298734
0.103721420185152
0.0908285180715707
0.103721615957989
0.103721713844408
0.103721811730826
0.103721909617245
0.103722007503663
0.103722105390082
0.103722203276501
0.103722301162919
0.103722399049338
0.103722496935756
0.103722594822175
0.103722692708593
0.103722790595012
0.10372288848143
0.103722986367849
0.0908300842542675
0.0908301821406861
0.103723280027105
0.103723377913523
0.103723475799942
0.0908305736863603
0.0908306715727788
0.0779377694591974
0.0779378673456159
0.0521519652320345
0.039259063118453
0.0134731610048716
5.8025889129014E-4
-0.0252056432222913
-0.0509915453358728
-0.0767774474494542
-0.0896703495630357
-0.102563251676617
-0.102563153790199
-0.10256305590378
-0.0896699580173615
-0.0638838601309429
-0.0509907622445243
-0.0380976643581058
-0.0123115664716872
0.0134745314147313
0.0263676293011499
0.0392607271875684
0.052153825073987
0.0650469229604055
0.0650470208468241
0.0650471187332426
0.0650472166196612
0.0650473145060797
0.0521544123924983
0.0521545102789168
0.0521546081653354
0.0521547060517539
0.0521548039381725
0.052154901824591
0.0521549997110096
0.0392620975974281
0.0392621954838467
0.0134762933702652
0.0263693912566838
0.0263694891431023
0.0392625870295209
0.0392626849159394
0.052155782802358
0.0521558806887765
0.0650489785751951
0.0521560764616136
0.0650491743480322
0.0650492722344507
0.0650493701208693
0.0650494680072878
0.0650495658937064
0.0521566637801249
0.0521567616665435
0.052156859552962
0.0392639574393806
0.0392640553257992
0.0521571532122177
0.0521572510986363
0.0650503489850548
0.0650504468714734
0.0779435447578919
0.0779436426443105
0.065050740530729
0.0650508384171476
0.0650509363035661
0.0650510341899847
0.0650511320764032
0.0650512299628218
0.0650513278492403
0.0521584257356589
0.0521585236220774
0.039265621508496
0.0263727193949145
0.0263728172813331
0.0392659151677516
0.0392660130541702
0.0392661109405887
0.0521592088270073
0.0650523067134258
0.0521594045998444
0.0650525024862629
0.0650526003726815
0.0779456982591
0.0779457961455186
0.0779458940319371
0.0779459919183557
0.0779460898047742
0.0779461876911928
0.0650532855776113
0.0650533834640299
0.0650534813504484
0.065053579236867
0.0650536771232855
0.0779467750097041
0.0779468728961226
0.0779469707825412
0.0650540686689597
0.0650541665553783
0.0650542644417969
0.0650543623282154
0.0650544602146339
0.0650545581010525
0.0650546559874711
0.0650547538738896
0.0650548517603081
0.0521619496467267
0.0650550475331453
0.0650551454195638
0.0650552433059824
0.0650553411924009
0.0779484390788195
0.077948536965238
0.0779486348516566
0.0650557327380751
0.0650558306244937
0.0779489285109122
0.0779490263973308
0.0779491242837493
0.0779492221701679
0.0908423200565864
0.090842417943005
0.0908425158294235
0.0779496137158421
0.0650567116022606
0.0650568094886792
0.0650569073750977
0.0521640052615163
0.0392711031479348
0.0134852010343534
-0.0251937010792281
-0.0638726031928095
-0.089658505306391
-0.102551407419972
-0.115444309533554
-0.128337211647135
-0.115444113760717
-0.102551015874298
-0.0767649179878796
-0.0509788201014611
-0.0380857222150425
-0.025192624328624
-0.0122995264422054
0.0134865714442131
0.0134866693306317
0.0263797672170502
0.0392728651034688
0.0392729629898873
0.0392730608763059
0.0392731587627244
0.052166256649143
0.0521663545355615
0.0521664524219801
0.0521665503083986
0.0392736481948172
0.0392737460812357
0.0521668439676543
0.0392739418540728
0.0521670397404914
0.0521671376269099
0.0650602355133285
0.065060333399747
0.0650604312861656
0.0650605291725841
0.0650606270590027
0.0392747249454212
0.0392748228318398
0.0392749207182583
0.0521680186046769
0.0650611164910954
0.077954214377514
0.0779543122639325
0.0908474101503511
0.0908475080367696
0.0779546059231882
0.0908477038096067
0.0908478016960253
0.0908478995824438
0.0908479974688624
0.0908480953552809
0.0908481932416995
0.103741291128118
0.0908483890145366
0.0908484869009552
0.0908485847873737
0.0908486826737923
0.0779557805602108
0.0779558784466294
0.0779559763330479
0.0650630742194665
0.052170172105885
0.0392772699923036
0.0263843678787221
0.0263844657651407
0.0134915636515592
0.0134916615379778
0.0263847594243963
0.0392778573108149
0.0521709551972334
0.039278053083652
0.0521711509700705
0.0650642488564891
0.0650643467429076
0.0650644446293262
0.0650645425157447
0.0521716404021633
0.0521717382885818
0.0392788361750004
0.0134929340614189
6.00031947837485E-4
6.00129834256036E-4
6.00227720674587E-4
6.00325607093139E-4
0.0134934234935117
0.0134935213799302
0.0134936192663488
6.00717152767344E-4
6.00815039185895E-4
-0.0122920870743956
-0.025184989187977
-0.0251848913015585
-0.0251847934151399
-0.0251846955287213
-0.0251845976423028
6.01500244115753E-4
6.01598130534304E-4
0.0134946960169529
0.0263877939033714
0.02638789178979
0.0392809896762085
0.0392810875626271
0.0521741854490456
0.0521742833354642
0.0392813812218827
0.0392814791083013
0.0521745769947198
0.0521746748811384
0.0521747727675569
0.0521748706539755
0.065067968540394
0.0650680664268126
0.0521751643132311
0.0392822621996497
0.0263893600860682
0.0134964579724868
6.03555858905329E-4
6.0365374532388E-4
-0.0122892483682576
-0.025182150481839
-0.0380750525954205
-0.0638609547090019
-0.0767538568225834
-0.0767537589361648
-0.0767536610497463
-0.0638605631633277
-0.0509674652769092
-0.0251813673904906
-0.0122882695040721
-0.0122881716176535
-0.012288073731235
6.05024155183597E-4
6.05122041602148E-4
6.05219928020699E-4
0.0134983178144392
0.0134984157008578
0.0263915135872764
0.0392846114736949
0.0263917093601135
0.039284807246532
0.0521779051329506
0.0521780030193691
0.0650711009057877
0.0650711987922062
0.0650712966786248
0.0650713945650433
0.0650714924514619
0.0521785903378804
0.052178688224299
0.0521787861107175
0.0521788839971361
0.0521789818835546
0.0392860797699732
0.0392861776563917
0.0263932755428103
0.0135003734292288
6.07471315647377E-4
-0.0122854307979341
-0.0251783329115155
-0.050964235025097
-0.0767501371386784
-0.0896430392522599
-0.102535941365841
-0.115428843479423
-0.141214745593004
-0.141214647706586
-0.141214549820167
-0.141214451933749
-0.14121435404733
-0.128321256160911
-0.115428158274493
-0.115428060388074
-0.102534962501656
-0.0896418646152373
-0.0767487667288187
-0.0509626688424002
-0.0380695709559816
-0.012283473069563
6.09624816855504E-4
6.09722703274055E-4
0.0135028205896926
6.09918476111157E-4
0.0135030163625297
0.0135031142489483
0.0263962121353668
0.0263963100217854
0.0263964079082039
0.0263965057946225
0.026396603681041
0.0135037015674596
0.0135037994538781
0.0135038973402967
0.0263969952267152
0.0392900931131338
0.0392901909995523
0.0521832888859709
0.0521833867723894
0.065076484658808
0.0521835825452265
0.0521836804316451
0.0521837783180636
0.0521838762044822
0.0521839740909007
0.0521840719773193
0.0521841698637378
0.0521842677501564
0.0392913656365749
0.0392914635229935
0.039291561409412
0.0392916592958306
0.0392917571822491
0.0521848550686677
0.0521849529550862
0.0521850508415048
0.0650781487279233
0.0521852466143419
0.0521853445007604
0.052185442387179
0.0392925402735975
0.0263996381600161
0.0263997360464347
0.0263998339328532
0.0392929318192718
0.0264000297056903
0.0264001275921089
0.0392932254785274
0.026400323364946
0.0264004212513645
0.0264005191377831
0.0135076170242016
6.14714910620167E-4
-0.0251711872029613
-0.0509570893165427
-0.0638499914301242
-0.0767428935437056
-0.0767427956572871
-0.0767426977708685
-0.07674259988445
-0.0767425019980314
-0.0767424041116129
-0.0767423062251943
-0.0638492083387758
-0.0380631104523572
-0.0251700125659387
-0.0122769146795201
6.16183206898435E-4
0.013509281093317
0.0264023789797355
0.0392954768661541
0.0392955747525726
0.0392956726389912
0.0521887705254097
0.0650818684118283
0.0650819662982468
0.0779750641846654
0.0779751620710839
0.0779752599575025
0.065082357843921
0.0650824557303396
0.0650825536167581
0.0521896515031767
0.0521897493895953
0.0521898472760138
0.0392969451624324
0.0392970430488509
0.0264041409352695
6.1823882168801E-4
-0.0122746632918934
-0.0509535654054749
-0.0896324675190563
-0.115418369632638
-0.154097271746219
-0.192776173859801
-0.218562075973382
-0.244347978086964
-0.257240880200545
-0.270133782314126
-0.270133684427708
-0.270133586541289
-0.257240488654871
-0.244347390768452
-0.218561292882034
-0.205668194995615
-0.192775097109197
-0.166988999222778
-0.14120290133636
-0.128309803449941
-0.115416705563522
-0.115416607677104
-0.102523509790685
-0.0896304119042668
-0.0896303140178482
-0.0767372161314297
-0.0638441182450111
-0.0509510203585926
-0.038057922472174
-0.0380578245857554
-0.0251647266993369
-0.0122716288129184
6.214690735002E-4
0.0135145669599188
0.0264076648463373
0.0393007627327559
0.0393008606191744
0.052193958505593
0.0521940563920115
0.0650871542784301
0.0779802521648486
0.0650873500512672
0.0650874479376857
0.0650875458241043
0.0650876437105228
0.0650877415969414
0.0521948394833599
0.0521949373697785
0.039302035256197
0.0393021331426156
0.0264092310290341
0.0264093289154527
0.0264094268018712
0.0264095246882898
0.0393026225747083
0.0393027204611269
0.0521958183475454
0.065088916233964
0.0521960141203825
0.0650891120068011
0.0650892098932196
0.0779823077796382
0.0779824056660567
0.0779825035524753
0.0779826014388938
0.0779826993253124
0.0779827972117309
0.0779828950981495
0.077982992984568
0.0779830908709866
0.0779831887574051
0.0779832866438237
0.0779833845302422
0.0779834824166608
0.0779835803030794
0.0650906781894979
0.0650907760759164
0.065090873962335
0.0650909718487536
0.0779840697351721
0.0779841676215907
0.0779842655080092
0.0779843633944278
0.0779844612808463
0.0650915591672649
0.0650916570536834
0.065091754940102
0.0650918528265205
0.0650919507129391
0.0650920485993576
0.0650921464857762
0.0650922443721947
0.0521993422586133
0.0521994401450318
0.0521995380314504
0.0393066359178689
0.0393067338042875
0.039306831690706
0.0393069295771246
0.0393070274635431
0.0393071253499617
0.0135212232363802
6.28321122798785E-4
-0.0251575809907827
-0.0380504831043641
-0.0638363852179456
-0.089622287331527
-0.102515189445108
-0.11540809155869
-0.141193993672271
-0.141193895785853
-0.141193797899434
-0.141193700013016
-0.141193602126597
-0.141193504240179
-0.14119340635376
-0.141193308467342
-0.141193210580923
-0.154086112694504
-0.154086014808086
-0.154085916921667
-0.154085819035249
-0.14119272114883
-0.141192623262412
-0.128299525375993
-0.128299427489575
-0.141192329603156
-0.141192231716737
-0.128299133830319
-0.1154060359439
-0.102512938057482
-0.0896198401710632
-0.0638337422846447
-0.0509406443982261
-0.0380475465118076
-0.038047448625389
-0.0251543507389705
-0.0122612528525519
6.31845033866629E-4
0.0135249429202852
0.0135250408067037
0.0264181386931223
0.0393112365795408
0.0522043344659594
0.0522044323523779
0.0522045302387965
0.065097628125215
0.0650977260116336
0.0779908238980521
0.0779909217844707
0.0779910196708892
0.0779911175573078
0.0650982154437263
0.0650983133301449
0.0650984112165634
0.077991509102982
0.0779916069894006
0.0779917048758191
0.0779918027622376
0.0779919006486562
0.0779919985350748
0.0779920964214933
0.0779921943079119
0.0779922921943304
0.077992390080749
0.0908854879671675
0.0908855858535861
0.0908856837400046
0.0908857816264232
0.0779928795128417
0.0779929773992603
0.0779930752856788
0.0779931731720974
0.0779932710585159
0.0779933689449345
0.090886466831353
0.0908865647177716
0.0779936626041901
0.0779937604906087
0.0779938583770272
0.0779939562634458
0.0779940541498643
0.0908871520362829
0.0908872499227014
0.09088734780912
0.0908874456955385
0.0779945435819571
0.0779946414683756
0.0779947393547942
0.0651018372412127
0.0651019351276313
0.0651020330140498
0.0651021309004684
0.0779952287868869
0.0779953266733055
0.077995424559724
0.0908885224461426
0.0908886203325611
0.0908887182189797
0.103781816105398
0.103781913991817
0.103782011878235
0.103782109764654
0.0908892076510725
0.103782305537491
0.10378240342391
0.103782501310328
0.103782599196747
0.103782697083165
0.103782794969584
0.0908898928560023
0.0908899907424209
0.0651040886288394
0.065104186515258
0.0522112844016765
0.0522113822880951
0.0393184801745136
0.0393185780609322
0.0393186759473507
0.0393187738337693
0.0264258717201878
0.0264259696066064
0.0264260674930249
0.0393191653794435
0.052212263265862
0.0651053611522806
0.0779984590386991
0.0779985569251177
0.0908916548115362
0.0779987526979548
0.0779988505843733
0.0779989484707919
0.0779990463572104
0.077999144243629
0.0779992421300475
0.0779993400164661
0.0651064379028846
0.0522135357893032
0.0522136336757218
0.0522137315621403
0.0522138294485589
0.0522139273349774
0.052214025221396
0.0393211231078145
0.0393212209942331
0.0264283188806516
0.0135354167670702
6.42514653488711E-4
6.42612539907262E-4
6.42710426325813E-4
-0.0122501916872556
-0.0122500938008371
-0.0122499959144185
-0.012249898028
-0.0122498001415814
-0.0251427022551629
-0.0251426043687443
-0.0380355064823258
-0.0380354085959072
-0.0509283107094887
-0.0638212128230701
-0.0896071149366516
-0.115393017050233
-0.141178919163814
-0.179857821277396
-0.205643723390977
-0.244322625504559
-0.28300152761814
-0.308787429731722
-0.334573331845303
-0.360359233958885
-0.373252136072466
-0.399038038186047
-0.386144940299629
-0.34746584241321
-0.308786744526792
-0.270107646640373
-0.218535548753955
-0.179856450867536
-0.154070352981118
-0.141177255094699
-0.115391157208281
-0.102498059321862
-0.0896049614354434
-0.0896048635490249
-0.0767117656626063
-0.0638186677761878
-0.0509255698897692
-0.0380324720033507
-0.0251393741169321
6.46723769486413E-4
0.013539821655905
0.0393259195423235
0.0522190174287421
0.0522191153151606
0.0651122132015792
0.0651123110879977
0.0522194089744163
0.0393265068608348
0.0393266047472534
0.0522197026336719
0.0522198005200905
0.052219898406509
0.0522199962929276
0.0522200941793461
0.0393271920657647
0.0264342899521832
0.0135413878386018
6.48485725020335E-4
6.48583611438886E-4
-0.0122443185021426
-0.025137220615724
-0.0380301227293055
-0.0638160248428869
-0.0896019269564684
-0.12828082907005
-0.166959731183631
-0.218531633297213
-0.244317535410794
-0.270103437524376
-0.282996339637957
-0.295889241751539
-0.28299614386512
-0.282996045978701
-0.257209948092283
-0.231423850205864
-0.218530752319446
-0.205637654433027
-0.205637556546609
-0.20563745866019
-0.218530360773772
-0.218530262887353
-0.205637165000934
-0.166958067114516
-0.115385969228097
-0.0767068713416788
-0.0380277734552602
-0.0122416755688417
0.0135444223175769
0.0393305202039954
0.052223618090414
0.0522237159768325
0.0651168138632511
0.0780099117496696
0.0780100096360882
0.0780101075225067
0.0909032054089253
0.0909033032953438
0.0909034011817624
0.0780104990681809
0.0780105969545995
0.090903694841018
0.0780107927274366
0.0780108906138551
0.0780109885002737
0.0780110863866922
0.0780111842731108
0.0651182821595293
0.0651183800459479
0.0651184779323664
0.078011575818785
0.0780116737052036
0.0780117715916221
0.0780118694780406
0.0780119673644592
0.0780120652508778
0.0651191631372963
0.0780122610237148
0.0780123589101334
0.090905456796552
0.0909055546829705
0.0909056525693891
0.103798750455808
0.103798848342226
0.103798946228645
0.103799044115063
0.103799142001482
0.0909062398879004
0.0909063377743189
0.0909064356607375
0.090906533547156
0.0909066314335746
0.0780137293199931
0.0522278272064117
0.0393349250928302
0.0264420229792488
0.0264421208656673
0.0135492187520859
6.56316638504432E-4
6.56414524922983E-4
6.56512411341534E-4
6.56610297760085E-4
0.0135497081841786
0.0135498060705972
0.0264429039570157
0.0264430018434343
0.0393360997298528
0.0393361976162714
0.0522292955026899
0.0651223933891085
0.065122491275527
0.0651225891619456
0.0780156870483641
0.0780157849347827
0.0909088828212012
0.0909089807076198
0.0909090785940384
0.0909091764804569
0.0909092743668755
0.078016372253294
0.0651234701397126
0.0651235680261311
0.0651236659125497
0.0651237637989682
0.0522308616853868
0.0522309595718053
0.0393380574582239
0.0135521553446424
-0.012233746768939
-0.0251266488825205
-0.0251265509961019
-0.0251264531096834
-0.0251263552232648
-0.0122332573368463
6.59840549572275E-4
0.0135529384359908
0.0135530363224094
0.0264461342088279
0.0393392320952465
0.052232329981665
0.0651254278680836
0.0651255257545021
0.0651256236409207
0.0651257215273392
0.0522328194137578
0.0522329173001763
0.0522330151865949
0.0522331130730134
0.052233210959432
0.0522333088458505
0.0522334067322691
0.0393405046186876
0.0393406025051062
0.0135547003915247
6.617982779433E-4
6.61896164361851E-4
-0.0122310059492196
-0.025123908062801
-0.0380168101763825
-0.0509097122899639
-0.0638026144035454
-0.0766955165171268
-0.0766954186307083
-0.0638023207442897
-0.0638022228578712
-0.0509091249714526
-0.0380160270850341
-0.0251229291986155
-0.025122831312197
-0.0251227334257784
-0.0380156355393599
-0.0380155376529413
-0.0380154397665228
-0.0509083418801042
-0.0638012439936857
-0.0638011461072671
-0.0638010482208486
-0.06380095033443
-0.0509078524480115
-0.0380147545615929
-0.0251216566751744
6.64441211244182E-4
0.0135575390976627
0.0264506369840813
0.0393437348704998
0.0522368327569184
0.0651299306433369
0.0522370285297555
0.065130126416174
0.0651302243025926
0.0651303221890111
0.0651304200754297
0.0651305179618482
0.0651306158482668
0.0651307137346853
0.0651308116211039
0.0522379095075225
0.039345007393941
0.0393451052803596
0.0264522031667781
6.66301053196655E-4
-0.0251196010603848
-0.0380125031739662
-0.0766914052875477
-0.102477307401129
-0.115370209514711
-0.128263111628292
-0.128263013741873
-0.141155915855455
-0.141155817969036
-0.141155720082618
-0.128262622196199
-0.128262524309781
-0.141155426423362
-0.128262328536944
-0.128262230650525
-0.102476132764107
-0.089583034877688
-0.0637969369912694
-0.0380108391048509
-0.0251177412184323
-0.0380106433320138
-0.0380105454455952
-0.0380104475591767
-0.0509033496727581
-0.0637962517863396
-0.063796153899921
-0.0766890560135025
-0.0766889581270839
-0.0766888602406654
-0.0895817623542468
-0.0766886644678283
-0.0637955665814097
-0.0380094686949912
-0.0251163708085726
-0.0122232729221541
6.69824964264499E-4
0.013562922850683
0.0264560207371016
0.0135631186235202
0.0264562165099387
0.0264563143963573
0.0264564122827758
0.0264565101691944
0.0264566080556129
0.0393497059420315
0.03934980382845
0.0393499017148686
0.0393499996012871
0.0522430974877057
0.0522431953741242
0.0522432932605428
0.0522433911469613
0.0393504890333799
0.0264575869197984
0.013564684806217
-0.0122212173073645
-0.0251141194209459
-0.0509000215345274
-0.0766859236481088
-0.0895788257616903
-0.115364727875272
-0.128257629988853
-0.141150532102435
-0.154043434216016
-0.154043336329598
-0.154043238443179
-0.15404314055676
-0.141150042670342
-0.141149944783923
-0.128256846897505
-0.128256749011086
-0.115363651124668
-0.115363553238249
-0.102470455351831
-0.102470357465412
-0.0895772595789935
-0.0895771616925749
-0.0766840638061563
-0.0766839659197378
-0.0766838680333192
-0.0766837701469007
-0.0637906722604821
-0.0508975743740636
-0.038004476487645
-0.0251113786012265
-0.0122182807148079
6.74817171610611E-4
6.74915058029162E-4
0.0135680129444477
0.0135681108308663
0.0135682087172848
0.0135683066037034
6.75404490121918E-4
6.75502376540469E-4
6.7560026295902E-4
6.75698149377572E-4
6.75796035796123E-4
-0.0122171060777853
-0.0251100081913668
-0.0251099103049482
-0.0251098124185297
-0.0251097145321111
-0.0380026166456926
-0.050895518759274
-0.0637884208728555
-0.102467322986437
-0.128253225100018
-0.1411461272136
-0.154039029327181
-0.166931931440763
-0.154038833554344
-0.141145735667926
-0.128252637781507
-0.115359539895089
-0.10246644200867
-0.115359344122251
-0.102466246235833
-0.102466148349414
-0.0895730504629958
-0.0766799525765772
-0.0637868546901586
-0.0508937568037401
-0.0380006589173215
-0.038000561030903
-0.0251074631444844
-0.0380003652580659
-0.0380002673716473
-0.0637861694852288
-0.0895720715988102
-0.128250973712392
-0.179822875825973
-0.218501777939555
-0.244287680053136
-0.257180582166717
-0.257180484280299
-0.23139438639388
-0.205608288507462
-0.166929190621043
-0.115357092734625
-0.0895709948482062
-0.0508918969617876
-0.0251057990753691
-0.0122127011889505
6.8039669746803E-4
6.80494583886581E-4
0.0135735924703051
6.80690356723683E-4
6.80788243142234E-4
6.80886129560786E-4
6.80984015979337E-4
6.81081902397888E-4
6.81179788816439E-4
6.81277675234991E-4
6.81375561653542E-4
6.81473448072093E-4
6.81571334490644E-4
0.0135746692209092
0.0135747671073277
6.81864993746298E-4
6.81962880164849E-4
6.820607665834E-4
6.82158653001952E-4
6.82256539420503E-4
0.0135753544258391
6.82452312257605E-4
6.82550198676156E-4
-0.0251033519149053
-0.0251032540284867
-0.0379961561420682
-0.0508890582556496
-0.0508889603692311
-0.0508888624828125
-0.037995764596394
-0.0379956667099754
-0.0251025688235569
-0.0251024709371383
-0.0251023730507198
-0.0122092751643012
-0.0122091772778827
-0.0122090793914641
6.84018494954425E-4
6.84116381372976E-4
0.0135772142677915
6.84312154210078E-4
6.84410040628629E-4
6.84507927047181E-4
0.0135776058134657
0.0135777036998843
6.84801586302834E-4
6.84899472721385E-4
6.84997359139937E-4
6.85095245558488E-4
-0.012207806868023
-0.0251007089816044
-0.0251006110951859
-0.0379935132087673
-0.0379934153223488
-0.0379933174359302
-0.0379932195495117
-0.0379931216630931
-0.0379930237766746
-0.050885925890256
-0.0508858280038374
-0.0508857301174189
-0.0508856322310003
-0.0508855343445818
-0.0508854364581632
-0.0508853385717447
-0.0508852406853261
-0.0508851427989076
-0.050885044912489
-0.0379919470260705
-0.0250988491396519
-0.0250987512532334
-0.0122056533668148
-0.0122055554803963
6.87542406022268E-4
0.0135806402924408
0.0135807381788594
0.0135808360652779
0.0264739339516965
0.026474031838115
0.0393671297245336
0.0393672276109521
0.0522603254973707
0.0522604233837892
0.0522605212702078
0.0522606191566263
0.0522607170430449
0.0651538149294634
0.065153912815882
0.0780470107023005
0.0780471085887191
0.0780472064751376
0.0780473043615562
0.0651544022479747
0.0651545001343933
0.0651545980208118
0.0651546959072304
0.0651547937936489
0.0522618916800675
0.052261989566486
0.0522620874529046
0.0522621853393231
0.0393692832257417
0.0393693811121602
0.0522624789985788
0.0522625768849974
0.0522626747714159
0.0522627726578345
0.052262870544253
0.0393699684306716
0.0264770663170901
0.0264771642035087
0.0135842620899272
6.91359976345765E-4
-0.0122015421372357
-0.0250944442508171
-0.0379873463643986
-0.03798724847798
-0.0508801505915615
-0.0637730527051429
-0.0637729548187244
-0.0637728569323058
-0.0508797590458873
-0.0508796611594687
-0.0379865632730502
-0.0379864653866316
-0.0637723675002131
-0.0766652696137945
-0.089558171727376
-0.115344073840957
-0.141129975954539
-0.15402287806812
-0.179808780181702
-0.192701682295283
-0.192701584408865
-0.192701486522446
-0.192701388636028
-0.179808290749609
-0.16691519286319
-0.154022094976772
-0.154021997090353
-0.154021899203935
-0.154021801317516
-0.141128703431098
-0.141128605544679
-0.141128507658261
-0.128235409771842
-0.115342311885424
-0.102449213999005
-0.0895561161125864
-0.0895560182261678
-0.0766629203397493
-0.0637698224533307
-0.0637697245669122
-0.0508766266804936
-0.0379835287940751
-0.0250904309076565
-0.025090333021238
-0.0121972351348194
6.95862751599121E-4
6.95960638017672E-4
6.96058524436224E-4
-0.0121968435891452
-0.0250897457027267
-0.0508756478163081
-0.0766615499298896
-0.102447452043471
-0.128233354157052
-0.141126256270634
-0.154019158384215
-0.166912060497797
-0.166911962611378
-0.16691186472496
-0.154018766838541
-0.141125668952123
-0.141125571065704
-0.128232473179285
-0.115339375292867
-0.102446277406448
-0.0766601795200298
-0.0508740816336113
-0.0250879837471928
-0.0121948858607742
6.9821202564435E-4
0.0135913099120629
0.0135914077984815
0.0135915056849
0.0264846035713186
0.0135917014577371
0.0264847993441557
0.0393778972305742
0.0522709951169928
0.0651640930034113
0.0651641908898299
0.0651642887762484
0.065164386662667
0.0522714845490855
0.0522715824355041
0.0522716803219226
0.0522717782083412
0.0522718760947597
0.0522719739811783
0.0522720718675968
0.0522721697540154
0.0393792676404339
0.0264863655268525
0.026486463413271
0.0135935612996896
0.0135936591861081
7.00757072526682E-4
-0.0121921450410548
-0.0379780471546362
-0.0637639492682177
-0.0895498513817991
-0.102442753495381
-0.115335655608962
-0.128228557722543
-0.128228459836125
-0.115335361949706
-0.115335264063288
-0.102442166176869
-0.0895490682904507
-0.0895489704040321
-0.0895488725176136
-0.0766557746311951
-0.0766556767447765
-0.0766555788583579
-0.0766554809719394
-0.0766553830855208
-0.0637622851991023
-0.0508691873126837
-0.0508690894262652
-0.0379759915398466
-0.0250828936534281
-0.0250827957670095
-0.012189697880591
-0.0121895999941724
-0.0121895021077539
-0.0121894042213353
-0.0250823063349168
-0.0250822084484982
-0.0250821105620797
-0.0379750126756611
-0.0508679147892426
-0.050867816902824
-0.0508677190164055
-0.0379746211299869
-0.0250815232435684
-0.0250814253571498
-0.0121883274707313
7.04770415687281E-4
0.0135978683021058
0.0264909661885244
0.0393840640749429
0.0522771619613615
0.06517025984778
0.0651703577341986
0.0522774556206171
0.0651705535070357
0.0651706513934542
0.0651707492798728
0.0780638471662913
0.0780639450527099
0.0780640429391284
0.078064140825547
0.0651712387119655
0.0651713365983841
0.0651714344848026
0.0651715323712212
0.0651716302576398
0.0651717281440583
0.0780648260304768
0.0780649239168954
0.090958021803314
0.0780651196897325
0.0780652175761511
0.0651723154625696
0.0651724133489882
0.0651725112354067
0.0651726091218253
0.0651727070082438
0.0780658048946624
0.0651729027810809
0.0522800006674995
0.052280098553918
0.0522801964403366
0.0522802943267551
0.0522803922131737
0.0522804900995922
0.0522805879860108
0.0522806858724293
0.0393877837588479
0.0393878816452664
0.039387979531685
0.0393880774181035
0.0393881753045221
0.0393882731909406
0.0393883710773592
0.0393884689637777
0.0264955668501963
0.0136026647366148
0.0136027626230334
0.0136028605094519
0.0136029583958705
7.10056282289047E-4
7.10154168707598E-4
-0.0121827479448739
-0.0379686500584553
-0.0508615521720368
-0.0637544542856182
-0.0637543563991996
-0.0766472585127811
-0.0766471606263625
-0.076647062739944
-0.0637539648535254
-0.0637538669671069
-0.0508607690806883
-0.0508606711942698
-0.0379675733078512
-0.0379674754214327
-0.0250743775350141
-0.0121812796485956
-0.012181181762177
7.1191612424152E-4
7.12014010660071E-4
0.0136051118970786
7.12209783497173E-4
7.12307669915725E-4
7.12405556334276E-4
7.12503442752827E-4
-0.0121803986708286
-0.0250733007844101
-0.0379662028979915
-0.037966105011573
-0.0508590071251544
-0.0379659092387359
-0.0379658113523173
-0.0250727134658988
-0.0121796155794802
-0.0121795176930617
7.1358019335689E-4
-0.0121793219202246
-0.025072224033806
-0.0379651261473875
-0.0379650282609689
-0.0508579303745504
-0.0508578324881318
-0.0508577346017133
-0.0508576367152947
-0.0508575388288761
-0.0379644409424576
-0.037964343056039
-0.0250712451696205
-0.0121781472832019
7.14950603216607E-4
0.0136080484896352
0.0265011463760537
0.0393942442624723
0.0393943421488908
0.0522874400353094
0.0393945379217279
0.0393946358081465
0.039394733694565
0.0522878315809836
0.0522879294674021
0.0651810273538207
0.0651811252402392
0.0651812231266578
0.0651813210130763
0.0522884188994949
0.0651815167859134
0.065181614672332
0.0651817125587505
0.0780748104451691
0.0780749083315876
0.0780750062180062
0.0780751041044247
0.0651822019908433
0.0651822998772618
0.0780753977636804
0.0780754956500989
0.0780755935365175
0.078075691422936
0.0780757893093546
0.0780758871957731
0.0780759850821917
0.0651830829686102
0.0651831808550288
0.0651832787414473
0.0651833766278659
0.0651834745142844
0.065183572400703
0.0651836702871215
0.0780767681735401
0.0780768660599587
0.0651839639463772
0.0651840618327958
0.0651841597192143
0.0780772576056329
0.0780773554920514
0.07807745337847
0.0780775512648885
0.0780776491513071
0.0780777470377256
0.0780778449241442
0.0780779428105627
0.0780780406969813
0.0780781385833998
0.0780782364698184
0.0780783343562369
0.0780784322426555
0.078078530129074
0.0651856280154926
0.0651857259019111
0.0651858237883297
0.0651859216747482
0.0651860195611668
0.0522931174475853
0.0522932153340039
0.0522933132204224
0.039400411106841
0.0265075089932595
0.0265076068796781
0.0265077047660966
0.0265078026525152
0.0394009005389337
0.0394009984253523
0.0522940963117708
0.0522941941981894
0.0394012920846079
0.0522943899710265
0.0522944878574451
0.0394015857438636
0.0394016836302822
0.0394017815167007
0.0265088794031193
0.0136159772895378
-0.0121699248240436
-0.0508488269376251
-0.0766347290512065
-0.102420631164788
-0.115313533278369
-0.128206435391951
-0.128206337505532
-0.128206239619114
-0.115313141732695
-0.115313043846277
-0.102419945959858
-0.0895268480734396
-0.076633750187021
-0.0637406523006025
-0.0508475544141839
-0.0508474565277654
-0.0379543586413468
-0.0379542607549283
-0.0508471628685097
-0.0508470649820912
-0.0508469670956726
-0.0508468692092541
-0.0637397713228355
-0.063739673436417
-0.0637395755499984
-0.0637394776635799
-0.0637393797771613
-0.0766322818907428
-0.0766321840043242
-0.0766320861179057
-0.0637389882314871
-0.0508458903450686
-0.03795279245865
-0.0379526945722315
-0.0508455966858129
-0.0637384987993943
-0.0766314009129758
-0.0895243030265572
-0.102417205140139
-0.10241710725372
-0.102417009367302
-0.076630911480883
-0.0508448135944645
-0.0379517157080459
-0.0250586178216274
7.27480064791163E-4
0.0136205779512097
0.0265136758376283
0.0394067737240468
0.0394068716104654
0.0522999694968839
0.0523000673833025
0.065193165269721
0.0523002631561396
0.0523003610425581
0.0523004589289767
0.0523005568153952
0.0523006547018138
0.0523007525882323
0.0523008504746509
0.0394079483610694
0.026515046247488
0.0265151441339065
0.0136222420203251
0.0136223399067436
0.0136224377931622
7.29535679580738E-4
7.29633565999289E-4
-0.0121632685475822
-0.0121631706611636
-0.0250560727747451
-0.0379489748883265
-0.050841877001908
-0.0508417791154894
-0.0637346812290708
-0.0766275833426523
-0.0895204854562337
-0.0895203875698152
-0.0895202896833966
-0.0895201917969781
-0.0766270939105595
-0.063733996024141
-0.0637338981377224
-0.0508408002513039
-0.0508407023648853
-0.0637336044784668
-0.0766265065920482
-0.0895194087056297
-0.102412310819211
-0.115305212932793
-0.115305115046374
-0.128198017159955
-0.128197919273537
-0.128197821387118
-0.1153047235007
-0.141090625614281
-0.153983527727863
-0.166876429841444
-0.166876331955026
-0.179769234068607
-0.179769136182189
-0.17976903829577
-0.153982940409351
-0.128196842522933
-0.115303744636514
-0.102410646750096
-0.0766245488636772
-0.0637314509772587
-0.0508383530908401
-0.0379452552044216
-0.037945157318003
-0.0379450594315845
-0.0508379615451659
-0.0637308636587473
-0.0637307657723288
-0.0637306678859103
-0.0637305699994917
-0.0508374721130732
-0.0379443742266546
-0.025051276340236
7.34821546182503E-4
0.0136279194326011
7.35017319019606E-4
0.0136281152054382
0.0136282130918567
0.0265213109782753
0.0265214088646938
0.0265215067511124
0.0265216046375309
0.0265217025239495
0.013628800410368
0.0136288982967866
0.0136289961832051
0.0265220940696237
0.0265221919560422
0.0265222898424608
0.0265223877288793
0.0265224856152979
7.36583501716425E-4
-0.012156318611865
-0.0121562207254465
-0.0379421228390279
-0.0637280249526094
-0.102406927066191
-0.128192829179772
-0.166871731293354
-0.192657633406935
-0.218443535520517
-0.231336437634098
-0.244229339747679
-0.231336241861261
-0.218443143974842
-0.192657046088424
-0.153977948202005
-0.128191850315587
-0.115298752429168
-0.10240565454275
-0.0895125566563311
-0.0766194587699126
-0.076619360883494
-0.0637262629970754
-0.0637261651106569
-0.0766190672242383
-0.0895119693378198
-0.102404871451401
-0.115297773564983
-0.128190675678564
-0.141083577792146
-0.128190479905727
-0.102404382019308
-0.0766182841328899
-0.0508321862464714
-0.0379390883600528
-0.0250459904736343
-0.0121528925872157
7.4020529920282E-4
0.0136333031856214
0.0265264010720399
0.0394194989584585
0.052312596844877
0.0523126947312956
0.0523127926177141
0.0394198905041327
0.0523129883905512
0.0523130862769698
0.0523131841633883
0.0523132820498069
0.0523133799362254
0.065206477822644
0.0652065757090625
0.0523136735954811
0.0394207714818996
0.0394208693683182
0.0394209672547367
0.0265280651411553
0.0265281630275738
0.0265282609139924
0.0265283588004109
0.0394214566868295
0.052314554573248
0.0523146524596666
0.0523147503460852
0.0523148482325037
0.0523149461189223
0.0523150440053408
0.0523151418917594
0.0523152397781779
0.0652083376645965
0.052315435551015
0.0523155334374336
0.0523156313238521
0.0652087292102707
0.0652088270966892
0.0652089249831078
0.0652090228695263
0.0652091207559449
0.0652092186423634
0.052316316528782
0.0394234144152005
0.0394235123016191
0.0265306101880376
0.0265307080744562
0.0136378059608747
0.0136379038472933
0.0265310017337118
0.0265310996201304
0.0265311975065489
0.0394242953929675
0.039424393279386
0.0265314911658046
0.0265315890522231
0.0136386869386417
0.0136387848250602
7.4588271147879E-4
-0.0121470194021027
-0.0121469215156841
-0.0121468236292656
-0.012146725742847
-0.0121466278564285
-0.0121465299700099
-0.0121464320835914
7.466658028272E-4
7.46763689245751E-4
7.46861575664302E-4
0.0136399594620829
0.0265330573485014
0.02653315523492
0.0394262531213385
0.0523193510077571
0.0523194488941756
0.0523195467805942
0.0523196446670127
0.0523197425534313
0.0523198404398498
0.0523199383262684
0.0523200362126869
0.0523201340991055
0.052320231985524
0.0523203298719426
0.0394274277583611
0.0265345256447797
0.0136416235311982
0.0136417214176168
7.48819304035327E-4
7.48917190453878E-4
7.49015076872429E-4
7.4911296329098E-4
0.0136422108497095
0.0136423087361281
0.0136424066225466
0.0265355045089652
0.0265356023953837
0.0265357002818023
0.0265357981682208
0.0265358960546394
0.0394289939410579
0.0523220918274765
0.052322189713895
0.0523222876003136
0.0523223854867321
0.0652154833731507
0.0652155812595693
0.0652156791459878
0.0652157770324063
0.0652158749188249
0.0652159728052435
0.052323070691662
0.0523231685780806
0.0652162664644991
0.0652163643509177
0.0652164622373362
0.0781095601237548
0.0781096580101733
0.0781097558965919
0.0781098537830104
0.065216951669429
0.0652170495558475
0.0652171474422661
0.0652172453286846
0.0652173432151032
0.0523244411015217
0.0523245389879403
0.0265386368743588
7.52734760777375E-4
-0.0121401673528041
-0.0250330694663855
-0.025032971579967
-0.0379258736935484
-0.0379257758071299
-0.0250326779207113
-0.0250325800342928
-0.0121394821478742
-0.0250323842614557
-0.0121392863750371
-0.0121391884886186
-0.0121390906022
7.54007284218541E-4
0.0136471051706371
0.0265402030570556
0.0394333009434742
0.0394333988298927
0.0394334967163113
0.0523265946027298
0.0523266924891484
0.052326790375567
0.0652198882619855
0.065219986148404
0.0652200840348226
0.0652201819212412
0.0781132798076597
0.0652203776940782
0.0652204755804968
0.0652205734669154
0.0652206713533339
0.0652207692397525
0.065220867126171
0.0781139650125896
0.0781140628990081
0.0652211607854267
0.0652212586718452
0.0523283565582638
0.0523284544446823
0.0523285523311009
0.0394356502175194
0.039435748103938
0.0394358459903565
0.0394359438767751
0.0265430417631936
0.0136501396496122
0.0136502375360307
7.57335422449282E-4
7.57433308867833E-4
-0.0250284688047136
-0.0379213709182951
-0.0508142730318765
-0.076600175145458
-0.0894930772590394
-0.102385979372621
-0.115278881486202
-0.115278783599784
-0.102385685713365
-0.0894925878269466
-0.0637064899405281
-0.0508133920541095
-0.037920294167691
-0.0250271962812725
-0.0121340983948539
7.58999491564652E-4
0.0136520973779832
0.0265451952644018
0.0265452931508203
0.0265453910372389
0.0265454889236574
0.013652586810076
0.0136526846964945
0.0265457825829131
0.0394388804693316
0.0394389783557502
0.0523320762421687
0.0652251741285873
0.0781182720150058
0.0781183699014244
0.0652254677878429
0.0652255656742615
0.07811866356068
0.0781187614470986
0.0781188593335171
0.0781189572199357
0.0781190551063542
0.0781191529927728
0.0910122508791913
0.0781193487656099
0.0910124466520284
0.078119544538447
0.0781196424248655
0.0781197403112841
0.0781198381977026
0.0781199360841212
0.0652270339705397
0.0523341318569583
0.0523342297433768
0.0523343276297954
0.0394414255162139
0.0394415234026325
0.052334621289051
0.0523347191754696
0.0523348170618881
0.0523349149483067
0.0523350128347253
0.0652281107211438
0.0781212086075623
0.0910143064939809
0.103907404380399
0.103907502266818
0.103907600153237
0.103907698039655
0.103907795926074
0.0910148938124922
0.0781219916989108
0.0652290895853293
0.0523361874717479
0.0394432853581664
0.013657383244585
7.6448113100352E-4
-0.0250214209825779
-0.0508073230961594
-0.0637002252097408
-0.0637001273233223
-0.0637000294369037
-0.0508069315504852
-0.0379138336640666
-0.0250207357776481
-0.0121276378912295
7.65459995189032E-4
0.0136585578816076
0.0265516557680261
0.0394447536544447
0.0523378515408632
0.0652309494272818
0.0781240473137003
0.0910171452001189
0.0910172430865374
0.103910340972956
0.103910438859375
0.103910536745793
0.116803634632212
0.11680373251863
0.116803830405049
0.129696928291467
0.129697026177886
0.142590124064304
0.129697221950723
0.142590319837142
0.14259041772356
0.142590515609979
0.142590613496397
0.142590711382816
0.142590809269234
0.129697907155653
0.129698005042071
0.11680510292849
0.116805200814908
0.129698298701327
0.129698396587746
0.129698494474164
0.129698592360583
0.129698690247001
0.14259178813342
0.142591886019838
0.129698983906257
0.129699081792675
0.129699179679094
0.129699277565513
0.129699375451931
0.12969947333835
0.129699571224768
0.116806669111187
0.103913766997605
0.103913864884024
0.0910209627704424
0.0910210606568609
0.0910211585432795
0.103914256429698
0.103914354316117
0.103914452202535
0.0910215500889537
0.0781286479753722
0.0652357458617908
0.0523428437482093
0.0523429416346279
0.0394500395210464
0.026557137407465
0.0265572352938836
0.0136643331803021
0.0136644310667207
7.71528953139207E-4
7.71626839557759E-4
7.7172472597631E-4
-0.0121211773876051
-0.0121210795011866
-0.012120981614768
7.72116271650515E-4
7.72214158069066E-4
-0.0121206879555124
-0.0250135900690938
-0.0250134921826753
-0.0379063942962567
-0.0507992964098382
-0.0636921985234196
-0.0765851006370011
-0.0765850027505825
-0.076584904864164
-0.0636918069777454
-0.0507987090913269
-0.0250126112049083
7.73486681510232E-4
0.0136665845679288
0.0265596824543473
0.0394527803407659
0.0523458782271844
0.065238976113603
0.0523460740000215
0.0652391718864401
0.0652392697728586
0.0781323676592772
0.0781324655456957
0.0781325634321143
0.0910256613185328
0.0910257592049514
0.0910258570913699
0.0781329549777885
0.078133052864207
0.0781331507506256
0.0781332486370442
0.0910263465234627
0.0910264444098813
0.0910265422962998
0.0910266401827184
0.0910267380691369
0.0910268359555555
0.091026933841974
0.0910270317283926
0.0781341296148111
0.0781342275012297
0.0781343253876482
0.0781344232740668
0.0910275211604853
0.0781346190469039
0.0910277169333224
0.091027814819741
0.10392091270616
0.103921010592578
0.103921108478997
0.103921206365415
0.103921304251834
0.103921402138252
0.0910285000246708
0.0910285979110894
0.0910286957975079
0.0910287936839265
0.103921891570345
0.103921989456764
0.103922087343182
0.103922185229601
0.0910292831160192
0.0910293810024378
0.0910294788888563
0.0910295767752749
0.0910296746616934
0.091029772548112
0.103922870434531
0.103922968320949
0.103923066207368
0.0910301640937862
0.0910302619802048
0.0910303598666233
0.103923457753042
0.10392355563946
0.103923653525879
0.103923751412298
0.103923849298716
0.103923947185135
0.0910310450715532
0.0910311429579717
0.10392424084439
0.103924338730809
0.103924436617227
0.103924534503646
0.103924632390064
0.103924730276483
0.103924828162902
0.0910319260493201
0.0910320239357387
0.0910321218221572
0.0910322197085758
0.103925317594994
0.103925415481413
0.103925513367831
0.10392561125425
0.0910327091406685
0.0910328070270871
0.0910329049135056
0.0910330027999242
0.0910331006863427
0.0910331985727613
0.0910332964591798
0.0910333943455984
0.0910334922320169
0.0781405901184355
0.078140688004854
0.0781407858912726
0.0781408837776911
0.0781409816641097
0.0781410795505283
0.0652481774369468
0.0652482753233653
0.0652483732097839
0.0523554710962025
0.039462568982621
0.0394626668690396
0.0394627647554581
0.0265698626418767
0.0265699605282952
0.0265700584147138
0.0394631563011323
0.0265702541875509
0.0394633520739694
0.039463449960388
0.0394635478468065
0.0523566457332251
0.0523567436196436
0.0652498415060622
0.0652499393924807
0.0781430372788993
0.0652501351653178
0.0652502330517364
0.0652503309381549
0.0652504288245735
0.065250526710992
0.0652506245974106
0.0652507224838291
0.0652508203702477
0.0652509182566662
0.0523580161430848
0.0394651140295033
0.0394652119159219
0.0265723098023404
0.026572407688759
0.0136795055751775
7.86603461596094E-4
-0.0121062986519854
-0.0121062007655668
-0.0249991028791483
-0.0249990049927297
-0.0249989071063111
-0.0121058092198926
-0.012105711333474
7.87386552944504E-4
7.87484439363055E-4
7.87582325781606E-4
-0.0121053197877998
7.87778098618709E-4
7.8787598503726E-4
-0.0121050261285442
-0.0121049282421256
-0.0249978303557071
-0.0507837324692885
-0.06367663458287
-0.0894625366964514
-0.102355438810033
-0.115248340923614
-0.115248243037196
-0.115248145150777
-0.115248047264359
-0.12814094937794
-0.128140851491522
-0.128140753605103
-0.141033655718684
-0.153926557832266
-0.166819459945847
-0.179712362059429
-0.19260526417301
-0.205498166286592
-0.218391068400173
-0.231283970513755
-0.257069872627336
-0.269962774740918
-0.269962676854499
-0.26996257896808
-0.282855481081662
-0.282855383195243
-0.295748285308825
-0.308641187422406
-0.308641089535988
-0.334426991649569
-0.347319893763151
-0.360212795876732
-0.360212697990313
-0.347319600103895
-0.334426502217476
-0.308640404331058
-0.295747306444639
-0.269961208558221
-0.257068110671802
-0.257068012785384
-0.244174914898965
-0.231281817012546
-0.231281719126128
-0.231281621239709
-0.231281523353291
-0.231281425466872
-0.231281327580454
-0.218388229694035
-0.231281131807617
-0.218388033921198
-0.20549493603478
-0.192601838148361
-0.179708740261942
-0.166815642375524
-0.153922544489105
-0.141029446602687
-0.141029348716268
-0.14102925082985
-0.141029152943431
-0.166815055057013
-0.192600957170594
-0.205493859284175
-0.218386761397757
-0.231279663511338
-0.24417256562492
-0.257065467738501
-0.231279369852083
-0.205493271965664
-0.166814174079246
-0.128135076192827
-0.0894559783064085
-0.0636698804199899
-0.0507767825335714
-0.0378836846471528
-0.0378835867607343
-0.0249904888743157
-0.0249903909878972
-0.0120972931014786
-0.0120971952150601
-0.0120970973286415
7.9600055777701E-4
0.0136890984441956
0.0136891963306141
0.0265822942170327
0.0394753921034512
0.0523684899898698
0.0523685878762883
0.0652616857627069
0.0652617836491254
0.065261881535544
0.0652619794219625
0.0523690773083811
0.0523691751947996
0.0652622730812182
0.0652623709676367
0.0781554688540553
0.0781555667404738
0.0781556646268924
0.0781557625133109
0.0652628603997295
0.052369958286148
0.0523700561725666
0.0523701540589851
0.0523702519454037
0.0523703498318222
0.0523704477182408
0.0523705456046593
0.0652636434910779
0.0652637413774964
0.052370839263915
0.0652639371503335
0.0652640350367521
0.0652641329231706
0.0652642308095892
0.0652643286960077
0.0652644265824263
0.0652645244688448
0.0523716223552634
0.052371720241682
0.0523718181281005
0.0523719160145191
0.0523720139009376
0.0652651117873562
0.0652652096737747
0.0781583075601933
0.0781584054466118
0.0652655033330304
0.0652656012194489
0.0652656991058675
0.065265796992286
0.0652658948787046
0.0652659927651231
0.0652660906515417
0.0652661885379602
0.0523732864243788
0.0394803843107973
0.0394804821972159
0.0265875800836344
0.013694677970053
8.01775856471532E-4
-0.0249841262571099
-0.0378770283706914
-0.0507699304842728
-0.0765558325978543
-0.0894487347114357
-0.102341636825017
-0.102341538938599
-0.0894484410521801
-0.0765553431657615
-0.0636622452793429
-0.0378761473929244
-0.0249830495065059
-0.0249829516200873
-0.0120898537336688
8.032441527498E-4
0.0136963420391684
0.0265894399255869
0.0394825378120055
0.039482635698424
0.0394827335848426
0.0394828314712611
0.0265899293576797
0.0136970272440982
0.0136971251305168
8.04223016935312E-4
8.04320903353863E-4
8.04418789772415E-4
8.04516676190966E-4
0.0136976145626095
0.0136977124490281
0.0136978103354466
0.0265909082218652
0.0265910061082837
0.0394841039947023
0.0523772018811208
0.0523772997675394
0.0523773976539579
0.0652704955403765
0.065270593426795
0.0523776913132136
0.0523777891996321
0.0394848870860507
0.0394849849724692
0.0394850828588878
0.0265921807453063
0.0265922786317249
0.0394853765181434
0.026592474404562
0.0265925722909805
0.0394856701773991
0.0394857680638176
0.0394858659502362
0.0394859638366547
0.0265930617230733
0.0265931596094918
0.0265932574959104
0.013700355382329
0.0265934532687475
0.0265935511551661
0.0394866490415846
0.0394867469280032
0.0394868448144217
0.0394869427008403
0.0394870405872588
0.0265941384736774
0.0137012363600959
0.0137013342465145
-0.012084567867067
-0.0249774699806484
-0.0378703720942299
-0.0507632742078113
-0.0636561763213928
-0.0765490784349742
-0.0765489805485557
-0.0765488826621371
-0.0636557847757186
-0.0507626868893
-0.0378695890028815
-0.0378694911164629
-0.0249763932300444
-0.0378692953436258
-0.0378691974572073
-0.0507620995707887
-0.0636550016843702
-0.0636549037979516
-0.0765478059115331
-0.0765477080251145
-0.076547610138696
-0.0894405122522774
-0.0894404143658589
-0.11522631647944
-0.128119218593022
-0.153905120706603
-0.166798022820185
-0.179690924933766
-0.192583827047348
-0.179690729160929
-0.16679763127451
-0.153904533388092
-0.141011435501673
-0.141011337615255
-0.128118239728836
-0.115225141842418
-0.128118043955999
-0.153903946069581
-0.192582848183162
-0.231261750296743
-0.269940652410325
-0.321512554523906
-0.360191456637488
-0.385977358751069
-0.398870260864651
-0.398870162978232
-0.385977065091814
-0.360190967205395
-0.321511869318977
-0.308618771432558
-0.282832673546139
-0.244153575659721
-0.231260477773302
-0.205474379886884
-0.192581282000465
-0.179688184114047
-0.166795086227628
-0.14100898834121
-0.128115890454791
-0.102329792568372
-0.0894366946819539
-0.0636505967955354
-0.0507574989091168
-0.0378644010226983
-0.0249713031362797
-0.0120782052498612
8.14892636557394E-4
0.0137079905229759
0.0266010884093945
0.039494186295813
0.0523872841822316
0.0523873820686502
0.0652804799550687
0.0652805778414872
0.0652806757279058
0.0781737736143244
0.0652808715007429
0.0652809693871615
0.06528106727358
0.0781741651599986
0.0781742630464171
0.0781743609328357
0.0781744588192542
0.0781745567056728
0.0781746545920913
0.0652817524785099
0.0523888503649284
0.052388948251347
0.0523890461377655
0.0523891440241841
0.0523892419106026
0.0523893397970212
0.0394964376834397
0.0137105355698583
-0.0120753665437232
-0.0378612686573046
-0.0636471707708861
-0.0894330728844675
-0.128111974998049
-0.16679087711163
-0.205469779225212
-0.257041681338793
-0.295720583452375
-0.347292485565956
-0.373078387679538
-0.385971289793119
-0.398864191906701
-0.398864094020282
-0.398863996133863
-0.373077898247445
-0.360184800361026
-0.334398702474608
-0.295719604588189
-0.257040506701771
-0.205468408815352
-0.166789310928934
-0.128110213042515
-0.0894311151560965
-0.0636450172696779
-0.0507519193832594
-0.0507518214968408
-0.0378587236104223
-0.0507516257240037
-0.0507515278375852
-0.0507514299511666
-0.0507513320647481
-0.0507512341783295
-0.050751136291911
-0.0636440384054924
-0.0765369405190739
-0.0894298426326553
-0.102322744746237
-0.102322646859818
-0.1023225489734
-0.102322451086981
-0.0765363532005626
-0.063643255314144
-0.0507501574277255
-0.0249640595413069
-0.0120709616548884
8.22136231530184E-4
8.22234117948735E-4
0.0137153320043673
0.0137154298907858
0.0266085277772044
0.0266086256636229
0.0266087235500415
0.02660882143646
0.0395019193228786
0.0395020172092971
0.0395021150957157
0.0266092129821342
0.0137163108685528
-0.0120695912450286
-0.0378554933586101
-0.0636413954721915
-0.076534297585773
-0.0765341996993544
-0.0894271018129359
-0.0894270039265173
-0.0765339060400988
-0.0636408081536802
-0.0507477102672617
-0.0378546123808431
-0.0507475144944246
-0.037854416608006
-0.0249613187215875
-0.0120682208351689
8.24877051249618E-4
0.0137179749376682
0.0137180728240867
0.0266111707105053
0.0395042685969238
0.0266113664833424
0.0266114643697609
0.0266115622561795
0.013718660142598
8.25758029016579E-4
-0.0120671440845649
-0.0249600461981463
-0.0378529483117278
-0.0378528504253092
-0.0507457525388907
-0.0378526546524721
-0.0249595567660536
-0.012066458879635
8.2663900678354E-4
0.0137197368932021
0.0266128347796206
0.0395059326660392
0.0395060305524577
0.0523991284388763
0.0652922263252948
0.0652923242117134
0.065292422098132
0.0652925199845505
0.052399617870969
0.0523997157573876
0.0395068136438061
0.0266139115302247
0.0266140094166433
0.0266141073030618
0.0395072051894804
0.0395073030758989
0.0524004009623175
0.065293498848736
0.0781865967351546
0.0781866946215731
0.0652937925079917
0.0652938903944102
0.0652939882808288
0.0652940861672473
0.0652941840536659
0.0652942819400844
0.065294379826503
0.0652944777129215
0.0652945755993401
0.0652946734857586
0.0652947713721772
0.0781878692585957
0.0781879671450143
0.0910810650314328
0.0910811629178514
0.0781882608042699
0.0652953586906885
0.052402456577107
0.0524025544635256
0.0395096523499441
0.0266167502363627
0.0266168481227812
0.0266169460091998
0.0266170438956183
0.0266171417820369
0.0266172396684554
0.013724337554874
0.0137244354412925
0.0137245333277111
0.0137246312141297
8.31729100548202E-4
8.31826986966754E-4
8.31924873385305E-4
8.32022759803856E-4
8.32120646222408E-4
8.32218532640959E-4
0.0137253164190595
0.0266184143054781
0.0395115121918966
0.0524046100783152
0.0524047079647337
0.0652978058511523
0.0652979037375708
0.0781910016239894
0.0652980995104079
0.0781911973968265
0.078191295283245
0.0781913931696636
0.0910844910560821
0.0910845889425007
0.0910846868289192
0.0910847847153378
0.0781918826017563
0.0652989804881749
0.0652990783745934
0.065299176261012
0.0652992741474305
0.0652993720338491
0.0652994699202676
0.0781925678066862
0.0781926656931047
0.0652997635795233
0.0652998614659418
0.0652999593523604
0.0653000572387789
0.0653001551251975
0.065300253011616
0.0653003508980346
0.0653004487844531
0.0781935466708717
0.0653006445572902
0.0781937424437088
0.0910868403301274
0.103979938216546
0.103980036102964
0.103980133989383
0.103980231875802
0.10398032976222
0.103980427648639
0.0910875255350572
0.0910876234214758
0.0910877213078943
0.0910878191943129
0.0910879170807314
0.10398101496715
0.103981112853569
0.103981210739987
0.116874308626406
0.103981406512824
0.103981504399243
0.103981602285661
0.0910887001720798
0.0910887980584984
0.0910888959449169
0.0910889938313355
0.091089091717754
0.0910891896041726
0.0910892874905911
0.0910893853770097
0.0910894832634282
0.0910895811498468
0.0910896790362653
0.0910897769226839
0.0910898748091024
0.091089972695521
0.0781970705819395
0.0781971684683581
0.0781972663547766
0.0653043642411952
0.0653044621276137
0.0524115600140323
0.0524116579004509
0.0524117557868694
0.052411853673288
0.0395189515597065
0.0395190494461251
0.0395191473325436
0.0395192452189622
0.0266263431053807
0.0266264409917993
0.0137335388782178
0.0137336367646364
-0.0120522653489451
-0.0249451674625265
-0.024945069576108
-0.0378379716896894
-0.0378378738032709
-0.0378377759168523
-0.0378376780304338
-0.0378375801440152
-0.0249444822575967
-0.0378373843711781
-0.0249442864847596
-0.012051188598341
8.41909288077529E-4
0.0137350071744961
0.0266281050609146
0.0395212029473332
0.0524143008337517
0.0653073987201703
0.0524144966065888
0.0653075944930074
0.0653076923794259
0.0653077902658445
0.078200888152263
0.0782009860386816
0.0782010839251001
0.0782011818115187
0.0910942796979373
0.0782013775843558
0.0782014754707743
0.0782015733571929
0.0782016712436115
0.09109476913003
0.0910948670164485
0.0910949649028671
0.0910950627892857
0.0910951606757042
0.0782022585621227
0.0782023564485413
0.0782024543349599
0.0782025522213784
0.078202650107797
0.0782027479942155
0.0910958458806341
0.0910959437670526
0.0782030416534712
0.0653101395398897
0.0653102374263083
0.0653103353127268
0.0653104331991454
0.0524175310855639
0.0653106289719825
0.065310726858401
0.0653108247448196
0.0524179226312381
0.0524180205176567
0.0653111184040752
0.0653112162904938
0.0653113141769123
0.0653114120633309
0.0653115099497494
0.065311607836168
0.0653117057225865
0.0653118036090051
0.0653119014954236
0.0653119993818422
0.0653120972682607
0.0653121951546793
0.0653122930410978
0.0653123909275164
0.0653124888139349
0.0524195867003535
0.039526684586772
0.0395267824731906
0.0395268803596091
0.0395269782460277
0.0395270761324463
0.0266341740188648
0.0266342719052834
0.0137413697917019
8.4846767812046E-4
-0.012044434435461
-0.0249373365490424
-0.0378302386626239
-0.0507231407762053
-0.0507230428897868
-0.0507229450033682
-0.0507228471169497
-0.0507227492305311
-0.0507226513441126
-0.050722553457694
-0.0378294555712755
-0.0378293576848569
-0.0378292597984384
-0.0378291619120198
-0.0507220640256013
-0.0507219661391827
-0.0636148682527642
-0.0765077703663456
-0.0765076724799271
-0.0636145745935085
-0.03782847670709
-0.0249353788206714
-0.0120422809342529
8.50816952165689E-4
0.0266369148385842
0.0395300127250028
0.0266371106114213
0.0395302084978399
0.0266373063842584
0.026637404270677
0.0137445021570955
8.51600043514099E-4
-0.0249343020700674
-0.0378272041836488
-0.0636131062972302
-0.0765060084108117
-0.0893989105243931
-0.0765058126379746
-0.063612714751556
-0.0378266168651375
-0.0120405189787189
0.0137455789076996
0.0395316767941182
0.0524247746805367
0.0524248725669553
0.0653179704533738
0.0653180683397924
0.0653181662262109
0.0782112641126295
0.078211361999048
0.0782114598854666
0.0782115577718851
0.0653186556583037
0.0524257535447222
0.0524258514311408
0.0524259493175593
0.0524260472039779
0.0524261450903964
0.052426242976815
0.0524263408632335
0.0395334387496521
0.0266405366360706
0.0137476345224892
8.54732408907737E-4
-0.0249311697046737
-0.0378240718182552
-0.0507169739318366
-0.0636098760454181
-0.0765027781589995
-0.0636096802725809
-0.0636095823861624
-0.0507164844997439
-0.0249303866133253
8.55711273093249E-4
0.0137488091595118
0.0266419070459304
0.0395350049323489
0.0524281028187675
0.052428200705186
0.0395352985916046
0.0395353964780231
0.0395354943644417
0.0266425922508602
0.0266426901372788
0.0137497880236973
-0.0120361140898841
-0.0249290162034656
-0.037821918317047
-0.0507148204306285
-0.0507147225442099
-0.0378216246577914
-0.0249285267713728
-0.0120354288849543
8.57669001464274E-4
0.0137507668878828
0.0266438647743014
0.0137509626607199
0.0266440605471385
0.026644158433557
0.0395372563199756
0.0395373542063941
0.0524304520928127
0.0524305499792312
0.0395376478656498
0.0266447457520683
0.0137518436384869
8.58941524905439E-4
-0.024926960588676
-0.0378198627022575
-0.0378197648158389
-0.0378196669294204
-0.0378195690430018
-0.0249264711565833
-0.0120333732701647
-0.0249262753837462
-0.0120331774973276
-0.012033079610909
-0.0120329817244905
-0.0249258838380719
-0.0249257859516534
-0.0249256880652348
-0.0249255901788163
-0.0120324922923977
-0.0249253944059792
-0.0120322965195606
-0.0120321986331421
8.60899253276464E-4
0.013753997139695
0.0137540950261136
0.0266471929125321
0.0266472907989507
0.0266473886853692
0.0137544865717878
0.0137545844582063
0.0137546823446249
8.61780231043424E-4
8.61878117461976E-4
8.61976003880527E-4
8.62073890299078E-4
8.62171776717629E-4
-0.0120307303368638
-0.0120306324504453
8.62465435973283E-4
8.62563322391834E-4
0.0137556612088104
0.0137557590952289
0.0266488569816475
0.026648954868066
0.0395420527544846
0.0395421506409031
0.0524352485273217
0.0524353464137402
0.0653284443001588
0.0653285421865773
0.0653286400729959
0.0653287379594144
0.065328835845833
0.0653289337322515
0.0524360316186701
0.0653291295050887
0.0653292273915072
0.0653293252779257
0.0653294231643443
0.0653295210507629
0.0653296189371814
0.0653297168236
0.0653298147100185
0.0524369125964371
0.0395440104828556
0.0395441083692742
0.0266512062556927
0.0266513041421113
0.0266514020285298
0.0266514999149484
0.0395445978013669
0.0395446956877855
0.039544793574204
0.0395448914606226
0.0395449893470411
0.0395450872334597
0.0395451851198782
0.0395452830062968
0.0395453808927153
0.0524384787791339
0.0395455766655524
0.039545674551971
0.0524387724383895
0.0524388703248081
0.0653319682112266
0.0653320660976452
0.0653321639840637
0.0782252618704823
0.0782253597569008
0.0653324576433194
0.0653325555297379
0.0653326534161565
0.065332751302575
0.0653328491889936
0.0653329470754122
0.0653330449618307
0.0653331428482492
0.0524402407346678
0.0395473386210864
0.0266544365075049
0.0266545343939235
0.013761632280342
8.68730166760561E-4
-0.0120241719468209
-0.0249170740604023
-0.0249169761739838
-0.0507028782875652
-0.0635957804011467
-0.0764886825147281
-0.0764885846283096
-0.089381486741891
-0.102274388855472
-0.102274290969054
-0.102274193082635
-0.102274095196217
-0.115166997309798
-0.12805989942338
-0.128059801536961
-0.128059703650543
-0.140952605764124
-0.153845507877706
-0.179631409991287
-0.192524312104868
-0.20541721421845
-0.205417116332031
-0.218310018445613
-0.205416920559194
-0.192523822672776
-0.192523724786357
-0.192523626899939
-0.20541652901352
-0.218309431127101
-0.231202333240683
-0.244095235354264
-0.244095137467846
-0.231202039581427
-0.218308941695009
-0.20541584380859
-0.179629745922172
-0.153843648035753
-0.128057550149334
-0.102271452262916
-0.0893783543764974
-0.0506992564900788
-0.0249131586036603
-0.0120200607172417
0.0137660371691768
0.0266591350555954
0.0395522329420139
0.0395523308284325
0.052445428714851
0.0395525266012696
0.0524456244876881
0.0524457223741067
0.0524458202605252
0.0653389181469438
0.0653390160333623
0.0653391139197809
0.0653392118061994
0.065339309692618
0.0524464075790365
0.0524465054654551
0.0524466033518736
0.0524467012382922
0.0524467991247107
0.0524468970111293
0.0524469948975478
0.0524470927839664
0.0524471906703849
0.0524472885568035
0.052447386443222
0.0524474843296406
0.0524475822160591
0.0524476801024777
0.0653407779888962
0.0653408758753148
0.0653409737617333
0.0653410716481519
0.0653411695345704
0.065341267420989
0.0653413653074076
0.0782344631938261
0.0782345610802447
0.0782346589666632
0.0782347568530818
0.0782348547395003
0.0653419526259189
0.0653420505123374
0.065342148398756
0.0653422462851745
0.0653423441715931
0.0653424420580116
0.0524495399444302
0.0524496378308487
0.0524497357172673
0.0395568336036858
0.0395569314901044
0.0395570293765229
0.0395571272629415
0.03955722514936
0.0395573230357786
0.0395574209221971
0.0395575188086157
0.0524506166950342
0.0395577145814528
0.0524508124678713
0.0524509103542899
0.0653440082407084
0.065344106127127
0.0653442040135455
0.0653443018999641
0.0653443997863826
0.0653444976728012
0.0524515955592197
0.0524516934456383
0.0524517913320568
0.0653448892184754
0.0653449871048939
0.0782380849913125
0.078238182877731
0.0782382807641496
0.0782383786505682
0.0653454765369867
0.0653455744234052
0.0653456723098238
0.0653457701962424
0.0782388680826609
0.0782389659690795
0.065346063855498
0.0653461617419166
0.0524532596283351
0.0524533575147537
0.0524534554011722
0.0395605532875908
0.0395606511740093
0.0266677490604279
0.0137748469468464
8.81944833264974E-4
8.82042719683525E-4
-0.0120108593938979
8.82238492520628E-4
8.82336378939179E-4
0.0137754342653577
0.0137755321517763
0.0266686300381948
0.0266687279246134
0.0266688258110319
0.0266689236974505
0.013776021583869
0.0266691194702876
0.0266692173567061
0.0395623152431247
0.0524554131295432
0.0524555110159618
0.0524556089023803
0.0524557067887989
0.0524558046752174
0.052455902561636
0.0524560004480545
0.0524560983344731
0.0524561962208916
0.0524562941073102
0.0524563919937288
0.0653494898801473
0.0653495877665659
0.0653496856529844
0.0653497835394029
0.0653498814258215
0.0653499793122401
0.0653500771986586
0.0653501750850772
0.0653502729714957
0.0653503708579143
0.0653504687443328
0.0653505666307514
0.0524576645171699
0.0524577624035885
0.052457860290007
0.0524579581764256
0.0653510560628441
0.0782441539492627
0.0782442518356812
0.0782443497220998
0.0782444476085183
0.0782445454949369
0.0782446433813554
0.078244741267774
0.0911378391541925
0.0911379370406111
0.0911380349270296
0.0911381328134482
0.0911382306998667
0.0782453285862853
0.0782454264727038
0.0782455243591224
0.0911386222455409
0.0911387201319595
0.091138818018378
0.0911389159047966
0.0911390137912152
0.0911391116776337
0.0782462095640522
0.0782463074504708
0.0782464053368894
0.0911395032233079
0.0911396011097265
0.091139698996145
0.104032796882564
0.104032894768982
0.104032992655401
0.0911400905418192
0.0782471884282378
0.0782472863146563
0.0782473842010749
0.0782474820874934
0.078247579973912
0.0782476778603305
0.0782477757467491
0.0911408736331676
0.0782479715195862
0.0782480694060047
0.0782481672924233
0.0782482651788418
0.0782483630652604
0.0782484609516789
0.0653555588380975
0.065355656724516
0.0653557546109346
0.0653558524973531
0.0653559503837717
0.0782490482701902
0.0782491461566088
0.0911422440430273
0.0911423419294459
0.0911424398158644
0.091142537702283
0.0782496355887015
0.0782497334751201
0.0782498313615386
0.0911429292479572
0.0911430271343757
0.0911431250207943
0.0911432229072128
0.0782503207936314
0.0782504186800499
0.0653575165664685
0.0782506144528871
0.0782507123393056
0.0782508102257242
0.0782509081121427
0.0782510059985613
0.0782511038849798
0.0782512017713984
0.0782512996578169
0.0653583975442355
0.065358495430654
0.0653585933170726
0.0653586912034911
0.0653587890899097
0.0782518869763282
0.0782519848627468
0.0782520827491653
0.0782521806355839
0.0653592785220024
0.065359376408421
0.0653594742948395
0.0653595721812581
0.0653596700676766
0.0653597679540952
0.0653598658405137
0.0524669637269323
0.0395740616133508
0.0266811594997694
0.0266812573861879
0.0137883552726065
0.013788453159025
0.0266815510454436
0.0266816489318621
0.0266817468182807
0.0395748447046992
0.0395749425911178
0.0395750404775364
0.0395751383639549
0.0395752362503735
0.039575334136792
0.0395754320232106
0.0266825299096291
0.0137896277960477
8.96725682466207E-4
-0.0248891764311152
-0.0506750785446967
-0.0764609806582781
-0.0893538827718596
-0.115139784885441
-0.128032686999022
-0.140925589112604
-0.153818491226185
-0.166711393339767
-0.179604295453348
-0.17960419756693
-0.166711099680511
-0.166711001794093
-0.153817903907674
-0.153817806021256
-0.140924708134837
-0.128031610248418
-0.128031512362
-0.140924414475581
-0.140924316589163
-0.140924218702744
-0.140924120816326
-0.128031022929907
-0.128030925043489
-0.12803082715707
-0.115137729270651
-0.102244631384233
-0.102244533497814
-0.0764584356113958
-0.0506723377249773
-0.0119932398385587
0.0137928580478598
0.0395789559342784
0.0524720538206969
0.0653651517071155
0.078258249593534
0.0653653474799526
0.0782584453663712
0.0782585432527897
0.0782586411392082
0.0911517390256268
0.0911518369120454
0.0911519347984639
0.104045032684882
0.104045130571301
0.0911522284577196
0.0911523263441381
0.0911524242305567
0.0911525221169752
0.0911526200033938
0.104045717889812
0.104045815776231
0.104045913662649
0.104046011549068
0.0911531094354865
0.0911532073219051
0.0911533052083236
0.0782604030947422
0.0782605009811607
0.0782605988675793
0.0782606967539978
0.0782607946404164
0.0653678925268349
0.0524749904132535
0.052475088299672
0.0653681861860906
0.0653682840725091
0.0653683819589277
0.0653684798453462
0.0782615777317648
0.0782616756181833
0.0653687735046019
0.0653688713910204
0.065368969277439
0.0653690671638575
0.0782621650502761
0.0782622629366947
0.0653693608231132
0.0653694587095317
0.0653695565959503
0.0524766544823689
0.0395837523687874
0.039583850255206
0.0266909481416245
0.0266910460280431
0.0137981439144616
0.0137982418008802
0.0137983396872987
0.0137984375737173
0.0137985354601358
0.0137986333465544
0.0137987312329729
9.0582911939147E-4
9.05927005810021E-4
9.06024892228572E-4
9.06122778647123E-4
9.06220665065675E-4
0.0137993185514842
9.06416437902777E-4
0.0137995143243213
0.0137996122107399
0.0266927100971584
0.039585807983577
0.0395859058699955
0.0524790037564141
0.0653721016428326
0.0782651995292512
0.0782652974156697
0.0782653953020883
0.0911584931885068
0.0911585910749254
0.0911586889613439
0.0911587868477625
0.091158884734181
0.0911589826205996
0.0911590805070181
0.0782661783934367
0.0782662762798552
0.0782663741662738
0.0782664720526924
0.0911595699391109
0.0911596678255295
0.091159765711948
0.0911598635983666
0.0782669614847851
0.0782670593712037
0.0782671572576222
0.0782672551440408
0.0782673530304593
0.0782674509168779
0.0782675488032964
0.078267646689715
0.0782677445761335
0.0653748424625521
0.0653749403489706
0.0653750382353892
0.0653751361218077
0.0782682340082263
0.0782683318946448
0.0911614297810634
0.0911615276674819
0.0911616255539005
0.091161723440319
0.0911618213267376
0.0911619192131561
0.0911620170995747
0.0911621149859932
0.0911622128724118
0.10405531075883
0.104055408645249
0.0911625065316674
0.078269604418086
0.0782697023045045
0.0782698001909231
0.0653768980773416
0.0653769959637602
0.0524840938501787
0.0395911917365973
0.0395912896230158
0.0266983875094344
0.013805485395853
9.12583282271503E-4
9.12681168690054E-4
9.12779055108606E-4
9.12876941527157E-4
0.0138059748279457
0.0138060727143643
9.1317060078281E-4
9.13268487201362E-4
-0.0119796336263801
-0.0119795357399615
9.13562146457015E-4
9.13660032875567E-4
0.0138067579192941
0.0138068558057127
0.0266999536921312
0.0267000515785498
0.0395931494649683
0.0267002473513869
0.0267003452378054
0.039593443124224
0.0395935410106425
0.0524866388970611
0.0524867367834796
0.0653798346698982
0.0653799325563167
0.0653800304427353
0.0653801283291538
0.0653802262155724
0.0653803241019909
0.0653804219884095
0.065380519874828
0.0653806177612466
0.0653807156476651
0.0653808135340837
0.0524879114205022
0.0524880093069208
0.0524881071933393
0.0524882050797579
0.0524883029661765
0.052488400852595
0.0395954987390136
0.0395955966254321
0.0267026945118507
0.0138097923982692
0.0138098902846878
9.16988171106308E-4
9.17086057524859E-4
9.1718394394341E-4
9.17281830361961E-4
9.17379716780513E-4
9.17477603199064E-4
0.0138105754896176
0.0138106733760362
0.0138107712624547
0.0267038691488733
0.0267039670352918
0.0395970649217104
0.0395971628081289
0.0395972606945475
0.039597358580966
0.0395974564673846
0.0267045543538031
0.0138116522402217
9.1875012664023E-4
9.18848013058781E-4
-0.0119740541005227
-0.0119739562141041
-0.0248668583276856
-0.024866760441267
-0.0119736625548485
-0.0119735646684299
-0.0119734667820114
9.19631104407191E-4
0.0138127289908257
0.0138128268772443
0.0138129247636628
0.0267060226500814
0.0267061205364999
0.0395992184229185
0.0267063163093371
0.0267064141957556
0.0267065120821742
0.0267066099685927
0.0395997078550113
0.0395998057414298
0.0524929036278484
0.0524930015142669
0.0524930994006855
0.039600197287104
0.0396002951735226
0.0267073930599411
0.0267074909463597
0.0138145888327782
0.0138146867191968
9.21784605615317E-4
9.21882492033868E-4
-0.0248640196215476
-0.037756921735129
-0.0506498238487105
-0.0764357259622919
-0.0893286280758734
-0.0893285301894548
-0.102221432303036
-0.102221334416618
-0.0893282365301992
-0.0764351386437806
-0.0635420407573621
-0.0506489428709435
-0.024862844984525
-0.0119697470981064
9.23350788312137E-4
0.0138164486747307
0.0267095465611492
0.0396026444475678
0.0396027423339863
0.0524958402204049
0.0524959381068234
0.065389035993242
0.0653891338796605
0.0653892317660791
0.0653893296524976
0.0524964275389162
0.0653895254253347
0.0524966233117533
0.0524967211981719
0.0524968190845904
0.052496916971009
0.0524970148574275
0.0653901127438461
0.0653902106302646
0.0653903085166831
0.0653904064031017
0.0524975042895203
0.0524976021759388
0.0524977000623574
0.0396047979487759
0.0396048958351945
0.026711993721613
0.0267120916080316
0.0267121894944501
0.0138192873808687
9.26385267287224E-4
9.26483153705776E-4
9.26581040124326E-4
-0.0119663210734571
-0.0119662231870386
-0.01196612530062
-0.0119660274142015
9.27070472217083E-4
9.27168358635634E-4
9.27266245054185E-4
0.0267133641314727
0.0396064620178913
0.0524995599043098
0.0653926577907284
0.0782857556771469
0.0782858535635655
0.078285951449984
0.0782860493364026
0.0653931472228211
0.0653932451092397
0.0782863429956582
0.0782864408820768
0.0911795387684954
0.0911796366549139
0.104072734541332
0.104072832427751
0.10407293031417
0.0911800282005881
0.0911801260870067
0.0911802239734252
0.0911803218598438
0.0911804197462623
0.0911805176326809
0.0911806155190994
0.091180713405518
0.0782878112919365
0.0782879091783551
0.0782880070647736
0.0782881049511922
0.0782882028376107
0.0782883007240293
0.0782883986104478
0.0782884964968664
0.0782885943832849
0.0653956922697035
0.052502790156122
0.0525028880425406
0.0396099859289591
0.0267170838153777
0.0267171817017962
0.0267172795882148
0.0267173774746333
0.0267174753610519
0.0138245732474704
0.013824671133889
0.0138247690203075
0.0138248669067261
0.0138249647931446
0.0138250626795632
0.0138251605659817
9.32258452400297E-4
-0.0119606436611812
-0.0248535457747626
-0.050639447888344
-0.0764253500019255
-0.0893182521155069
-0.115104154229088
-0.14089005634267
-0.153782958456251
-0.166675860569833
-0.179568762683414
-0.192461664796996
-0.192461566910577
-0.179568469024159
-0.16667537113774
-0.166675273251321
-0.140889175364903
-0.127996077478484
-0.102209979592066
-0.0893168817056472
-0.0764237838192287
-0.0506376859328101
-0.0377445880463916
-0.024851490159973
-0.0119583922735545
0.0138277056128641
0.0267208034992826
0.0396139013857012
0.0525069992721197
0.0396140971585383
0.0525071950449568
0.0525072929313754
0.0525073908177939
0.0525074887042125
0.052507586590631
0.0525076844770496
0.0525077823634681
0.0525078802498867
0.0396149781363052
0.0396150760227238
0.0396151739091423
0.0396152717955609
0.0396153696819794
0.039615467568398
0.0396155654548166
0.0396156633412351
0.0396157612276537
0.0267228591140722
0.0267229570004908
0.0138300548869093
9.37152773327857E-4
9.37250659746409E-4
-0.011955651453835
-0.0248485535674165
-0.0377414556809979
-0.0506343577945794
-0.0635272599081608
-0.0635271620217423
-0.0635270641353237
-0.0635269662489052
-0.0635268683624866
-0.0635267704760681
-0.0635266725896495
-0.063526574703231
-0.0764194768168124
-0.0764193789303939
-0.0764192810439753
-0.0764191831575568
-0.0764190852711382
-0.0764189873847197
-0.0764188894983011
-0.0764187916118826
-0.076418693725464
-0.0893115958390455
-0.0893114979526269
-0.0893114000662084
-0.0893113021797898
-0.0893112042933713
-0.0893111064069527
-0.0893110085205342
-0.0893109106341156
-0.102203812747697
-0.115096714861279
-0.11509661697486
-0.127989519088441
-0.127989421202023
-0.127989323315604
-0.115096225429186
-0.102203127542767
-0.0893100296563486
-0.0764169317699301
-0.0764168338835115
-0.063523735997093
-0.0506306381106744
-0.0377375402242559
-0.0248444423378373
-0.0119513444514188
9.41753434999764E-4
0.0138348513214183
0.0267279492078369
0.0267280470942554
0.026728144980674
0.0396212428670925
0.0396213407535111
0.0396214386399296
0.0525145365263482
0.0525146344127667
0.0525147322991853
0.0525148301856038
0.0525149280720224
0.0525150259584409
0.0525151238448595
0.052515221731278
0.0525153196176966
0.0525154175041151
0.0525155153905337
0.0525156132769522
0.0525157111633708
0.0396228090497893
0.0396229069362079
0.0396230048226264
0.039623102709045
0.0396232005954635
0.0396232984818821
0.0396233963683006
0.0267304942547192
0.0267305921411377
0.0138376900275563
0.0138377879139749
0.0138378858003934
9.44983686811954E-4
9.45081573230505E-4
9.45179459649057E-4
9.45277346067608E-4
9.45375232486159E-4
-0.0119475268810953
-0.0248404289946767
-0.0248403311082582
-0.0377332332218396
-0.0506261353354211
-0.0635190374490025
-0.076411939562584
-0.102197841676165
-0.127983743789747
-0.166662645903328
-0.20534154801691
-0.244020450130491
-0.269806352244073
-0.295592254357654
-0.321378156471236
-0.334271058584817
-0.347163960698399
-0.34716386281198
-0.347163764925561
-0.321377667039143
-0.308484569152724
-0.282698471266306
-0.244019373379887
-0.205340275493469
-0.17955417760705
-0.140875079720632
-0.127981981834213
-0.115088883947794
-0.102195786061376
-0.0893026881749573
-0.0764095902885387
-0.0635164924021202
-0.0506233945157017
-0.0377302966292831
-0.0248371987428645
-0.024837100856446
-0.0248370029700274
-0.0119439050836089
-0.0119438071971903
9.49290689228208E-4
9.49388575646759E-4
9.4948646206531E-4
-0.0119434156515161
-0.0119433177650976
-0.024836219878679
-0.0377291219922605
-0.0506220241058419
-0.0506219262194234
-0.0635148283330048
-0.0764077304465863
-0.0764076325601677
-0.0893005346737492
-0.0893004367873306
-0.0893003389009121
-0.102193241014494
-0.102193143128075
-0.0893000452416564
-0.0764069473552379
-0.0635138494688193
-0.0635137515824008
-0.0506206536959822
-0.0506205558095637
-0.0377274579231451
-0.0506203600367266
-0.050620262150308
-0.0377271642638895
-0.0248340663774709
-0.0119409684910524
9.52129395366193E-4
0.0138452272817847
0.0267383251682033
0.0396314230546218
0.0267385209410404
0.0267386188274589
0.0396317167138775
0.0396318146002961
0.0396319124867146
0.0396320103731332
0.0396321082595517
0.0525252061459703
0.0525253040323888
0.0396324019188074
0.0396324998052259
0.0396325976916445
0.039632695578063
0.0267397934644816
0.0267398913509001
0.0267399892373187
0.0267400871237372
0.0138471850101558
9.54282896574319E-4
-0.0119386192170071
-0.0377245213305886
-0.06351042344417
-0.0892963255577515
-0.102189227671333
-0.127975129784914
-0.140868031898496
-0.140867934012077
-0.153760836125659
-0.14086773823924
-0.115081640352822
-0.102188542466403
-0.0764024445799845
-0.050616346693566
-0.0377232488071474
-0.0248301509207289
-0.0119370530343103
-0.0119369551478918
9.56142738526792E-4
9.56240624945344E-4
9.56338511363895E-4
9.56436397782446E-4
0.013849534284201
0.0267426321706195
0.0396357300570381
0.0525288279434567
0.0525289258298752
0.0525290237162938
0.0654221216027123
0.0654222194891309
0.0783153173755494
0.078315415261968
0.0783155131483865
0.0783156110348051
0.0654227089212236
0.0654228068076422
0.0783159046940607
0.0783160025804793
0.0783161004668978
0.0783161983533164
0.0783162962397349
0.0783163941261535
0.078316492012572
0.0654235898989906
0.0525306877854091
0.0525307856718277
0.0525308835582462
0.0525309814446648
0.0525310793310833
0.0525311772175019
0.0654242751039204
0.052531372990339
0.0396384708767575
0.0396385687631761
0.0267456666495946
0.0267457645360132
0.0267458624224317
0.0138529603088503
9.60058195268841E-4
-0.0119328439183126
-0.0119327460318941
-0.0248256481454755
-0.011932550259057
9.60547627361597E-4
0.0138536455137801
0.0267467434001987
0.0396398412866172
0.0525329391730358
0.0525330370594544
0.0654261349458729
0.0525332328322915
0.06542633071871
0.0654264286051286
0.0783195264915471
0.0783196243779657
0.0912127222643842
0.0912128201508028
0.0912129180372213
0.0912130159236399
0.0783201138100584
0.065427211696477
0.0654273095828955
0.0654274074693141
0.0525345053557326
0.0525346032421512
0.0396417011285697
0.0396417990149883
0.0138558969014068
-0.0119300052121746
-0.0248229073257561
-0.0248228094393375
-0.011929711552919
9.63386333499582E-4
0.0138564842199181
0.0267495821063367
0.0396426799927552
0.0396427778791738
0.0525358757655923
0.0525359736520109
0.0654290715384294
0.065429169424848
0.0783222673112665
0.0783223651976851
0.0783224630841036
0.0783225609705222
0.0654296588569407
0.0654297567433593
0.0654298546297779
0.0654299525161964
0.0654300504026149
0.0654301482890335
0.0654302461754521
0.0654303440618706
0.0654304419482891
0.0525375398347077
0.0525376377211263
0.0396447356075448
0.0396448334939634
0.0267519313803819
0.0138590292668005
0.013859127153219
0.0138592250396376
0.0138593229260561
0.0138594208124747
0.0138595186988932
0.0138596165853118
0.0138597144717303
9.66812358148874E-4
9.66910244567426E-4
0.013860008130986
0.0138601060174045
0.0267532039038231
0.0267533017902416
0.0267533996766602
0.0396464975630787
0.0396465954494973
0.0396466933359158
0.0396467912223344
0.0396468891087529
0.0396469869951715
0.03964708488159
0.0267541827680086
0.0267542806544271
0.0396473785408457
0.0396474764272642
0.0525405743136828
0.0525406722001013
0.0654337700865199
0.0783268679729384
0.078326965859357
0.0783270637457756
0.0783271616321941
0.0783272595186126
0.0783273574050312
0.0783274552914498
0.0654345531778683
0.0654346510642869
0.0654347489507054
0.052541846837124
0.0396489447235425
0.0396490426099611
0.0267561404963796
0.0267562383827982
0.0138633362692167
9.70434155635269E-4
-0.0119224679579462
-0.0248153700715276
-0.0377082721851091
-0.0506011742986905
-0.063494076412272
-0.0634939785258534
-0.0763868806394349
-0.0763867827530163
-0.0892796848665978
-0.0892795869801792
-0.0892794890937607
-0.102172391207342
-0.0892792933209236
-0.089279195434505
-0.0763860975480865
-0.0763859996616679
-0.0763859017752494
-0.0763858038888308
-0.0763857060024122
-0.0763856081159937
-0.0892785102295752
-0.0892784123431566
-0.089278314456738
-0.0892782165703195
-0.089278118683901
-0.102171020797482
-0.115063922911064
-0.115063825024645
-0.127956727138227
-0.140849629251808
-0.15374253136539
-0.153742433478971
-0.166635335592553
-0.166635237706134
-0.179528139819715
-0.179528041933297
-0.179527944046878
-0.17952784616046
-0.192420748274041
-0.179527650387623
-0.166634552501204
-0.140848454614786
-0.115062356728367
-0.0892762588419485
-0.0634901609555299
-0.0505970630691114
-0.0248109651826928
-0.0377038672962743
-0.0248107694098557
9.7532847656283E-4
0.0138684263629814
0.0267615242493999
0.0396546221358185
0.052547720022237
0.0525478179086556
0.0654409157950741
0.0525480136814927
0.0525481115679112
0.0654412094543298
0.0654413073407483
0.0783344052271669
0.0783345031135854
0.078334601000004
0.0783346988864225
0.0654417967728411
0.0525488946592596
0.0525489925456782
0.0525490904320968
0.0654421883185153
0.0654422862049339
0.0654423840913524
0.0783354819777709
0.0783355798641895
0.0783356777506081
0.0783357756370266
0.0783358735234452
0.0912289714098637
0.0912290692962823
0.0912291671827008
0.0912292650691194
0.104122362955538
0.104122460841956
0.104122558728375
0.0912296566147936
0.0912297545012121
0.0912298523876307
0.0912299502740492
0.0912300481604678
0.0912301460468863
0.104123243933305
0.104123341819723
0.104123439706142
0.0912305375925605
0.0912306354789791
0.0912307333653976
0.0912308312518162
0.104123929138235
0.104124027024653
0.104124124911072
0.10412422279749
0.104124320683909
0.0912314185703275
0.091231516456746
0.0912316143431646
0.0912317122295832
0.0912318101160017
0.0912319080024202
0.0912320058888388
0.0912321037752574
0.0912322016616759
0.0783392995480944
0.078339397434513
0.0783394953209316
0.0783395932073501
0.0783396910937686
0.0783397889801872
0.0783398868666058
0.0783399847530243
0.0783400826394429
0.0654471805258614
0.05255427841228
0.0525543762986985
0.0525544741851171
0.0525545720715356
0.0396616699579542
0.0396617678443727
0.0396618657307913
0.0396619636172098
0.0267690615036284
0.0267691593900469
0.0267692572764655
0.026769355162884
0.0396624530493026
0.0396625509357211
0.0396626488221397
0.0396627467085582
0.0525558445949768
0.0396629424813953
0.0396630403678139
0.0396631382542324
0.039663236140651
0.0396633340270695
0.0525564319134881
0.0525565297999066
0.0525566276863252
0.0525567255727437
0.0396638234591623
0.0396639213455808
0.0525570192319994
0.0396641171184179
0.0396642150048365
0.039664312891255
0.0396644107776736
0.0396645086640922
0.0267716065505107
0.0138787044369293
0.0138788023233478
0.0138789002097664
0.0138789980961849
0.0138790959826035
0.026772193869022
0.0267722917554406
0.0267723896418591
0.0396654875282777
0.0396655854146962
0.0396656833011148
0.0525587811875333
0.0525588790739519
0.0525589769603704
0.065452074846789
0.0654521727332075
0.0654522706196261
0.0525593685060446
0.0525594663924632
0.0525595642788817
0.0525596621653003
0.0525597600517188
0.0525598579381374
0.0525599558245559
0.0525600537109745
0.052560151597393
0.0396672494838116
0.0267743473702301
0.0267744452566487
0.0267745431430672
0.0138816410294858
0.0138817389159043
9.88836802322897E-4
-0.0119040653112586
-0.02479696742484
-0.0376898695384214
-0.0505827716520029
-0.0376896737655843
-0.0376895758791658
-0.0247964779927472
-0.0119033801063287
9.89717780089858E-4
0.0138828156665084
0.026775913552927
0.0396690114393455
0.0396691093257641
0.0525622072121826
0.0654553050986012
0.0654554029850197
0.0654555008714383
0.0654555987578568
0.0654556966442754
0.0654557945306939
0.0525628924171125
0.052562990303531
0.0525630881899496
0.0525631860763681
0.0525632839627867
0.0525633818492052
0.0525634797356238
0.0654565776220423
0.0654566755084609
0.0525637733948794
0.052563871281298
0.0525639691677165
0.0654570670541351
0.0654571649405536
0.0654572628269722
0.0654573607133907
0.0654574585998093
0.0654575564862278
0.0654576543726464
0.0654577522590649
0.0654578501454835
0.065457948031902
0.0654580459183206
0.0783511438047391
0.0783512416911577
0.0783513395775762
0.0783514374639948
0.0654585353504133
0.0654586332368319
0.0654587311232505
0.065458829009669
0.0654589268960876
0.0654590247825061
0.0654591226689247
0.0525662205553432
0.0525663184417618
0.0396734163281803
0.0396735142145989
0.0396736121010174
0.026780709987436
0.0138878078738545
0.0138879057602731
9.95003646691623E-4
9.95101533110175E-4
9.95199419528726E-4
-0.0118977026940527
9.95395192365828E-4
9.95493078784379E-4
9.95590965202931E-4
9.95688851621482E-4
-0.01189721326196
-0.0247901153755414
-0.0376830174891229
-0.0505759196027043
-0.0634688217162858
-0.0763617238298672
-0.0892546259434487
-0.0892545280570301
-0.0892544301706115
-0.076361332284193
-0.0763612343977745
-0.0763611365113559
-0.0763610386249373
-0.0763609407385188
-0.0634678428521002
-0.0505747449656817
-0.0376816470792631
-0.0247885491928446
-0.024788451306426
-0.0118953534200075
-0.0118952555335889
-0.0118951576471704
-0.0118950597607518
-0.0118949618743333
-0.0118948639879147
-0.0247877661014962
-0.0376806682150776
-0.0376805703286591
-0.0505734724422405
-0.063466374555822
-0.0763592766694034
-0.0892521787829849
-0.115038080896566
-0.127930983010148
-0.127930885123729
-0.140823787237311
-0.140823689350892
-0.140823591464474
-0.140823493578055
-0.140823395691636
-0.153716297805218
-0.153716199918799
-0.140823102032381
-0.140823004145962
-0.127929906259544
-0.115036808373125
-0.0892507104867066
-0.0634646126002881
-0.0376785147138695
-0.024785416827451
-0.0118923189410324
0.00100077894538615
0.0138938768318047
0.0267869747182232
0.0267870726046418
0.0267871704910604
0.0267872683774789
0.0267873662638975
0.026787464150316
0.0267875620367346
0.0396806599231531
0.0396807578095717
0.0525738556959902
0.0525739535824088
0.0525740514688273
0.0525741493552459
0.0525742472416644
0.039681345128083
0.0267884430145015
0.0138955409009201
0.0138956387873386
0.00100273667375717
-0.0118901654398243
-0.0247830675534057
-0.0505689696669872
-0.0763548717805686
-0.10214077389415
-0.115033676007732
-0.115033578121313
-0.102140480234894
-0.102140382348476
-0.0892472844620573
-0.0634611865756388
-0.0505680886892202
-0.0376749908028017
-0.0247818929163831
-0.0118887950299646
-0.011888697143546
0.00100440074287254
0.00100449862929109
0.00100459651570964
0.00100469440212819
0.0138977922885467
0.0138978901749653
0.00100498806138385
0.0138980859478024
0.0138981838342209
0.0138982817206395
0.0138983796070581
0.0138984774934766
0.0138985753798952
0.0267916732663137
0.0396847711527323
0.0267918690391508
0.0267919669255694
0.0396850648119879
0.0396851626984065
0.039685260584825
0.0525783584712436
0.0525784563576621
0.0525785542440807
0.0525786521304992
0.0525787500169178
0.0525788479033363
0.0525789457897549
0.0525790436761734
0.052579141562592
0.0525792394490105
0.0525793373354291
0.0525794352218476
0.0525795331082662
0.0396866309946847
0.0396867288811033
0.0396868267675218
0.0267939246539404
0.0267940225403589
0.0267941204267775
0.026794218313196
0.0139013161996146
0.0139014140860331
0.00100851197245169
-0.0118843901411298
-0.0118842922547112
-0.0118841943682927
-0.0118840964818741
-0.0247769985954556
-0.024776900709037
-0.0376698028226184
-0.0376697049361999
-0.0505626070497813
-0.0763485091633628
-0.0763484112769442
-0.0892413133905257
-0.102134215504107
-0.115027117617689
-0.12792001973127
-0.153705921844851
-0.166598823958433
-0.205277726072014
-0.231063628185596
-0.243956530299177
-0.231063432412759
-0.21817033452634
-0.179491236639922
-0.153705138753503
-0.115026040867085
-0.076346942980666
-0.0634538450942474
-0.0505607472078289
-0.0376676493214103
-0.0247745514349918
-0.0247744535485732
-0.0118813556621547
-0.0118812577757361
0.00101184011068243
0.00101193799710098
-0.0118809641164805
-0.0118808662300619
-0.0118807683436434
-0.0118806704572248
0.00101242742919374
0.00101252531561229
0.00101262320203084
0.00101272108844939
0.00101281897486794
-0.0118800831387135
-0.011879985252295
-0.0118798873658764
-0.0118797894794579
-0.0118796915930393
-0.0118795937066207
-0.0247724958202022
-0.0247723979337836
-0.0376653000473651
-0.0505582021609465
-0.063451104274528
-0.0763440063881094
-0.0892369085016909
-0.0892368106152723
-0.102129712728854
-0.115022614842435
-0.127915516956017
-0.140808419069598
-0.15370132118318
-0.166594223296761
-0.179487125410342
-0.166594027523924
-0.166593929637505
-0.153700831751087
-0.140807733864668
-0.14080763597825
-0.127914538091831
-0.140807440205413
-0.127914342318994
-0.127914244432576
-0.140807146546157
-0.140807048659738
-0.14080695077332
-0.153699852886901
-0.153699755000483
-0.166592657114064
-0.179485559227646
-0.179485461341227
-0.179485363454809
-0.17948526556839
-0.166592167681971
-0.153699069795553
-0.127912971909134
-0.115019874022716
-0.0892337761362973
-0.0892336782498787
-0.0892335803634601
-0.0763404824770416
-0.063447384590623
-0.0505542867042045
-0.0505541888177859
-0.0376610909313674
-0.0376609930449488
-0.0247678951585303
-0.0376607972721117
-0.0376606993856932
-0.0247676014992746
-0.0118745036128561
-0.0118744057264375
-0.011874307840019
-0.0118742099536004
0.00101888793281812
0.00101898581923667
-0.0118739162943448
-0.0118738184079262
-0.0118737205215077
-0.0118736226350891
-0.0118735247486706
-0.011873426862252
-0.0118733289758335
-0.0118732310894149
-0.0247661332029964
-0.0376590353165778
-0.0376589374301593
-0.0505518395437407
-0.0634447416573222
-0.0763376437709036
-0.0763375458844851
-0.0763374479980665
-0.076337350111648
-0.0763372522252294
-0.0892301543388109
-0.102123056452392
-0.102122958565974
-0.115015860679555
-0.127908762793137
-0.153694664906718
-0.1923735670203
-0.231052469133881
-0.282624371247462
-0.347089273361044
-0.411554175474625
-0.476019077588207
-0.527590979701788
-0.57916288181537
-0.630734783928951
-0.656520686042533
-0.669413588156114
-0.669413490269696
-0.682306392383277
-0.669413294496858
-0.64362719661044
-0.604948098724021
-0.566269000837603
-0.501803902951184
-0.437338805064766
-0.372873707178347
-0.308408609291929
-0.25683651140551
-0.218157413519091
-0.179478315632673
-0.153692217746254
-0.140799119859836
-0.127906021973417
-0.102119924086999
-0.10211982620058
-0.0892267283141616
-0.102119630427743
-0.102119532541324
-0.102119434654906
-0.115012336768487
-0.115012238882069
-0.10211914099565
-0.102119043109232
-0.0892259452228132
-0.0763328473363946
-0.0892257494499761
-0.0892256515635575
-0.0892255536771389
-0.0892254557907204
-0.0892253579043018
-0.0892252600178833
-0.0892251621314647
-0.0892250642450462
-0.0892249663586276
-0.102117868472209
-0.115010770585791
-0.127903672699372
-0.140796574812953
-0.153689476926535
-0.166582379040116
-0.192368281153698
-0.205261183267279
-0.218154085380861
-0.231046987494442
-0.256832889608024
-0.256832791721605
-0.256832693835186
-0.269725595948768
-0.269725498062349
-0.256832400175931
-0.243939302289512
-0.231046204403094
-0.231046106516675
-0.218153008630257
-0.205259910743838
-0.17947381285742
-0.166580714971001
-0.153687617084582
-0.153687519198164
-0.153687421311745
-0.166580323425327
-0.179473225538908
-0.19236612765249
-0.192366029766071
-0.192365931879653
-0.192365833993234
-0.179472736106815
-0.179472638220397
-0.166579540333978
-0.15368644244756
-0.140793344561141
-0.127900246674723
-0.115007148788304
-0.0892210509018856
-0.089220953015467
-0.0892208551290485
-0.0892207572426299
-0.0892206593562114
-0.0892205614697928
-0.102113463583374
-0.102113365696956
-0.102113267810537
-0.0892201699241186
-0.0892200720377001
-0.0892199741512815
-0.076326876264863
-0.0634337783784444
-0.0505406804920259
-0.0505405826056073
-0.0505404847191888
-0.0376473868327702
-0.0376472889463517
-0.0376471910599331
-0.0247540931735146
-0.011860995287096
-0.0118608974006775
-0.0118607995142589
-0.0118607016278404
-0.0118606037414218
-0.0118605058550033
-0.0118604079685847
-0.0118603100821662
-0.0118602121957476
-0.0118601143093291
-0.0118600164229105
-0.011859918536492
-0.0247528206500734
-0.0376457227636549
-0.0505386248772363
-0.0634315269908177
-0.0634314291043992
-0.0763243312179806
-0.0892172333315621
-0.102110135445144
-0.140789037558725
-0.179467939672306
-0.205253841785888
-0.218146743899469
-0.205253646013051
-0.192360548126632
-0.179467450240214
-0.153681352353795
-0.140788254467377
-0.127895156580958
-0.140788058694539
-0.153680960808121
-0.166573862921702
-0.179466765035284
-0.179466667148865
-0.192359569262447
-0.192359471376028
-0.19235937348961
-0.179466275603191
-0.166573177716773
-0.153680079830354
-0.140786981943935
-0.115000884057517
-0.0892147861710983
-0.0763216882846798
-0.0763215903982612
-0.0763214925118427
-0.0763213946254241
-0.0763212967390056
-0.063428198852587
-0.0634281009661685
-0.0505350030797499
-0.0505349051933314
-0.0376418073069128
-0.0376417094204943
-0.0376416115340757
-0.0247485136476572
-0.0376414157612386
-0.03764131787482
-0.0376412199884015
-0.0247481221019829
-0.0247480242155644
-0.0247479263291458
-0.0247478284427273
-0.0247477305563087
-0.0376406326698902
-0.0505335347834716
-0.0505334368970531
-0.0505333390106345
-0.050533241124216
-0.0505331432377974
-0.0505330453513789
-0.0505329474649603
-0.0376398495785418
-0.0376397516921232
-0.0376396538057047
-0.0376395559192861
-0.0376394580328676
-0.037639360146449
-0.0376392622600305
-0.0376391643736119
-0.0376390664871934
-0.0376389686007748
-0.0376388707143563
-0.0505317728279377
-0.0505316749415192
-0.0505315770551006
-0.0376384791686821
-0.0247453812822635
-0.024745283395845
-0.0118521855094264
-0.0118520876230079
0.00104101026341069
-0.0118518918501708
-0.0118517939637522
-0.0118516960773337
-0.0118515981909151
-0.0118515003044966
-0.024744402418078
-0.0376373045316594
-0.0505302066452409
-0.0634231087588223
-0.0892090108724038
-0.114994912985985
-0.114994815099567
-0.102101717213148
-0.0892086193267296
-0.076315521440311
-0.0634224235538925
-0.0505293256674739
-0.0376362277810554
-0.0505291298946368
-0.0505290320082183
-0.0505289341217997
-0.0505288362353812
-0.0634217383489626
-0.0634216404625441
-0.0634215425761255
-0.050528444689707
-0.0376353468032884
-0.0376352489168699
-0.0247421510304513
-0.0118490531440328
0.0139370447423858
0.0268301426288043
0.0397232405152229
0.0526163384016414
0.05261643628806
0.0526165341744785
0.0397236320608971
0.0526167299473156
0.0526168278337342
0.0397239257201527
0.0397240236065713
0.0397241214929898
0.0397242193794084
0.0397243172658269
0.0397244151522455
0.026831513038664
0.0268316109250826
0.0268317088115012
0.0268318066979197
0.0268319045843383
0.0268320024707568
0.0268321003571754
0.0397251982435939
0.0397252961300125
0.039725394016431
0.0397254919028496
0.0397255897892681
0.0397256876756867
0.0397257855621052
0.0397258834485238
0.0397259813349423
0.0397260792213609
0.0397261771077794
0.039726274994198
0.0397263728806165
0.0397264707670351
0.0397265686534536
0.0397266665398722
0.0397267644262907
0.0397268623127093
0.0397269601991278
0.0268340580855464
0.0139411559719649
0.0139412538583835
0.026834351744802
0.0268344496312206
0.0268345475176391
0.0268346454040577
0.0397277432904762
0.0397278411768948
0.0397279390633133
0.0268350369497319
0.0268351348361504
0.026835232722569
0.0268353306089875
0.0268354284954061
0.0268355263818246
0.0268356242682432
0.0268357221546618
0.0268358200410803
0.0268359179274989
0.0268360158139174
0.026836113700336
0.0268362115867545
0.0268363094731731
0.0268364073595916
0.0268365052460102
0.0268366031324287
0.0268367010188473
0.0139437989052658
0.00105089679168437
-0.0118420053218971
-0.0247349074354785
-0.03762780954906
-0.0376277116626414
-0.0505206137762229
-0.0634135158898043
-0.0634134180033858
-0.0763063201169672
-0.0891992222305487
-0.10209212434413
-0.102092026457712
-0.089198928571293
-0.0891988306848745
-0.0763057327984559
-0.0763056349120374
-0.0763055370256188
-0.0763054391392003
-0.0891983412527817
-0.102091243366363
-0.114984145479945
-0.114984047593526
-0.114983949707108
-0.102090851820689
-0.0763047539342704
-0.0634116560478518
-0.0376255581614333
-0.0376254602750148
-0.0247323623885962
-0.0247322645021777
-0.0247321666157591
-0.0247320687293405
-0.011838970842922
-0.0118388729565034
0.00105422492991511
0.00105432281633366
0.00105442070275221
0.00105451858917076
0.0139476164755893
0.0268407143620079
0.0268408122484264
0.026840910134845
0.0397340080212635
0.0397341059076821
0.0397342037941006
0.0268413016805192
0.0268413995669377
0.0268414974533563
0.0268415953397748
0.0268416932261934
0.0268417911126119
0.0139488889990305
0.00105598688544903
-0.0118369152281324
-0.0247298173417139
-0.0505157194552953
-0.0634086215688768
-0.0634085236824582
-0.0505154257960397
-0.0505153279096211
-0.0376222300232026
-0.024729132136784
-0.0118360342503655
-0.0247289363639469
-0.0247288384775284
-0.0247287405911098
-0.0247286427046913
-0.0247285448182727
-0.0118354469318542
0.0010576509545644
0.0139507488409829
0.0268438467274015
0.0268439446138201
0.0268440425002386
0.0268441403866572
0.0397372382730757
0.0397373361594943
0.0397374340459128
0.0397375319323314
0.0526306298187499
0.0526307277051685
0.039737825591587
0.0397379234780056
0.0268450213644241
0.0139521192508427
0.00105921713726122
-0.0247266849763202
-0.0505125870899017
-0.0634054892034831
-0.0634053913170646
-0.076298293430646
-0.0634051955442275
-0.0376190976578089
-0.0247259997713904
0.00106009811502818
0.0139531960014467
0.0268462938878653
0.0397393917742838
0.0397394896607024
0.0268465875471209
0.0268466854335395
0.013953783319958
0.0139538812063766
0.0139539790927951
0.00106107697921369
0.00106117486563224
-0.0118317272479492
-0.0376176293615307
-0.0505105314751121
-0.0762964335886935
-0.076296335702275
-0.0762962378158564
-0.0634031399294379
-0.0505100420430194
-0.0376169441566008
-0.0118308462701822
0.00106225161623631
0.00106234950265486
0.0139554473890734
0.026848545275492
0.0397416431619105
0.0397417410483291
0.0397418389347476
0.0397419368211662
0.0397420347075847
0.0397421325940033
0.0268492304804218
0.0139563283668404
0.00106342625325892
0.00106352413967747
-0.011829377973904
-0.0118292800874854
-0.0118291822010669
-0.0247220843146483
-0.0247219864282298
-0.0376148885418112
-0.0505077906553927
-0.0376146927689741
-0.0376145948825556
-0.024721496996137
-0.0118283991097185
-0.0118283012232999
0.00106479666311864
0.00106489454953719
-0.0118280075640443
-0.0247209096776257
-0.0247208117912072
-0.0376137139047886
-0.0505066160183701
-0.0633995181319515
-0.089185420245533
-0.102078322359114
-0.114971224472696
-0.127864126586277
-0.127864028699859
-0.11497093081344
-0.102077832927022
-0.102077735040603
-0.0891846371541845
-0.076291539267766
-0.0762914413813474
-0.0633983434949289
-0.0762912456085103
-0.0762911477220918
-0.0762910498356732
-0.0891839519492547
-0.0891838540628361
-0.0891837561764176
-0.089183658289999
-0.0891835604035805
-0.0762904625171619
-0.0762903646307434
-0.0633972667443248
-0.0633971688579063
-0.0505040709714877
-0.0505039730850692
-0.0505038751986506
-0.0633967773122321
-0.0633966794258135
-0.076289581539395
-0.0891824836529764
-0.114968385766558
-0.140754287880139
-0.166540189993721
-0.205219092107302
-0.231004994220884
-0.231004896334465
-0.218111798448047
-0.192325700561628
-0.166539602675209
-0.140753504788791
-0.102074406902372
-0.0762883090159538
-0.0376092111295352
-0.0118231132431167
0.00106998464330185
0.0010700825297204
0.013963180416139
0.0139632783025575
0.00107037618897606
0.00107047407539461
0.0139635719618132
0.0139636698482317
0.00107076773465026
0.00107086562106881
-0.0118220364925126
-0.0247149386060941
-0.0376078407196755
-0.063393742833257
-0.0891796449468384
-0.10207254706042
-0.127858449174001
-0.153644351287583
-0.166537253401164
-0.166537155514746
-0.166537057628327
-0.166536959741909
-0.17942986185549
-0.166536763969071
-0.179429666082653
-0.179429568196234
-0.166536470309816
-0.166536372423397
-0.153643274536979
-0.14075017665056
-0.114964078764142
-0.102070980877723
-0.0891778829913045
-0.076284785104886
-0.0504986872184674
-0.0504985893320489
-0.0376054914456303
-0.0247123935592118
-0.0118192956727932
0.00107380221362535
0.0010739001000439
0.0139669979864625
0.013967095872881
0.0268601937592996
0.0397532916457181
0.0397533895321367
0.0526464874185552
0.0526465853049738
0.0397536831913923
0.0268607810778109
0.0268608789642294
0.026860976850648
0.0397540747370665
0.0397541726234851
0.0397542705099036
0.0397543683963222
0.0526474662827407
0.0526475641691593
0.0397546620555778
0.0397547599419964
0.0397548578284149
0.0397549557148335
0.039755053601252
0.0397551514876706
0.0397552493740891
0.0526483472605077
0.0526484451469262
0.0397555430333448
0.0526486409197633
0.0526487388061819
0.0526488366926004
0.052648934579019
0.0526490324654375
0.0526491303518561
0.0526492282382746
0.0526493261246932
0.0397564240111117
0.0397565218975303
0.0397566197839488
0.0268637176703674
0.026863815556786
0.0139709134432045
0.013971011329623
0.0139711092160416
0.0139712071024602
0.0010783049888787
0.0139714028752973
0.0139715007617158
0.0268645986481344
0.0268646965345529
0.0397577944209715
0.03975789230739
0.0397579901938086
0.0397580880802271
0.0268651859666457
0.0139722838530642
0.00107938173948277
0.00107947962590132
0.00107957751231987
0.00107967539873842
0.013972773285157
0.0139728711715755
0.0268659690579941
0.0268660669444126
0.0268661648308312
0.0268662627172497
0.0139733606036683
0.0139734584900868
0.00108055637650538
0.00108065426292393
0.00108075214934248
0.00108085003576104
0.00108094792217959
0.00108104580859814
0.0139741436950167
0.0139742415814352
0.0268673394678538
0.0268674373542723
0.0268675352406909
0.0268676331271094
0.026867731013528
0.0397608288999465
0.0268679267863651
0.0268680246727836
0.0268681225592022
0.0397612204456207
0.0268683183320393
0.0268684162184579
0.0268685141048764
0.026868611991295
0.0139757098777135
0.00108280776413206
-0.0118100943494494
-0.0118099964630308
0.00108310142338771
0.00108319930980626
0.00108329719622482
0.00108339508264337
0.00108349296906192
-0.0118094091445195
-0.024702311258101
-0.0247022133716824
-0.0247021154852639
-0.0247020175988453
-0.0375949197124268
-0.0375948218260082
-0.0504877239395897
-0.0633806260531711
-0.0762735281667526
-0.102059430280334
-0.127845332393915
-0.153631234507497
-0.179417136621078
-0.20520303873466
-0.205202940848241
-0.218095842961823
-0.205202745075404
-0.192309647188986
-0.179416549302567
-0.166523451416149
-0.14073735352973
-0.127844255643311
-0.114951157756893
-0.114951059870474
-0.102057961984056
-0.102057864097637
-0.0891647662112186
-0.0891646683248001
-0.0762715704383815
-0.063378472551963
-0.0504853746655444
-0.0375922767791259
-0.0375921788927073
-0.0375920810062888
-0.0504849831198702
-0.0504848852334517
-0.0633777873470331
-0.0762706894606146
-0.076270591574196
-0.0762704936877775
-0.0891633958013589
-0.10205629791494
-0.114949200028522
-0.114949102142103
-0.102056004255685
-0.102055906369266
-0.0891628084828476
-0.0762697105964291
-0.0633766127100105
-0.037590514823592
-0.0246974169371734
-0.0118043190507549
-0.0118042211643363
-0.0118041232779178
-0.0246970253914992
-0.0375899275050807
-0.0375898296186621
-0.0375897317322436
-0.037589633845825
-0.0375895359594065
-0.0375894380729879
-0.0504823401865694
-0.0504822423001508
-0.0633751444137323
-0.0762680465273137
-0.0633749486408951
-0.0633748507544766
-0.063374752868058
-0.0504816549816395
-0.0504815570952209
-0.0504814592088024
-0.0504813613223838
-0.0633742634359653
-0.0504811655495467
-0.0504810676631282
-0.0375879697767096
-0.0246948718902911
-0.0246947740038725
-0.024694676117454
-0.0246945782310354
-0.0246944803446169
-0.0375873824581983
-0.0375872845717798
-0.0375871866853612
-0.0246940887989427
-0.0246939909125241
-0.0118008930261056
-0.011800795139687
-0.0118006972532685
0.00109240063315008
0.00109249851956863
0.00109259640598718
0.0139856942924057
0.0139857921788243
0.0139858900652428
0.0139859879516614
0.0139860858380799
0.00109318372449849
0.00109328161091704
-0.0117996205026644
-0.0375855226162459
-0.0633714247298273
-0.0762643268434088
-0.10205022895699
-0.114943131070572
-0.127836033184153
-0.153621935297735
-0.179407837411316
-0.218086739524897
-0.256765641638479
-0.28255154375206
-0.282551445865642
-0.269658347979223
-0.256765250092805
-0.230979152206386
-0.218086054319968
-0.192299956433549
-0.17940685854713
-0.192299760660712
-0.205192662774293
-0.218085564887875
-0.230978467001456
-0.243871369115038
-0.256764271228619
-0.256764173342201
-0.243871075455782
-0.230977977569364
-0.218084879682945
-0.205191781796526
-0.179405683910108
-0.153619586023689
-0.127833488137271
-0.0891543902508522
-0.0633682923644337
-0.0375821944780151
-0.0246890965915966
-0.024688998705178
-0.0117959008187595
0.00109719706765909
0.0139902949540776
0.0268833928404962
0.0268834907269147
0.0397765886133333
0.0397766864997518
0.0268837843861704
0.0139908822725889
0.0010979801590075
0.00109807804542605
0.0010981759318446
0.00109827381826315
0.0010983717046817
0.00109846959110025
-0.0117944325224812
-0.0246873346360626
-0.0504732367496441
-0.0762591388632255
-0.089152040976807
-0.102044943090388
-0.10204484520397
-0.0891517473175513
-0.0762586494311328
-0.0504725515447142
-0.0375794536582957
-0.0246863557718771
-0.0117932578854586
0.00109984000095997
0.0139929378873785
0.0268860357737971
0.0268861336602156
0.0268862315466342
0.0268863294330527
0.0268864273194713
0.0268865252058898
0.0268866230923084
0.0268867209787269
0.0397798188651455
0.039779916751564
0.0397800146379826
0.0268871125244011
0.0268872104108197
0.0397803082972382
0.0397804061836568
0.0268875040700753
0.0397806019564939
0.0397806998429124
0.052673797729331
0.0655668956157495
0.0655669935021681
0.0784600913885866
0.0784601892750052
0.0784602871614238
0.0655673850478423
0.0655674829342608
0.0655675808206794
0.065567678707098
0.0655677765935165
0.065567874479935
0.0526749723663536
0.0526750702527722
0.0526751681391907
0.0397822660256093
0.0397823639120278
0.0526754617984464
0.0526755596848649
0.0526756575712835
0.052675755457702
0.0526758533441206
0.0526759512305391
0.0526760491169577
0.0397831470033762
0.0397832448897948
0.0526763427762133
0.0526764406626319
0.0526765385490504
0.052676636435469
0.0655697343218875
0.0655698322083061
0.0655699300947246
0.0526770279811432
0.0526771258675617
0.0526772237539803
0.0526773216403988
0.0397844195268174
0.0397845174132359
0.0397846152996545
0.039784713186073
0.0526778110724916
0.0397849089589101
0.0397850068453287
0.0397851047317472
0.0397852026181658
0.0526783005045844
0.0526783983910029
0.0526784962774215
0.05267859416384
0.0526786920502586
0.0397857899366771
0.0397858878230957
0.0397859857095142
0.0397860835959328
0.0397861814823513
0.0268932793687699
0.0140003772551884
0.00110747514160697
-0.0117854269719745
-0.0246783290855559
-0.0375712311991374
-0.0504641333127188
-0.0633570354263003
-0.0762499375398817
-0.0762498396534632
-0.0762497417670446
-0.0633566438806261
-0.0633565459942075
-0.063356448107789
-0.0504633502213704
-0.0375702523349519
-0.0246771544485333
-0.0246770565621148
-0.0246769586756962
-0.0375698607892777
-0.0504627629028591
-0.0633556650164406
-0.076248567130022
-0.102034469243603
-0.114927371357185
-0.127820273470766
-0.114927175584348
-0.114927077697929
-0.102033979811511
-0.102033881925092
-0.102033784038674
-0.102033686152255
-0.114926588265837
-0.114926490379418
-0.102033392492999
-0.102033294606581
-0.102033196720162
-0.102033098833744
-0.102033000947325
-0.102032903060907
-0.102032805174488
-0.11492570728807
-0.127818609401651
-0.127818511515232
-0.127818413628814
-0.127818315742395
-0.114925217855977
-0.114925119969558
-0.11492502208314
-0.127817924196721
-0.140710826310303
-0.166496728423884
-0.166496630537465
-0.166496532651047
-0.153603434764628
-0.14071033687821
-0.127817238991791
-0.102031141105373
-0.0762450432189542
-0.0633519453325356
-0.0504588474461171
-0.0246727495596985
-0.01177965167328
-0.0117795537868614
-0.0117794559004429
0.00111364198597569
0.00111373987239424
0.0140068377588128
0.00111393564523135
0.0140070335316499
0.0140071314180684
0.014007229304487
0.00111432719090555
0.0011144250773241
-0.0117784770362573
-0.0117783791498388
-0.0117782812634202
-0.0246711833770017
-0.0117780854905831
0.00111501239583541
0.014008110282254
0.0269012081686725
0.0269013060550911
0.0397944039415096
0.0397945018279282
0.0526875997143467
0.0397946976007653
0.0397947954871838
0.0397948933736024
0.0397949912600209
0.0397950891464395
0.052688187032858
0.0526882849192766
0.0526883828056951
0.0526884806921137
0.0397955785785322
0.0397956764649508
0.0397957743513693
0.0526888722377879
0.0526889701242064
0.052689068010625
0.0526891658970435
0.0526892637834621
0.0526893616698806
0.0526894595562992
0.0397965574427177
0.0397966553291363
0.0397967532155548
0.0397968511019734
0.0397969489883919
0.0397970468748105
0.039797144761229
0.0397972426476476
0.0526903405340661
0.0397974384204847
0.0397975363069032
0.0397976341933218
0.0397977320797404
0.0397978299661589
0.0397979278525775
0.039798025738996
0.0397981236254146
0.0397982215118331
0.0269053193982517
0.0269054172846702
0.0269055151710888
0.0140126130575073
0.0140127109439259
0.0140128088303444
0.00111990671676297
0.00112000460318152
0.00112010248960007
0.00112020037601862
0.00112029826243717
0.0140133961488557
0.0140134940352743
0.0269065919216928
0.0269066898081114
0.0397997876945299
0.0397998855809485
0.052692983467367
0.0398000813537856
0.0398001792402041
0.0398002771266227
0.0398003750130412
0.0526934728994598
0.0526935707858783
0.0526936686722969
0.0526937665587154
0.052693864445134
0.0398009623315525
0.0398010602179711
0.0398011581043896
0.0398012559908082
0.0398013538772267
0.0398014517636453
0.0398015496500638
0.0398016475364824
0.039801745422901
0.0269088433093195
0.0269089411957381
0.0269090390821566
0.0269091369685752
0.0269092348549937
0.0269093327414123
0.0269094306278308
0.0269095285142494
0.0269096264006679
0.0140167242870865
0.014016822173505
0.0140169200599236
0.0140170179463421
0.0140171158327607
0.0140172137191792
0.0140173116055978
0.0140174094920163
0.0140175073784349
0.0269106052648534
0.014017703151272
0.0140178010376905
0.0140178989241091
0.0140179968105276
0.0140180946969462
0.0140181925833647
0.0140182904697833
0.0140183883562018
0.0140184862426204
0.00112558412903894
-0.0117673179845425
-0.024660220098124
-0.0246601222117054
-0.0375530243252869
-0.0375529264388683
-0.0375528285524497
-0.0246597306660312
-0.0117666327796127
-0.0246595348931941
-0.0117664370067755
0.001126660879643
0.0140197587660616
0.0269128566524801
0.0398059545388987
0.0398060524253172
0.0398061503117358
0.0526992481981543
0.0398063460845729
0.0398064439709914
0.03980654185741
0.0398066397438285
0.0398067376302471
0.0398068355166656
0.0526999334030842
0.0527000312895027
0.0527001291759213
0.0527002270623398
0.0527003249487584
0.0527004228351769
0.0655935207215955
0.065593618608014
0.0655937164944326
0.0655938143808511
0.0655939122672697
0.0655940101536882
0.0527011080401068
0.0655942059265253
0.0655943038129439
0.0784874016993624
0.078487499585781
0.0784875974721995
0.0784876953586181
0.0784877932450366
0.0784878911314552
0.0655949890178737
0.0527020869042923
0.0527021847907108
0.0527022826771294
0.052702380563548
0.0398094784499665
0.0398095763363851
0.0398096742228036
0.0269167721092222
0.0269168699956407
0.0140239678820593
-0.0117619342315222
-0.0117618363451036
-0.0246547384586851
-0.0246546405722665
-0.037547542685848
-0.0504404447994294
-0.0504403469130109
-0.0633332490265923
-0.0633331511401738
-0.0633330532537552
-0.0633329553673367
-0.0633328574809181
-0.0633327595944996
-0.050439661708081
-0.0375465638216625
-0.0246534659352439
-0.0117603680488254
0.00113272983759318
0.0140258277240117
0.0269189256104303
0.0269190234968488
0.0269191213832674
0.0398122192696859
0.0398123171561045
0.039812415042523
0.0398125129289416
0.0269196108153601
0.0269197087017787
0.0269198065881972
0.0269199044746158
0.0140270023610343
0.0140271002474529
0.0140271981338714
0.01402729602029
0.0140273939067085
0.0011344917931271
-0.0117584103204543
-0.0117583124340358
-0.0117582145476172
-0.0117581166611987
0.00113498122521986
0.0140280791116384
0.014028176998057
0.0269212748844755
0.0140283727708941
0.0269214706573126
0.0269215685437312
0.0269216664301497
0.0269217643165683
0.0398148622029868
0.0398149600894054
0.0398150579758239
0.0398151558622425
0.026922253748661
0.0398153516350796
0.0398154495214981
0.0398155474079167
0.0398156452943352
0.0527087431807538
0.0527088410671723
0.0527089389535909
0.0527090368400094
0.039816134726428
0.0269232326128465
0.0269233304992651
0.0398164283856836
0.0398165262721022
0.0398166241585207
0.0269237220449393
0.0269238199313578
0.0140309178177764
0.00113801570419494
-0.0117548864093865
-0.024647788522968
-0.0246476906365494
-0.0246475927501309
-0.0246474948637123
-0.0246473969772937
-0.0117542990908752
-0.0117542012044566
-0.0117541033180381
-0.0246470054316195
-0.011753907545201
-0.0117538096587824
0.00113928822763611
0.0140323861140547
0.0140324840004732
0.0140325818868918
0.0140326797733103
0.0140327776597289
0.00113987554614742
0.00113997343256597
0.00114007131898452
0.00114016920540307
0.00114026709182162
0.00114036497824017
0.0140334628646587
0.0140335607510773
0.0140336586374958
0.00114075652391438
0.00114085441033293
-0.0117520477032485
-0.01175194981683
-0.0246448519304114
-0.0246447540439929
-0.0375376561575743
-0.0504305582711558
-0.0633234603847372
-0.0891093624983187
-0.1148952646119
-0.127788166725482
-0.140681068839063
-0.153573970952644
-0.153573873066226
-0.140680775179807
-0.127787677293389
-0.11489457940697
-0.102001481520552
-0.0891083836341331
-0.0762152857477146
-0.063322187861296
-0.0504290899748775
-0.0246429920884589
-0.0117498942020404
0.00114320368437816
0.0140363015707967
0.0140363994572153
0.00114349734363381
-0.0117494047699476
-0.0246423068835291
-0.0375352089971105
-0.050428111110692
-0.0633210132242734
-0.0633209153378549
-0.0633208174514363
-0.0504277195650178
-0.0633206216785992
-0.0504275237921807
-0.0375344259057621
-0.0375343280193436
-0.024641230132925
-0.0246411322465065
-0.0117480343600879
-0.0117479364736694
-0.0117478385872508
-0.0246407407008323
-0.0117476428144137
-0.0117475449279952
0.00114555295842339
0.00114565084484194
0.00114574873126049
0.014038846617679
0.0140389445040976
0.0140390423905161
0.00114614027693469
0.00114623816335324
0.0011463360497718
0.00114643393619035
0.0011465318226089
-0.0117463702909726
-0.011746272404554
-0.0117461745181354
-0.0246390766317169
-0.0246389787452983
-0.0246388808588798
-0.0117457829724612
-0.0117456850860427
0.00114741280037586
0.00114751068679441
0.00114760857321296
0.00114770645963151
0.00114780434605006
-0.0117450977675314
-0.0117449998811128
-0.0117449019946943
0.00114819589172427
0.00114829377814282
0.00114839166456137
0.0140414895509799
0.0140415874373985
0.014041685323817
0.0269347832102356
0.0140418810966541
0.0269349789830727
0.0269350768694912
0.0269351747559098
0.0269352726423283
0.0398283705287469
0.0398284684151654
0.039828566301584
0.0398286641880025
0.0269357620744211
0.0269358599608396
0.0269359578472582
0.0269360557336767
0.0269361536200953
0.0269362515065138
0.0140433493929324
0.0140434472793509
0.0140435451657695
0.00115064305218805
0.0011507409386066
0.00115083882502515
0.0011509367114437
-0.0117419654021377
-0.0117418675157192
-0.0246347696293006
-0.0375276717428821
-0.0504205738564635
-0.076206475970045
-0.101992378083626
-0.127778280197208
-0.153564182310789
-0.179350084424371
-0.205135986537952
-0.205135888651534
-0.205135790765115
-0.205135692878697
-0.218028594992278
-0.230921497105859
-0.230921399219441
-0.243814301333022
-0.256707203446604
-0.269600105560185
-0.282493007673767
-0.308278909787348
-0.32117181190093
-0.334064714014511
-0.346957616128093
-0.346957518241674
-0.346957420355255
-0.334064322468837
-0.321171224582418
-0.308278126696
-0.282492028809581
-0.269598930923163
-0.243812833036744
-0.230919735150326
-0.205133637263907
-0.192240539377488
-0.16645444149107
-0.153561343604651
-0.140668245718233
-0.127775147831814
-0.114882049945396
-0.101988952058977
-0.101988854172559
-0.08909575628614
-0.0762026583997215
-0.0633095605133029
-0.0633094626268844
-0.0633093647404658
-0.0633092668540473
-0.0762021689676287
-0.0890950710812102
-0.101987973194792
-0.114880875308373
-0.114880777421955
-0.114880679535536
-0.127773581649117
-0.114880483762699
-0.11488038587628
-0.114880287989862
-0.101987190103443
-0.114880092217025
-0.127772994330606
-0.127772896444188
-0.140665798557769
-0.15355870067135
-0.166451602784932
-0.166451504898513
-0.179344407012095
-0.166451309125676
-0.166451211239258
-0.153558113352839
-0.127772015466421
-0.101985917580002
-0.0761998196935835
-0.050413721807165
-0.0246276239207464
0.00115847396567215
0.0140515718520907
0.0269446697385092
0.0140517676249278
0.0140518655113464
0.0140519633977649
0.0269450612841835
0.026945159170602
0.0398382570570206
0.0398383549434391
0.0527314528298577
0.0656245507162762
0.0527316486026948
0.0527317464891133
0.0527318443755319
0.0527319422619504
0.065625040148369
0.0656251380347875
0.0656252359212061
0.0656253338076246
0.0656254316940432
0.0527325295804617
0.0527326274668803
0.0527327253532988
0.0527328232397174
0.0527329211261359
0.0527330190125545
0.052733116898973
0.0527332147853916
0.0656263126718101
0.0527334105582287
0.0527335084446472
0.0527336063310658
0.0527337042174843
0.0656268021039029
0.0656268999903214
0.06562699787674
0.0656270957631585
0.0527341936495771
0.0398412915359956
0.0398413894224142
0.0527344873088327
0.0527345851952513
0.0527346830816698
0.0527347809680884
0.065627878854507
0.0656279767409255
0.065628074627344
0.0527351725137626
0.0527352704001812
0.0398423682865997
0.0398424661730183
0.0269495640594368
0.0269496619458554
0.0140567598322739
0.0140568577186925
0.026949955605111
0.0269500534915296
0.0140571513779481
0.0140572492643667
0.0140573471507852
0.00116444503720377
0.00116454292362232
-0.0117283591899591
-0.0246212613035406
-0.024621163417122
-0.0375140655307035
-0.0504069676442849
-0.0375138697578664
-0.0246207718714478
-0.0117276739850293
0.0140584239013893
0.0269515217878078
0.0269516196742264
0.0398447175606449
0.0398448154470635
0.026951913333482
0.0140590112199006
0.0140591091063191
0.0140592069927377
0.0140593048791562
0.0140594027655748
0.0269525006519933
0.0269525985384119
0.0398456964248304
0.026952794311249
0.0398458921976676
0.0398459900840861
0.0527390879705047
0.0527391858569232
0.0527392837433418
0.0527393816297603
0.0656324795161789
0.0656325774025974
0.065632675289016
0.0656327731754345
0.0656328710618531
0.0656329689482716
0.0656330668346902
0.0656331647211087
0.0656332626075273
0.0656333604939458
0.0785264583803644
0.0785265562667829
0.0656336541532015
0.06563375203962
0.0656338499260386
0.0656339478124571
0.0656340456988757
0.0656341435852942
0.0527412414717128
0.0527413393581313
0.0398484372445499
0.0269555351309684
0.026955633017387
0.0140627309038055
0.0140628287902241
0.00116992667664264
-0.0117229754369388
-0.0117228775505203
-0.0246157796641017
-0.0246156817776832
-0.0375085838912646
-0.0375084860048461
-0.0246153881184275
-0.011722290232009
-0.0117221923455904
0.00117090554082815
0.0011710034272467
0.00117110131366525
-0.0117218007999162
-0.0246147029134976
-0.0117216050270791
-0.0117215071406605
-0.011721409254242
-0.0117213113678234
-0.0246142134814049
-0.0246141155949863
-0.0117210177085678
-0.0117209198221492
-0.0246138219357307
-0.0117207240493121
0.00117237383710642
0.00117247172352497
0.0140655696099435
0.0140656674963621
0.0269587653827806
0.0269588632691992
0.0269589611556177
0.0269590590420363
0.0140661569284548
0.0269592548148734
0.0269593527012919
0.0269594505877105
0.026959548474129
0.0269596463605476
0.0269597442469661
0.0269598421333847
0.0269599400198032
0.0140670379062218
0.0140671357926403
0.0140672336790589
0.0140673315654774
0.014067429451896
0.0140675273383145
0.0140676252247331
0.0140677231111516
0.0140678209975702
0.00117491888398875
0.0140680167704073
0.0140681146568259
0.0140682125432444
0.014068310429663
0.0140684083160815
0.0140685062025001
0.00117560408891861
0.00117570197533716
-0.0117172001382443
-0.0375031022518257
-0.0503960043654072
-0.0761819064789886
-0.10196780859257
-0.127753710706152
-0.153539612819733
-0.179325514933314
-0.192218417046896
-0.205111319160477
-0.205111221274059
-0.20511112338764
-0.205111025501222
-0.192217927614803
-0.179324829728385
-0.153538731841966
-0.140645633955547
-0.114859536069129
-0.11485943818271
-0.101966340296292
-0.0761802424098733
-0.0632871445234547
-0.0503940466370362
-0.0246079487506176
-0.0117148508641991
0.0140712470222195
0.014071344908638
0.0269644427950566
0.0140715406814751
0.0269646385678937
0.0269647364543122
0.0269648343407308
0.0269649322271493
0.0269650301135679
0.0269651279999865
0.026965225886405
0.0269653237728236
0.0140724216592421
0.0140725195456607
0.0140726174320792
0.00117971531849776
0.00117981320491631
0.00117991109133486
0.0140730089777534
0.014073106864172
0.0140732047505905
0.00118030263700907
0.00118040052342762
0.00118049840984617
0.00118059629626472
0.00118069418268327
0.0140737920691018
0.0140738899555204
0.0140739878419389
0.0140740857283575
0.00118118361477603
0.0140742815011946
0.0140743793876131
0.0269674772740317
0.0269675751604502
0.0398606730468688
0.0398607709332873
0.0527538688197059
0.0527539667061244
0.052754064592543
0.0398611624789615
0.0398612603653801
0.0398613582517986
0.0398614561382172
0.0398615540246357
0.0398616519110543
0.0398617497974728
0.0527548476838914
0.05275494557031
0.0527550434567285
0.0527551413431471
0.0527552392295656
0.0527553371159842
0.0527554350024027
0.0527555328888213
0.0398626307752398
0.0269697286616584
0.0140768265480769
0.00118392443449546
0.00118402232091401
0.00118412020733256
0.00118421809375112
0.0140773159801697
0.0140774138665882
0.0140775117530068
0.0140776096394253
0.0140777075258439
0.0140778054122624
0.014077903298681
0.0140780011850995
0.0269710990715181
0.0269711969579366
0.0398642948443552
0.0398643927307737
0.0527574906171923
0.0527575885036108
0.0398646863900294
0.0398647842764479
0.0398648821628665
0.039864980049285
0.0398650779357036
0.0398651758221221
0.0527582737085407
0.0527583715949592
0.0527584694813778
0.0527585673677963
0.0398656652542149
0.0398657631406334
0.039865861027052
0.0398659589134705
0.0527590567998891
0.0527591546863077
0.0527592525727262
0.0527593504591448
0.0527594483455633
0.0398665462319819
0.0398666441184004
0.039866742004819
0.0398668398912375
0.0398669377776561
0.0527600356640746
0.0527601335504932
0.0527602314369117
0.0527603293233303
0.0527604272097488
0.0527605250961674
0.0527606229825859
0.0527607208690045
0.052760818755423
0.0527609166418416
0.0527610145282601
0.0527611124146787
0.0527612103010972
0.0398683081875158
0.0527614060739343
0.0527615039603529
0.0527616018467714
0.05276169973319
0.0398687976196085
0.0398688955060271
0.0398689933924456
0.0398690912788642
0.0269761891652827
0.0398692870517013
0.0398693849381198
0.0398694828245384
0.0398695807109569
0.0527626785973755
0.052762776483794
0.0527628743702126
0.0527629722566312
0.0527630701430497
0.0398701680294683
0.0398702659158868
0.0398703638023054
0.0398704616887239
0.0398705595751425
0.039870657461561
0.0398707553479796
0.0398708532343981
0.0398709511208167
0.0269780490072352
0.0269781468936538
0.0269782447800723
0.0269783426664909
0.0140854405529094
0.014085538439328
0.0140856363257465
0.0140857342121651
0.00119283209858362
-0.0117000700149978
-0.0245929721285793
-0.0374858742421607
-0.0374857763557422
-0.0503786784693236
-0.0632715805829051
-0.0890574826964865
-0.101950384810068
-0.114843286923649
-0.127736189037231
-0.127736091150812
-0.114842993264394
-0.101949895377975
-0.0890567974915567
-0.0761636996051381
-0.0503776017187196
-0.024591503832301
0.00119459405411754
0.0269806919405361
0.0269807898269546
0.0398738877133732
0.0527669855997917
0.0527670834862103
0.0656601813726288
0.0656602792590474
0.052767377145466
0.0527674750318845
0.0527675729183031
0.0398746708047216
0.0140887686911402
0.0140888665775587
0.0140889644639773
0.0140890623503958
0.0269821602368144
0.0398752581232329
0.0527683560096515
0.06566145389607
0.0527685517824886
0.0527686496689071
0.0398757475553257
0.0398758454417442
0.0398759433281628
0.0398760412145813
0.0527691391009999
0.0527692369874184
0.052769334873837
0.0527694327602555
0.0527695306466741
0.0527696285330926
0.0527697264195112
0.0527698243059297
0.0527699221923483
0.0527700200787668
0.0527701179651854
0.0527702158516039
0.0398773137380225
0.039877411624441
0.0269845095108596
0.0269846073972781
0.0269847052836967
0.0398778031701152
0.0398779010565338
0.0398779989429523
0.0398780968293709
0.0398781947157894
0.026985292602208
0.0398783904886265
0.0398784883750451
0.0269855862614637
0.0269856841478822
0.0269857820343008
0.0269858799207193
0.0269859778071379
0.0269860756935564
0.014093173579975
0.00120027146639351
0.00120036935281206
-0.0116925327607694
-0.0116924348743508
-0.0245853369879323
-0.0245852391015137
-0.0374781412150952
-0.0374780433286766
-0.0503709454422581
-0.0632638475558395
-0.076156749669421
-0.0761566517830024
-0.0890495538965839
-0.101942456010165
-0.114835358123747
-0.114835260237328
-0.10194216235091
-0.101942064464491
-0.0890489665780726
-0.089048868691654
-0.0761557708052355
-0.0632626729188169
-0.0632625750323983
-0.0503694771459798
-0.0374763792595613
-0.0374762813731427
-0.0245831834867242
-0.0116900856003056
0.00120301228611295
0.0140961101725315
0.0269892080589501
0.0398823059453686
0.0527754038317872
0.0527755017182057
0.0656685996046242
0.0656686974910428
0.0527757953774614
0.0527758932638799
0.0527759911502985
0.039883089036717
0.0398831869231356
0.0398832848095541
0.0398833826959727
0.0398834805823912
0.0398835784688098
0.0398836763552283
0.0398837742416469
0.0527768721280654
0.052776970014484
0.0527770679009025
0.0656701657873211
0.0656702636737396
0.0656703615601582
0.0656704594465767
0.0656705573329953
0.0656706552194138
0.0656707531058324
0.0785638509922509
0.0785639488786695
0.065671046765088
0.0656711446515066
0.0656712425379251
0.0656713404243437
0.0527784383107622
0.0398855361971808
0.0269926340835993
0.0140997319700179
0.0140998298564364
0.014099927742855
0.0269930256292735
0.0269931235156921
0.0398862214021107
0.0527793192885292
0.0527794171749478
0.0527795150613663
0.0656726129477849
0.0656727108342034
0.065672808720622
0.0656729066070405
0.0656730044934591
0.0656731023798776
0.0656732002662962
0.0527802981527147
0.0656733960391333
0.0656734939255518
0.0656735918119704
0.0656736896983889
0.0656737875848075
0.065673885471226
0.0656739833576446
0.0656740812440631
0.0527811791304817
0.0527812770169002
0.0527813749033188
0.0398884727897373
0.0269955706761559
0.0269956685625744
0.014102766448993
0.00120986433541153
-0.0116830377781699
-0.0116829398917514
-0.0245758420053328
-0.0245757441189143
-0.0245756462324957
-0.0245755483460772
-0.0245754504596586
-0.0245753525732401
-0.0245752546868215
-0.024575156800403
-0.0116820589139844
-0.0116819610275659
-0.0116818631411473
0.00121123474527125
0.0141043326316898
0.0269974305181084
0.0398905284045269
0.0398906262909455
0.052783724177364
0.0527838220637826
0.0398909199502011
0.0398910178366197
0.0398911157230382
0.0398912136094568
0.0398913114958753
0.0398914093822939
0.0398915072687124
0.039891605155131
0.0398917030415495
0.0269988009279681
0.0269988988143866
0.0269989967008052
0.0269990945872237
0.0141061924736423
0.0141062903600608
0.0141063882464794
0.0269994861328979
0.0269995840193165
0.014106681905735
0.0269997797921536
0.0269998776785721
0.0269999755649907
0.0270000734514092
0.0141071713378278
0.00121426922424634
-0.0245716328893351
-0.0374645350029166
-0.050357437116498
-0.0632503392300795
-0.0632502413436609
-0.0503571434572424
-0.0374640455708238
-0.0245709476844053
-0.0116778497979867
0.00121524808843185
0.0012153459748504
-0.011677556138731
-0.0245704582523125
-0.0503563603658939
-0.0632492624794754
-0.0761421645930568
-0.0890350667066383
-0.11482096882022
-0.140606870933801
-0.166392773047383
-0.205071675160964
-0.230857577274546
-0.256643479388127
-0.269536381501708
-0.25664328361529
-0.256643185728871
-0.243750087842453
-0.217963989956034
-0.179284892069616
-0.153498794183197
-0.127712696296779
-0.08903359841036
-0.0632475005239415
-0.0374614026375229
-0.0116753047511044
0.0141107931353142
0.0398968910217327
0.0527899889081513
0.0656830867945698
0.0785761846809884
0.0656832825674069
0.0656833804538255
0.078576478340244
0.0785765762266626
0.0785766741130811
0.0656837719994997
0.0656838698859182
0.0527909677723368
0.0398980656587553
0.0270051635451739
0.0141122614315924
0.001219359318011
-0.0245665427955705
-0.0374594449091519
-0.0632453470227333
-0.0761382491363148
-0.101924151249896
-0.114817053363478
-0.140602955477059
-0.166388857590641
-0.166388759704222
-0.166388661817803
-0.166388563931385
-0.153495466044966
-0.140602368158548
-0.114816270272129
-0.0890301723857107
-0.0761370744992922
-0.0503509766128736
-0.0245648787264551
0.00122121915996347
0.027007317046382
0.0527934149328006
0.0656865128192191
0.0656866107056377
0.0656867085920562
0.0656868064784748
0.0527939043648933
0.0527940022513119
0.0399011001377304
0.039901198024149
0.0399012959105675
0.0527943937969861
0.0527944916834046
0.0656875895698232
0.0785806874562417
0.0656877853426603
0.0785808832290788
0.0785809811154974
0.0785810790019159
0.0656881768883345
0.065688274774753
0.0656883726611716
0.0656884705475901
0.0656885684340087
0.0656886663204272
0.0656887642068458
0.0785818620932644
0.0785819599796829
0.0914750578661015
0.09147515575252
0.0914752536389386
0.0914753515253571
0.0914754494117757
0.0914755472981942
0.0785826451846128
0.0914757430710313
0.0914758409574499
0.0914759388438684
0.091476036730287
0.0914761346167055
0.0914762325031241
0.0914763303895426
0.0914764282759612
0.0785835261623797
0.0785836240487983
0.0785837219352168
0.0785838198216354
0.0785839177080539
0.0785840155944725
0.065691113480891
0.0656912113673096
0.0656913092537281
0.0527984071401467
0.0399055050265652
0.0399056029129838
0.0527987007994023
0.0527987986858209
0.0527988965722394
0.065691994458658
0.0656920923450765
0.0656921902314951
0.0527992881179137
0.0399063860043322
0.0399064838907508
0.0399065817771693
0.0399066796635879
0.0270137775500064
0.014120875436425
0.00122797332284351
-0.0116649287907379
-0.0116648309043194
-0.0245577330179008
-0.0116646351314823
0.00122846275493626
0.0141215606413548
0.0141216585277734
0.0270147564141919
0.0270148543006105
0.027014952187029
0.0141220500734476
0.00122914795986612
0.00122924584628467
0.00122934373270322
0.00122944161912177
0.00122953950554033
0.00122963739195888
0.00122973527837743
0.014122833164796
0.0141229310512145
0.0141230289376331
0.0141231268240516
0.0141232247104702
0.0141233225968887
0.00123042048330729
0.00123051836972584
-0.0116623837438556
-0.0245552858574371
-0.0374481879710185
-0.0503410900846
-0.0632339921981814
-0.0632338943117629
-0.0632337964253443
-0.0632336985389257
-0.0761266006525072
-0.0761265027660887
-0.0890194048796701
-0.0890193069932515
-0.101912209106833
-0.101912111220414
-0.101912013333996
-0.0890189154475773
-0.0761258175611588
-0.0632327196747402
-0.0503396217883217
-0.0374465239019031
-0.0245534260154846
-0.011660328129066
0.00123276975735252
0.0141258676437711
0.0270189655301896
0.0270190634166082
0.0399121613030267
0.0399122591894453
0.0399123570758638
0.0399124549622824
0.0528055528487009
0.0399126507351195
0.039912748621538
0.0399128465079566
0.0399129443943751
0.0399130422807937
0.0399131401672122
0.0399132380536308
0.0399133359400493
0.0399134338264679
0.0399135317128864
0.027020629599305
0.0270207274857235
0.0270208253721421
0.0270209232585606
0.0270210211449792
0.0270211190313977
0.0270212169178163
0.0270213148042348
0.0270214126906534
0.0141285105770719
0.0141286084634905
0.0141287063499091
0.0012358042363276
0.00123590212274615
0.00123600000916471
0.00123609789558326
-0.0116568042179982
-0.0116567063315796
-0.0245496084451611
-0.0374425105587425
-0.050335412672324
-0.0374423147859054
-0.0374422168994869
-0.0245491190130683
-0.0245490211266498
-0.0116559232402312
-0.0116558253538127
-0.0245487274673941
-0.0245486295809756
-0.024548531694557
-0.0245484338081385
-0.0245483359217199
-0.0245482380353014
-0.0374411401488828
-0.0374410422624643
-0.0503339443760457
-0.0632268464896272
-0.0761197486032086
-0.0761196507167901
-0.0761195528303715
-0.063226454943953
-0.0503333570575344
-0.0374402591711159
-0.0245471612846973
-0.0116540633982788
0.00123903448813979
0.00123913237455834
0.0141322302609769
0.0141323281473954
0.027025426033814
0.0270255239202325
0.0270256218066511
0.0270257196930697
0.0270258175794882
0.0270259154659068
0.0141330133523253
0.0141331112387439
0.0141332091251624
0.014133307011581
0.0141334048979995
0.0141335027844181
0.00124060067083661
-0.0116523014427448
-0.0245452035563263
-0.0374381056699077
-0.0632240077834892
-0.0503309098970706
-0.0503308120106521
-0.0374377141242335
-0.011651616237815
0.0141344816486036
0.0270275795350221
0.0399206774214407
0.0528137753078592
0.0528138731942778
0.0657069710806963
0.0657070689671149
0.0657071668535334
0.065707264739952
0.0657073626263705
0.0528144605127891
0.0528145583992076
0.0528146562856262
0.0399217541720447
0.0399218520584633
0.0270289499448818
0.0141360478313004
0.00124314571771894
0.0012432436041375
-0.011649658509444
-0.0116495606230254
0.00124353726339315
-0.0116493648501883
-0.0116492669637697
0.0012438309226488
0.0141369288090674
0.0141370266954859
0.0141371245819045
0.014137222468323
0.0141373203547416
0.0141374182411601
0.0141375161275787
0.0141376140139972
0.0141377119004158
0.0270308097868343
0.0270309076732529
0.0399240055596714
0.05281710344609
0.0528172013325085
0.0528172992189271
0.0528173971053456
0.0528174949917642
0.0528175928781827
0.0528176907646013
0.0528177886510198
0.0657108865374384
0.0657109844238569
0.0786040823102755
0.078604180196694
0.0914972780831126
0.0786043759695311
0.0786044738559497
0.0914975717423682
0.0914976696287868
0.0914977675152053
0.104390865401624
0.104390963288042
0.117284061174461
0.11728415906088
0.104391256947298
0.104391354833717
0.104391452720135
0.104391550606554
0.104391648492972
0.104391746379391
0.104391844265809
0.104391942152228
0.104392040038647
0.104392137925065
0.0914992358114836
0.0914993336979022
0.0786064315843207
0.0786065294707393
0.0786066273571578
0.0786067252435764
0.0786068231299949
0.0786069210164135
0.078607018902832
0.0657141167892506
0.0528212146756691
0.0528213125620877
0.0399284104485062
0.0399285083349248
0.0399286062213433
0.0399287041077619
0.0399288019941804
0.039928899880599
0.0399289977670175
0.0399290956534361
0.0528221935398546
0.0399292914262732
0.0270363893126917
0.00125048719911029
-0.0374284149144712
-0.0761073170280526
-0.114786219141634
-0.140572121255216
-0.179251023368797
-0.192143925482378
-0.19214382759596
-0.179250729709541
-0.153464631823123
-0.127678533936704
-0.0889994360502857
-0.0503203381638671
-0.0116412402774485
0.01414485760897
0.0270379554953886
0.0399310533818071
0.0399311512682257
0.0399312491546442
0.0270383470410628
0.0141454449274813
0.00125254281389986
-0.0116403592996816
-0.037426261413263
-0.0503191635268445
-0.0632120656404259
-0.0632119677540074
-0.0761048698675888
-0.0761047719811703
-0.0632116740947517
-0.0632115762083332
-0.0503184783219146
-0.0374253804354961
-0.0245322825490775
-0.011639184662659
0.00125391322375958
0.00125401111017813
0.0141471089965967
0.0141472068830152
0.0270403047694338
0.0270404026558523
0.0399335005422709
0.0399335984286894
0.039933696315108
0.0528267942015265
0.0528268920879451
0.0528269899743636
0.0528270878607822
0.0657201857472007
0.0657202836336193
0.0657203815200378
0.0657204794064564
0.0657205772928749
0.0786136751792935
0.078613773065712
0.0786138709521306
0.0786139688385492
0.0786140667249677
0.0915071646113862
0.0915072624978048
0.0786143603842234
0.0786144582706419
0.0786145561570605
0.078614654043479
0.0786147519298976
0.0786148498163161
0.0786149477027347
0.0786150455891532
0.0657221434755718
0.0657222413619903
0.0528293392484089
0.0528294371348274
0.052829535021246
0.0657226329076645
0.0657227307940831
0.0786158286805016
0.0786159265669202
0.0915090244533387
0.0915091223397573
0.0786162202261758
0.0786163181125944
0.0786164159990129
0.0657235138854315
0.06572361177185
0.0657237096582686
0.0657238075446871
0.0786169054311057
0.0657240033175242
0.0528311012039428
0.0399381990903613
0.0270452969767799
0.0270453948631984
0.027045492749617
0.0270455906360355
0.0399386885224541
0.0399387864088726
0.0528318842952912
0.0528319821817098
0.0528320800681283
0.0657251779545469
0.0786182758409654
0.078618373727384
0.0786184716138025
0.0915115695002211
0.0915116673866396
0.0915117652730582
0.0915118631594767
0.0786189610458953
0.0786190589323138
0.0786191568187324
0.0786192547051509
0.0657263525915695
0.065726450477988
0.0657265483644066
0.0528336462508251
0.0528337441372437
0.0399408420236622
0.0399409399100808
0.0399410377964993
0.0399411356829179
0.0399412335693364
0.039941331455755
0.0528344293421735
0.0528345272285921
0.0528346251150106
0.0657277230014292
0.0528348208878477
0.0657279187742663
0.0657280166606848
0.0786211145471034
0.0786212124335219
0.0786213103199405
0.078621408206359
0.0786215060927776
0.0786216039791961
0.0657287018656147
0.0657287997520332
0.0657288976384518
0.0657289955248704
0.0786220934112889
0.0786221912977075
0.078622289184126
0.0786223870705446
0.0786224849569631
0.0786225828433817
0.0786226807298002
0.0786227786162188
0.0915158765026373
0.0915159743890559
0.0915160722754744
0.091516170161893
0.0915162680483115
0.0786233659347301
0.0786234638211486
0.0657305617075672
0.0657306595939857
0.0786237574804043
0.0786238553668228
0.0915169532532414
0.0915170511396599
0.104410149026078
0.104410246912497
0.104410344798916
0.0915174426853341
0.0915175405717527
0.0915176384581712
0.10441073634459
0.104410834231008
0.104410932117427
0.104411030003845
0.104411127890264
0.0915182257766825
0.0786253236631011
0.0786254215495196
0.0786255194359382
0.0786256173223567
0.0915187152087753
0.0915188130951938
0.0915189109816124
0.104412008868031
0.10441210675445
0.104412204640868
0.0915193025272866
0.0915194004137052
0.0915194983001237
0.0915195961865423
0.0915196940729608
0.0915197919593794
0.0915198898457979
0.0915199877322165
0.091520085618635
0.0786271835050536
0.0786272813914721
0.0657343792778907
0.0657344771643092
0.0657345750507278
0.0786276729371463
0.0786277708235649
0.0915208687099834
0.091520966596402
0.0915210644828205
0.0915211623692391
0.0915212602556576
0.104414358142076
0.104414456028495
0.117307553914913
0.117307651801332
0.11730774968775
0.117307847574169
0.117307945460587
0.104415043347006
0.104415141233425
0.104415239119843
0.104415337006262
0.0915224348926802
0.0915225327790988
0.0915226306655173
0.0915227285519359
0.0915228264383545
0.078629924324773
0.0786300222111915
0.0657371200976101
0.0657372179840287
0.0657373158704472
0.0528444137568658
0.0528445116432843
0.0399516095297029
0.0270587074161214
0.00127280530253996
-0.0116200968110415
-0.0116199989246229
-0.0245129010382044
-0.0374058031517858
-0.0502987052653673
-0.0631916073789487
-0.0760845094925302
-0.0760844116061116
-0.0889773137196931
-0.0889772158332745
-0.088977117946856
-0.0889770200604374
-0.0889769221740189
-0.0889768242876003
-0.101869726401182
-0.101869628514763
-0.114762530628345
-0.114762432741926
-0.127655334855508
-0.114762236969089
-0.0889761390826705
-0.0631900411962519
-0.0374039433098334
-0.0245108454234148
0.00127525246300374
0.0141683503494223
0.0270614482358408
0.0270615461222594
0.0399546440086779
0.0528477418950965
0.052847839781515
0.0657409376679336
0.0657410355543522
0.0786341334407707
0.0786342313271892
0.0786343292136078
0.0786344271000264
0.0786345249864449
0.0786346228728634
0.078634720759282
0.0786348186457006
0.0786349165321191
0.0786350144185377
0.0915281123049562
0.0915282101913748
0.0915283080777933
0.0786354059642119
0.0786355038506304
0.078635601737049
0.0786356996234675
0.0786357975098861
0.0786358953963046
0.0786359932827232
0.0786360911691417
0.0657431890555603
0.0528502869419788
0.0399573848283974
0.0270644827148159
0.00127858060123448
-0.011614321512347
-0.0245072236259284
-0.0374001257395099
-0.0374000278530913
-0.0116139299666728
-0.0116138320802542
0.0141722658061643
0.0270653636925829
0.0399584615790014
0.03995855946542
0.0270656573518385
0.0141727552382571
0.00127985312467565
-0.0116130489889058
0.00128004889751275
0.0141731467839313
0.0270662446703499
0.0399593425567684
0.0657454404431869
0.0657455383296055
0.0786386362160241
0.0786387341024426
0.0786388319888612
0.0786389298752797
0.0657460277616983
0.0657461256481168
0.0657462235345354
0.0528533214209539
0.0528534193073725
0.052853517193791
0.0528536150802096
0.0528537129666281
0.0657468108530467
0.0528539087394652
0.0657470066258838
0.0657471045123023
0.0657472023987209
0.0657473002851394
0.078640398171558
0.0786404960579765
0.0786405939443951
0.0657476918308136
0.0657477897172322
0.0528548876036507
0.0528549854900693
0.0657480833764878
0.0657481812629064
0.0657482791493249
0.0528553770357435
0.052855474922162
0.0528555728085806
0.0528556706949991
0.0399627685814177
0.0399628664678362
0.0270699643542548
0.0270700622406734
0.0141771601270919
0.0141772580135105
0.014177355899929
0.0270704537863476
0.0270705516727661
0.0141776495591847
0.0270707474456032
0.0270708453320218
0.0399639432184403
0.0399640411048589
0.0399641389912774
0.039964236877696
0.0528573347641145
0.0528574326505331
0.0528575305369516
0.0399646284233702
0.0528577263097887
0.0528578241962073
0.0528579220826258
0.0528580199690444
0.0528581178554629
0.0528582157418815
0.0399653136283
0.0270724115147186
0.0141795094011371
0.0141796072875557
0.00128670517397423
0.00128680306039278
0.0141799009468113
0.0270729988332299
0.0399660967196484
0.052859194606067
0.0657522924924855
0.0786453903789041
0.0786454882653226
0.0786455861517412
0.0786456840381597
0.0786457819245783
0.0786458798109968
0.0786459776974154
0.091539075583834
0.0915391734702525
0.091539271356671
0.0786463692430896
0.0786464671295082
0.0915395650159267
0.0915396629023453
0.104432760788764
0.104432858675182
0.104432956561601
0.104433054448019
0.104433152334438
0.0915402502208566
0.0915403481072751
0.0915404459936937
0.0915405438801122
0.0915406417665308
0.0915407396529493
0.104433837539368
0.104433935425786
0.117327033312205
0.117327131198624
0.104434229085042
0.0915413269714606
0.0915414248578792
0.0915415227442977
0.0915416206307163
0.0915417185171348
0.104434816403553
0.104434914289972
0.10443501217639
0.104435110062809
0.0915422079492276
0.0915423058356461
0.0915424037220647
0.0915425016084832
0.0915425994949018
0.0786496973813203
0.0786497952677389
0.0786498931541574
0.065756991040576
0.0657570889269945
0.0657571868134131
0.0657572846998317
0.0657573825862502
0.0657574804726687
0.0657575783590873
0.0528646762455059
0.0399717741319244
0.027078872018343
0.00129296990476151
0.00129306779118006
0.0141861656775986
0.0270792635640172
0.0528653614504357
0.0657584593368543
0.0915445572232728
0.104437655109691
0.10443775299611
0.0786518508825285
0.078651948768947
0.0786520466553656
0.0786521445417841
0.0786522424282027
0.0786523403146212
0.0786524382010398
0.0657595360874583
0.0657596339738769
0.0528667318602954
0.052866829746714
0.0399739276331325
0.0399740255195511
0.0399741234059696
0.0399742212923882
0.0270813191788067
0.0270814170652253
0.0141885149516438
0.0141886128380624
0.00129571072448094
0.0141888086108995
0.014188906497318
0.0270820043837366
0.0270821022701551
0.0270822001565737
0.0399752980429922
0.0399753959294108
0.0399754938158293
0.0399755917022479
0.0399756895886665
0.039975787475085
0.0270828853615036
0.0270829832479221
0.0141900811343407
0.00129717902075921
0.0141902769071778
0.0141903747935963
0.00129747268001487
0.00129757056643342
0.014190668452852
0.0141907663392705
0.0270838642256891
0.0270839621121076
0.0270840599985262
0.0399771578849447
0.0399772557713633
0.0399773536577818
0.0399774515442004
0.0399775494306189
0.0528706473170375
0.052870745203456
0.0528708430898746
0.0528709409762931
0.0528710388627117
0.0399781367491302
0.0399782346355488
0.0141923325219673
0.00129943040838589
0.00129952829480444
-0.024486373818777
-0.0373792759323585
-0.0502721780459399
-0.0760580801595214
-0.0889509822731028
-0.101843884386684
-0.114736786500266
-0.101843688613847
-0.0889505907274286
-0.07605749284101
-0.0631643949545915
-0.0502712970681729
-0.0373781991817544
-0.0244851012953358
-0.0115920034089173
-0.0115919055224987
-0.0115918076360802
-0.0115917097496616
-0.0115916118632431
0.00130148602317547
0.00130158390959402
0.00130168179601257
0.00130177968243112
0.00130187756884967
0.00130197545526822
-0.0115909266583132
0.00130217122810532
0.00130226911452388
0.00130236700094243
0.014195464887361
0.0270885627737795
0.0270886606601981
0.0399817585466166
0.0399818564330352
0.0399819543194537
0.0270890522058723
0.0270891500922908
0.0141962479787094
0.0141963458651279
0.0141964437515465
0.027089541637965
0.0270896395243836
0.0399827374108021
0.0399828352972207
0.0399829331836392
0.0399830310700578
0.0399831289564763
0.0399832268428949
0.0399833247293135
0.039983422615732
0.0528765205021506
0.0528766183885691
0.0528767162749877
0.0399838141614062
0.0399839120478248
0.0399840099342433
0.0399841078206619
0.0399842057070804
0.039984303593499
0.0270914014799175
0.0270914993663361
0.0141985972527546
-0.0115873048608268
-0.0502662069744083
-0.0889451090879897
-0.114731011201571
-0.153409913315153
-0.192088815428734
-0.204981717542316
-0.204981619655897
-0.192088521769478
-0.17919542388306
-0.166302325996641
-0.140516228110223
-0.127623130223804
-0.101837032337386
-0.0760509344509671
-0.0631578365645486
-0.03737173867813
-0.0244786407917115
-0.0115855429052929
0.00130755498112564
0.0142006528675442
0.0270937507539627
0.0399868486403813
0.0399869465267998
0.0528800444132184
0.0657731422996369
0.0786662401860555
0.078666338072474
0.0786664359588926
0.0786665338453112
0.0786666317317297
0.0786667296181482
0.0786668275045668
0.0786669253909854
0.0786670232774039
0.0786671211638225
0.091560219050241
0.0915603169366596
0.0786674148230781
0.0786675127094967
0.0786676105959152
0.0786677084823338
0.0786678063687523
0.0786679042551709
0.0786680021415894
0.078668100028008
0.0786681979144265
0.0786682958008451
0.0528823936872636
0.0657754915736822
0.0657755894601007
0.0657756873465193
0.0528827852329378
0.0528828831193564
0.0399899810057749
0.0399900788921935
0.039990176778612
0.0270972746650306
0.0399903725514491
0.0528834704378677
0.0528835683242862
0.0657766662107048
0.0657767640971233
0.0657768619835419
0.0657769598699604
0.065777057756379
0.0657771556427975
0.0657772535292161
0.0657773514156346
0.0657774493020532
0.0657775471884717
0.0657776450748903
0.0657777429613089
0.0657778408477274
0.0657779387341459
0.0657780366205645
0.0528851345069831
0.0528852323934016
0.0528853302798202
0.0528854281662387
0.0528855260526573
0.0528856239390758
0.0528857218254944
0.0528858197119129
0.0528859175983315
0.03999301548475
0.0399931133711686
0.0399932112575871
0.0399933091440057
0.0399934070304242
0.0399935049168428
0.0399936028032613
0.0399937006896799
0.0399937985760984
0.027100896462517
0.0271009943489355
0.0142080922353541
0.00131519012177264
0.00131528800819119
-0.0115776141053903
-0.0244705162189717
-0.0373634183325532
-0.0502563204461346
-0.0760422225597161
-0.101828124673298
-0.140507026786879
-0.17918592890046
-0.204971831014042
-0.243650733127623
-0.282329635241205
-0.308115537354786
-0.321008439468368
-0.308115341581949
-0.308115243695531
-0.282329145809112
-0.256543047922693
-0.192077950036275
-0.153398852149856
-0.101826754263438
-0.0502546563770192
-0.0115755584906007
0.0142105393958179
0.0399966372822364
0.039996735168655
0.0528898330550735
0.0528899309414921
0.0657830288279106
0.0786761267143292
0.0786762246007477
0.0915693224871663
0.0915694203735848
0.0786765182600034
0.0657836161464219
0.0657837140328405
0.065783811919259
0.0657839098056776
0.0657840076920961
0.0657841055785147
0.0657842034649332
0.0657843013513518
0.0657843992377703
0.0657844971241889
0.0657845950106074
0.065784692897026
0.0657847907834445
0.0657848886698631
0.0528919865562816
0.0528920844427002
0.0657851823291187
0.0657852802155373
0.0657853781019558
0.0528924759883744
0.052892573874793
0.0528926717612115
0.0528927696476301
0.0528928675340486
0.0399999654204672
0.0400000633068857
0.0400001611933043
0.0400002590797228
0.0271073569661414
0.0271074548525599
0.0400005527389785
0.040000650625397
0.0528937485118156
0.0528938463982341
0.0528939442846527
0.0528940421710712
0.0528941400574898
0.0657872379439083
0.0528943358303269
0.0528944337167454
0.040001531603164
0.0400016294895825
0.0400017273760011
0.0400018252624196
0.0271089231488382
0.0271090210352567
0.0271091189216753
0.0142162168080938
0.0271093146945124
0.0271094125809309
0.0271095104673495
0.040002608353768
0.0400027062401866
0.0528958041266051
0.0528959020130237
0.0657889998994422
0.0528960977858608
0.0528961956722794
0.0528962935586979
0.0528963914451165
0.052896489331535
0.0528965872179536
0.0528966851043721
0.0528967829907907
0.0528968808772092
0.0528969787636278
0.0400040766500463
0.0400041745364649
0.0400042724228834
0.052897370309302
0.0528974681957205
0.0528975660821391
0.0528976639685576
0.0528977618549762
0.0528978597413947
0.0400049576278133
0.0400050555142318
0.0400051534006504
0.0400052512870689
0.0400053491734875
0.027112447059906
0.0142195449463246
0.0142196428327431
0.0142197407191617
0.0142198386055802
0.0142199364919988
0.0142200343784173
0.0271131322648359
0.0271132301512544
0.027113328037673
0.0271134259240915
0.0271135238105101
0.0271136216969286
0.0271137195833472
0.0142208174697657
0.0142209153561843
0.00132801324260284
0.0013281111290214
-0.0115647909845601
-0.0244576930981415
-0.0373505952117229
-0.0502434973253044
-0.0502433994388858
-0.0760293015524673
-0.0760292036660487
-0.0889221057796302
-0.0889220078932116
-0.0889219100067931
-0.0889218121203745
-0.076028714233956
-0.0631356163475374
-0.0502425184611189
-0.0373494205747003
-0.0373493226882818
-0.0244562248018632
-0.0244561269154447
-0.0115630290290261
-0.0115629311426076
-0.011562833256189
-0.0115627353697705
0.00133036251664807
0.00133046040306663
-0.0115624417105148
0.00133065617590373
0.00133075406232228
0.00133085194874083
0.00133094983515938
-0.0115619522784221
-0.0115618543920035
-0.011561756505585
-0.0244546586191664
-0.0502405607327479
-0.0631334628463293
-0.0760263649599108
-0.0889192670734922
-0.0889191691870737
-0.0631330713006551
-0.0502399734142366
-0.024453875527818
-0.0115607776413995
0.0013323202450191
0.00133241813143765
0.0142255160178562
0.0142256139042748
0.0142257117906933
0.0271188096771119
0.0271189075635304
0.027119005449949
0.0271191033363675
0.0271192012227861
0.0142262991092046
0.0142263969956232
0.0142264948820417
0.0142265927684603
0.0142266906548788
[truncated: 29,654 more chars]
