# Supplementary material for: Surface roughness profile separation using singular spectrum analysis
Source: PLoS One. 2025 Nov 25;20(11):e0336936. doi: 10.1371/journal.pone.0336936 (PMC12646398; doi:10.1371/journal.pone.0336936)
Supplement: S4 File — (TXT) [file pone.0336936.s004.txt]

Filtering Information
Roughness was calculated based on Gaussian filter
Long cutoff (Lc)=0.8 mm

Roughness Parameters
Calculation was based on the sampling lengths (see ISO 4287 and ISO 4288) . Using Gaussian window from -Lc/2 to Lc/2 

Uncertainty Information:
Assume that Z co-ordinates have standard uncertainty of 0.9 nm (1% of Pq), 
X co-ordinates have standard uncertainty of 5.0 nm (2% of spacing), and
measurement errors on Z and X co-ordinates are Gaussian distribution and independent.
Percent Coverage  = 95%

			Nominal value		Mean value			Standard Uncertainty
--------------------------------------------------------------------------------------------------------------------------------------------
Ra			0.06161 um			0.06166 um			0.19 nm
Rq			0.08702 um			0.08878 um			1.79 nm
Rsk			-2.19147			-2.21842			0.11
Rku			10.45915			10.19603			0.56
Rz			0.6531 um			0.6591 um			25.06 nm
Rdq			0.04394 um/um		0.0445 um/um		1.87 nm/um
Rt			0.79441 um			0.7958 um			2.24 nm
Rp			0.11811 um			0.1206 um			2.07 nm
Rv			0.53499 um			0.53692 um			24.95 nm
RSm			26.09701 um		26.47429 um		1.08 um
Rc			0.22456 um		0.22991 um		0.0064 um
(Sm and Rc were calculated based on +/-5% of Rz, 1% of the sampling length)

Note: Uncertainty due to rounding errors and truncation errors is ignored because its uncertainty value is very small when compared with values of other sources of uncertainty. 
For more information, see Section F.2.2.3 of "American National Standard for Calibration - U.S. Guide to the Expression of Uncertainty in Measurement"
============================================================================================================================================


Waviness Parameters
Calculation was based on the sampling lengths (see ISO 4287 and ISO 4288) . Using Gaussian window from -Lc/2 to Lc/2 

Uncertainty Information:
Assume that Z co-ordinates have standard uncertainty of 0.9 nm (1% of Pq), 
X co-ordinates have standard uncertainty of 5.0 nm (2% of spacing), and
measurement errors on Z and X co-ordinates are Gaussian distribution and independent.
Percent Coverage  = 95%

			Nominal value		Mean value			Standard Uncertainty
--------------------------------------------------------------------------------------------------------------------------------------------
Wa			0.01213 um			0.01211 um			0.34 nm
Wq			0.01451 um			0.014 um			0.61 nm
Wz			0.04011 um			0.03783 um			2.26 nm
Wdq			8e-005 um/um		8e-005 um/um		0.0026 nm/um
Wt			0.06244 um			0.06237 um			1.72 nm
Wp			0.01796 um			0.01714 um			1.12 nm
Wv			0.02311 um			0.02186 um			1.2 nm

Note: Uncertainty due to rounding errors and truncation errors is ignored because its uncertainty value is very small when compared with values of other sources of uncertainty. 
For more information, see Section F.2.2.3 of "American National Standard for Calibration - U.S. Guide to the Expression of Uncertainty in Measurement"
============================================================================================================================================
