# Supplementary material for: Surface roughness profile separation using singular spectrum analysis
Source: PLoS One. 2025 Nov 25;20(11):e0336936. doi: 10.1371/journal.pone.0336936 (PMC12646398; doi:10.1371/journal.pone.0336936)
Supplement: S5 File — (TXT) [file pone.0336936.s005.txt]

aNIST-1.0
ManufacID		= Mill
CreateDate		= 010620091236
ModDate		= 010620091236
NumPoints		= 22401
NumProfiles		= 1
Xscale		= 0.25e-6
Yscale		= 0
Zscale		= 1.0e-6
Zresolution		= -1.0
Compression		= 0
DataType		= 7
CheckType		= 0
*

0.42305964324366
0.423058250049238
0.410163856854817
0.410162463660395
0.410161070465973
0.371480677271551
0.39726528407713
0.397263890882708
0.397262497688286
0.397261104493865
0.384366711299443
0.384365318105021
0.384363924910599
0.384362531716178
0.371468138521756
0.384359745327334
0.384358352132912
0.384356958938491
0.384355565744069
0.384354172549647
0.371459779355226
0.358565386160804
0.345670992966382
0.33277659977196
0.332775206577539
0.332773813383117
0.332772420188695
0.332771026994273
0.332769633799852
0.33276824060543
0.332766847411008
0.332765454216586
0.319871061022165
0.319869667827743
0.332761274633321
0.3327598814389
0.332758488244478
0.332757095050056
0.332755701855634
0.332754308661213
0.332752915466791
0.319858522272369
0.319857129077947
0.319855735883526
0.319854342689104
0.319852949494682
0.319851556300261
0.319850163105839
0.306955769911417
0.306954376716995
0.306952983522574
0.306951590328152
0.31984319713373
0.306948803939308
0.306947410744887
0.306946017550465
0.306944624356043
0.306943231161621
0.3069418379672
0.294047444772778
0.294046051578356
0.294044658383935
0.294043265189513
0.294041871995091
0.294040478800669
0.294039085606248
0.281144692411826
0.281143299217404
0.281141906022983
0.281140512828561
0.294032119634139
0.294030726439717
0.294029333245296
0.294027940050874
0.281133546856452
0.26823915366203
0.242451760467609
0.216664367273187
0.190876974078765
0.177982580884343
0.177981187689922
0.1779797944955
0.177978401301078
0.165084008106656
0.152189614912235
0.139295221717813
0.139293828523391
0.15218543532897
0.177970042134548
0.203754648940126
0.229539255745704
0.242430862551283
0.242429469356861
0.242428076162439
0.242426682968017
0.242425289773596
0.242423896579174
0.242422503384752
0.242421110190331
0.242419716995909
0.229525323801487
0.229523930607065
0.229522537412644
0.216628144218222
0.2166267510238
0.216625357829378
0.229516964634957
0.229515571440535
0.229514178246113
0.229512785051692
0.22951139185727
0.229509998662848
0.216615605468426
0.216614212274005
0.216612819079583
0.216611425885161
0.216610032690739
0.216608639496318
0.216607246301896
0.203712853107474
0.203711459913053
0.203710066718631
0.203708673524209
0.203707280329787
0.216598887135366
0.216597493940944
0.216596100746522
0.2165947075521
0.216593314357679
0.216591921163257
0.216590527968835
0.216589134774413
0.216587741579992
0.21658634838557
0.203691955191148
0.203690561996727
0.203689168802305
0.203687775607883
0.203686382413461
0.19079198921904
0.190790596024618
0.190789202830196
0.203680809635774
0.203679416441353
0.203678023246931
0.203676630052509
0.190782236858088
0.190780843663666
0.190779450469244
0.190778057274822
0.190776664080401
0.177882270885979
0.177880877691557
0.177879484497135
0.177878091302714
0.177876698108292
0.17787530491387
0.164980911719448
0.164979518525027
0.164978125330605
0.177869732136183
0.177868338941762
0.16497394574734
0.164972552552918
0.164971159358496
0.164969766164075
0.164968372969653
0.152073979775231
0.152072586580809
0.152071193386388
0.152069800191966
0.152068406997544
0.152067013803123
0.152065620608701
0.139171227414279
0.139169834219857
0.139168441025436
0.139167047831014
0.152058654636592
0.15205726144217
0.152055868247749
0.152054475053327
0.152053081858905
0.152051688664483
0.152050295470062
0.15204890227564
0.139154509081218
0.139153115886797
0.139151722692375
0.139150329497953
0.139148936303531
0.12625454310911
0.126253149914688
0.126251756720266
0.126250363525844
0.113355970331423
0.126247577137001
0.126246183942579
0.126244790748158
0.126243397553736
0.126242004359314
0.126240611164892
0.126239217970471
0.126237824776049
0.126236431581627
0.126235038387205
0.126233645192784
0.126232251998362
0.11333785880394
0.113336465609518
0.113335072415097
0.113333679220675
0.113332286026253
0.100437892831832
0.11332949963741
0.113328106442988
0.113326713248566
0.113325320054145
0.113323926859723
0.113322533665301
0.113321140470879
0.113319747276458
0.113318354082036
0.100423960887614
0.100422567693193
0.100421174498771
0.100419781304349
0.100418388109927
0.100416994915506
0.100415601721084
0.100414208526662
0.10041281533224
0.100411422137819
0.100410028943397
0.100408635748975
0.100407242554554
0.100405849360132
0.10040445616571
0.100403062971288
0.100401669776867
0.100400276582445
0.100398883388023
0.100397490193601
0.10039609699918
0.100394703804758
0.100393310610336
0.100391917415914
0.0874975242214927
0.087496131027071
0.0874947378326493
0.100386344638228
0.100384951443806
0.100383558249384
0.100382165054962
0.100380771860541
0.100379378666119
0.100377985471697
0.100376592277275
0.100375199082854
0.100373805888432
0.10037241269401
0.100371019499589
0.0874766263051668
0.0874752331107451
0.0874738399163233
0.0874724467219016
0.0874710535274799
0.0874696603330581
0.0874682671386364
0.100359873944215
0.100358480749793
0.100357087555371
0.100355694360949
0.100354301166528
0.087459907972106
0.0874585147776843
0.0874571215832626
0.0874557283888408
0.0874543351944191
0.0874529419999974
0.0745585488055756
0.0745571556111539
0.0616627624167322
0.0616613692223105
0.0487669760278887
0.048765582833467
0.0487641896390453
0.0616557964446235
0.0616544032502018
0.0616530100557801
0.0616516168613583
0.0616502236669366
0.0616488304725149
0.0616474372780931
0.0616460440836714
0.0616446508892497
0.061643257694828
0.0745348645004062
0.0745334713059845
0.0745320781115628
0.074530684917141
0.0745292917227193
0.0745278985282976
0.0745265053338758
0.0745251121394541
0.0874167189450324
0.0874153257506106
0.0874139325561889
0.0874125393617672
0.0874111461673455
0.100302752972924
0.100301359778502
0.0874069665840803
0.0874055733896585
0.0874041801952368
0.0874027870008151
0.0874013938063933
0.0874000006119716
0.0873986074175499
0.0873972142231282
0.0873958210287064
0.0873944278342847
0.087393034639863
0.100284641445441
0.10028324825102
0.100281855056598
0.100280461862176
0.100279068667754
0.100277675473333
0.100276282278911
0.100274889084489
0.100273495890067
0.100272102695646
0.100270709501224
0.100269316306802
0.10026792311238
0.100266529917959
0.100265136723537
0.100263743529115
0.100262350334694
0.113153957140272
0.12604556394585
0.126044170751428
0.126042777557007
0.126041384362585
0.126039991168163
0.126038597973741
0.11314420477932
0.113142811584898
0.113141418390476
0.113140025196055
0.113138632001633
0.113137238807211
0.113135845612789
0.100241452418368
0.100240059223946
0.100238666029524
0.100237272835102
0.100235879640681
0.113127486446259
0.113126093251837
0.113124700057415
0.113123306862994
0.113121913668572
0.11312052047415
0.100226127279729
0.100224734085307
0.100223340890885
0.100221947696463
0.100220554502042
0.10021916130762
0.100217768113198
0.100216374918776
0.100214981724355
0.100213588529933
0.100212195335511
0.10021080214109
0.113102408946668
0.113101015752246
0.113099622557824
0.113098229363403
0.113096836168981
0.113095442974559
0.113094049780137
0.113092656585716
0.113091263391294
0.113089870196872
0.113088477002451
0.113087083808029
0.113085690613607
0.113084297419185
0.113082904224764
0.113081511030342
0.11308011783592
0.113078724641498
0.125970331447077
0.125968938252655
0.138860545058233
0.138859151863811
0.13885775866939
0.138856365474968
0.138854972280546
0.138853579086125
0.138852185891703
0.138850792697281
0.113063399502859
0.0872760063084376
0.0614886131140159
0.0357012199195942
0.00991382672517243
-0.0029805664692493
-0.015874959663671
-0.0158763528580928
-0.0158777460525145
-0.0158791392469362
-0.0158805324413579
-0.0158819256357797
-0.0158833188302014
-0.0158847120246231
-0.0158861052190449
-0.0158874984134666
-0.0158888916078883
-0.00299728480231006
-0.00299867799673179
-0.00300007119115352
0.00989153561442475
0.00989014242000302
0.00988874922558129
0.0227803560311596
0.0356719628367378
0.0356705696423161
0.0485621764478944
0.0743467832534726
0.0872383900590509
0.100129996864629
0.113021603670207
0.125913210475786
0.138804817281364
0.151696424086942
0.151695030892521
0.151693637698099
0.151692244503677
0.151690851309255
0.164582458114834
0.164581064920412
0.16457967172599
0.151685278531568
0.151683885337147
0.151682492142725
0.151681098948303
0.164572705753881
0.16457131255946
0.164569919365038
0.164568526170616
0.164567132976195
0.164565739781773
0.164564346587351
0.164562953392929
0.164561560198508
0.164560167004086
0.164558773809664
0.164557380615242
0.164555987420821
0.164554594226399
0.164553201031977
0.164551807837556
0.151657414643134
0.151656021448712
0.16454762825429
0.164546235059869
0.164544841865447
0.164543448671025
0.164542055476603
0.164540662282182
0.16453926908776
0.164537875893338
0.164536482698916
0.164535089504495
0.164533696310073
0.164532303115651
0.16453090992123
0.164529516726808
0.164528123532386
0.164526730337964
0.164525337143543
0.177416943949121
0.190308550754699
0.190307157560277
0.190305764365856
0.190304371171434
0.190302977977012
0.190301584782591
0.190300191588169
0.190298798393747
0.190297405199325
0.190296012004904
0.190294618810482
0.19029322561606
0.190291832421638
0.190290439227217
0.190289046032795
0.190287652838373
0.190286259643952
0.19028486644953
0.216069473255108
0.216068080060686
0.216066686866265
0.216065293671843
0.216063900477421
0.216062507282999
0.216061114088578
0.216059720894156
0.216058327699734
0.216056934505312
0.216055541310891
0.228947148116469
0.228945754922047
0.228944361727626
0.228942968533204
0.228941575338782
0.22894018214436
0.228938788949939
0.241830395755517
0.241829002561095
0.241827609366673
0.241826216172252
0.24182482297783
0.241823429783408
0.254715036588987
0.254713643394565
0.254712250200143
0.254710857005721
0.2547094638113
0.254708070616878
0.254706677422456
0.254705284228034
0.254703891033613
0.254702497839191
0.254701104644769
0.254699711450347
0.280484318255926
0.280482925061504
0.280481531867082
0.280480138672661
0.280478745478239
0.280477352283817
0.280475959089395
0.280474565894974
0.280473172700552
0.28047177950613
0.280470386311709
0.280468993117287
0.280467599922865
0.280466206728443
0.280464813534022
0.2933564203396
0.293355027145178
0.293353633950756
0.306245240756335
0.306243847561913
0.306242454367491
0.306241061173069
0.306239667978648
0.306238274784226
0.306236881589804
0.306235488395383
0.306234095200961
0.306232702006539
0.319124308812117
0.319122915617696
0.319121522423274
0.319120129228852
0.31911873603443
0.319117342840009
0.332008949645587
0.332007556451165
0.332006163256743
0.344897770062322
0.3448963768679
0.357787983673478
0.357786590479057
0.357785197284635
0.357783804090213
0.357782410895791
0.37067401770137
0.370672624506948
0.370671231312526
0.370669838118104
0.370668444923683
0.383560051729261
0.383558658534839
0.383557265340418
0.383555872145996
0.383554478951574
0.383553085757152
0.396444692562731
0.409336299368309
0.409334906173887
0.409333512979465
0.409332119785044
0.422223726590622
0.4222223333962
0.422220940201778
0.422219547007357
0.422218153812935
0.435109760618513
0.435108367424092
0.43510697422967
0.435105581035248
0.435104187840826
0.435102794646405
0.447994401451983
0.447993008257561
0.460884615063139
0.460883221868718
0.473774828674296
0.473773435479874
0.473772042285453
0.473770649091031
0.486662255896609
0.486660862702187
0.486659469507766
0.486658076313344
0.499549683118922
0.4995482899245
0.499546896730079
0.499545503535657
0.499544110341235
0.499542717146813
0.499541323952392
0.51243293075797
0.525324537563548
0.525323144369127
0.525321751174705
0.525320357980283
0.525318964785861
0.53821057159144
0.538209178397018
0.538207785202596
0.538206392008174
0.538204998813753
0.538203605619331
0.551095212424909
0.551093819230488
0.551092426036066
0.551091032841644
0.563982639647222
0.563981246452801
0.563979853258379
0.576871460063957
0.576870066869535
0.576868673675114
0.576867280480692
0.57686588728627
0.576864494091848
0.576863100897427
0.576861707703005
0.589753314508583
0.589751921314162
0.58975052811974
0.589749134925318
0.589747741730896
0.589746348536475
0.589744955342053
0.602636562147631
0.602635168953209
0.602633775758788
0.615525382564366
0.615523989369944
0.615522596175523
0.615521202981101
0.615519809786679
0.602625416592257
0.602624023397836
0.602622630203414
0.602621237008992
0.60261984381457
0.589725450620149
0.589724057425727
0.589722664231305
0.576828271036884
0.576826877842462
0.57682548464804
0.576824091453618
0.563929698259197
0.576821305064775
0.576819911870353
0.576818518675931
0.57681712548151
0.589708732287088
0.602600339092666
0.602598945898244
0.615490552703823
0.615489159509401
0.615487766314979
0.628379373120558
0.628377979926136
0.628376586731714
0.628375193537292
0.628373800342871
0.628372407148449
0.615478013954027
0.615476620759606
0.615475227565184
0.628366834370762
0.62836544117634
0.628364047981918
0.628362654787497
0.615468261593075
0.615466868398653
0.615465475204232
0.60257108200981
0.602569688815388
0.602568295620966
0.589673902426545
0.589672509232123
0.576778116037701
0.57677672284328
0.576775329648858
0.576773936454436
0.563879543260014
0.563878150065593
0.563876756871171
0.563875363676749
0.563873970482327
0.563872577287906
0.550978184093484
0.550976790899062
0.538082397704641
0.538081004510219
0.525186611315797
0.525185218121375
0.525183824926953
0.512289431732532
0.51228803853811
0.512286645343688
0.512285252149267
0.499390858954845
0.499389465760423
0.499388072566001
0.51227967937158
0.499385286177158
0.499383892982736
0.499382499788315
0.486488106593893
0.486486713399471
0.486485320205049
0.486483927010628
0.473589533816206
0.473588140621784
0.473586747427362
0.473585354232941
0.460690961038519
0.460689567844097
0.460688174649675
0.460686781455254
0.460685388260832
0.46068399506641
0.473575601871989
0.473574208677567
0.460679815483145
0.460678422288723
0.460677029094302
0.44778263589988
0.447781242705458
0.447779849511036
0.447778456316615
0.434884063122193
0.434882669927771
0.43488127673335
0.434879883538928
0.421985490344506
0.421984097150084
0.421982703955663
0.421981310761241
0.409086917566819
0.421978524372397
0.421977131177976
0.409082737983554
0.409081344789132
0.409079951594711
0.396185558400289
0.396184165205867
0.396182772011445
0.396181378817024
0.396179985622602
0.38328559242818
0.383284199233758
0.383282806039337
0.370388412844915
0.370387019650493
0.370385626456071
0.37038423326165
0.357489840067228
0.370381446872806
0.370380053678385
0.370378660483963
0.370377267289541
0.370375874095119
0.357481480900698
0.357480087706276
0.357478694511854
0.357477301317432
0.357475908123011
0.344581514928589
0.344580121734167
0.344578728539746
0.344577335345324
0.344575942150902
0.34457454895648
0.331680155762059
0.331678762567637
0.331677369373215
0.344568976178793
0.344567582984372
0.34456618978995
0.331671796595528
0.331670403401106
0.331669010206685
0.331667617012263
0.331666223817841
0.31877183062342
0.318770437428998
0.318769044234576
0.318767651040154
0.318766257845733
0.318764864651311
0.305870471456889
0.305869078262467
0.305867685068046
0.305866291873624
0.318757898679202
0.305863505484781
0.305862112290359
0.305860719095937
0.305859325901515
0.305857932707094
0.292963539512672
0.29296214631825
0.292960753123828
0.292959359929407
0.280064966734985
0.280063573540563
0.280062180346142
0.28006078715172
0.280059393957298
0.280058000762876
0.280056607568455
0.267162214374033
0.280053821179611
0.280052427985189
0.280051034790768
0.280049641596346
0.280048248401924
0.280046855207502
0.267152462013081
0.267151068818659
0.267149675624237
0.267148282429815
0.267146889235394
0.254252496040972
0.25425110284655
0.254249709652129
0.254248316457707
0.254246923263285
0.254245530068863
0.254244136874442
0.26713574368002
0.254241350485598
0.254239957291176
0.254238564096755
0.254237170902333
0.254235777707911
0.25423438451349
0.241339991319068
0.241338598124646
0.241337204930224
0.241335811735803
0.241334418541381
0.241333025346959
0.241331632152537
0.241330238958116
0.228435845763694
0.228434452569272
0.228433059374851
0.241324666180429
0.241323272986007
0.228428879791585
0.228427486597164
0.228426093402742
0.22842470020832
0.228423307013898
0.228421913819477
0.215527520625055
0.215526127430633
0.215524734236211
0.21552334104179
0.215521947847368
0.215520554652946
0.215519161458525
0.202624768264103
0.202623375069681
0.202621981875259
0.215513588680838
0.215512195486416
0.215510802291994
0.202616409097572
0.202615015903151
0.202613622708729
0.202612229514307
0.202610836319886
0.202609443125464
0.202608049931042
0.20260665673662
0.189712263542199
0.189710870347777
0.189709477153355
0.189708083958933
0.189706690764512
0.17681229757009
0.176810904375668
0.176809511181247
0.189701117986825
0.189699724792403
0.176805331597981
0.17680393840356
0.176802545209138
0.163908152014716
0.163906758820294
0.163905365625873
0.151010972431451
0.151009579237029
0.151008186042607
0.151006792848186
0.151005399653764
0.151004006459342
0.151002613264921
0.138108220070499
0.138106826876077
0.138105433681655
0.150997040487234
0.150995647292812
0.15099425409839
0.138099860903968
0.138098467709547
0.138097074515125
0.138095681320703
0.138094288126282
0.13809289493186
0.138091501737438
0.138090108543016
0.138088715348595
0.138087322154173
0.125192928959751
0.125191535765329
0.125190142570908
0.125188749376486
0.125187356182064
0.138078962987642
0.138077569793221
0.138076176598799
0.138074783404377
0.138073390209956
0.125178997015534
0.125177603821112
0.12517621062669
0.125174817432269
0.125173424237847
0.112279031043425
0.112277637849003
0.112276244654582
0.09938185146016
0.0993804582657383
0.0993790650713165
0.0993776718768948
0.0993762786824731
0.112267885488051
0.11226649229363
0.112265099099208
0.0993707059047862
0.0993693127103644
0.0993679195159427
0.086473526321521
0.0864721331270992
0.0864707399326775
0.0864693467382558
0.086467953543834
0.0864665603494123
0.0864651671549906
0.0735707739605689
0.0735693807661471
0.0735679875717254
0.0735665943773037
0.0735652011828819
0.0864568079884602
0.0864554147940385
0.0864540215996167
0.073559628405195
0.0735582352107733
0.0735568420163515
0.0735554488219298
0.0735540556275081
0.0735526624330864
0.0735512692386646
0.0735498760442429
0.0735484828498212
0.0735470896553994
0.0735456964609777
0.073544303266556
0.0735429100721342
0.0735415168777125
0.0735401236832908
0.0735387304888691
0.0864303372944473
0.0864289441000256
0.0735345509056039
0.0735331577111821
0.0735317645167604
0.0735303713223387
0.0735289781279169
0.0735275849334952
0.0735261917390735
0.0735247985446517
0.07352340535023
0.0735220121558083
0.0606276189613866
0.0606262257669648
0.0606248325725431
0.0606234393781214
0.0606220461836996
0.0606206529892779
0.0735122597948562
0.0735108666004344
0.0735094734060127
0.073508080211591
0.0735066870171693
0.0735052938227475
0.0735039006283258
0.0606095074339041
0.0606081142394823
0.0606067210450606
0.0606053278506389
0.0606039346562171
0.0606025414617954
0.0606011482673737
0.060599755072952
0.0605983618785302
0.0477039686841085
0.0477025754896868
0.060594182295265
0.0605927891008433
0.0605913959064216
0.0605900027119998
0.0605886095175781
0.0605872163231564
0.0476928231287347
0.0476914299343129
0.0476900367398912
0.0476886435454695
0.0476872503510477
0.047685857156626
0.0476844639622043
0.0476830707677825
0.0476816775733608
0.0476802843789391
0.0476788911845173
0.0476774979900956
0.0605691047956739
0.0476747116012522
0.0476733184068304
0.0476719252124087
0.047670532017987
0.0476691388235652
0.0476677456291435
0.0476663524347218
0.0476649592403001
0.0476635660458783
0.0476621728514566
0.0476607796570349
0.0347663864626131
0.0347649932681914
0.0347636000737697
0.0347622068793479
0.0347608136849262
0.0347594204905045
0.0476510272960827
0.047649634101661
0.0476482409072393
0.0476468477128176
0.0476454545183958
0.0476440613239741
0.0476426681295524
0.0476412749351306
0.0476398817407089
0.0476384885462872
0.0476370953518654
0.0476357021574437
0.047634308963022
0.0476329157686003
0.0347385225741785
0.0347371293797568
0.0347357361853351
0.0347343429909133
0.0347329497964916
0.0476245566020699
0.0476231634076481
0.0476217702132264
0.0476203770188047
0.0476189838243829
0.0476175906299612
0.0347231974355395
0.0347218042411178
0.034720411046696
0.0347190178522743
0.0347176246578526
0.0347162314634308
0.0347148382690091
0.0347134450745874
0.0347120518801656
0.0347106586857439
0.0347092654913222
0.0347078722969005
0.0347064791024787
0.034705085908057
0.0347036927136353
0.0347022995192135
0.0347009063247918
0.0346995131303701
0.0346981199359483
0.0346967267415266
0.0218023335471049
0.0218009403526832
0.0217995471582614
0.0217981539638397
0.021796760769418
0.0217953675749962
0.0217939743805745
0.0217925811861528
0.021791187991731
0.0217897947973093
0.0346814016028876
0.0217870084084658
0.0217856152140441
0.0217842220196224
0.0217828288252007
0.0217814356307789
0.0217800424363572
0.0217786492419355
0.0217772560475137
0.021775862853092
0.0217744696586703
0.0217730764642485
0.0217716832698268
0.0217702900754051
0.0217688968809834
0.0217675036865616
0.0217661104921399
0.0217647172977182
0.0217633241032964
0.0217619309088747
0.00886753771445297
0.00886614452003124
0.00886475132560951
0.00886335813118778
0.0217549649367661
0.0217535717423443
0.0217521785479226
0.0217507853535009
0.0217493921590791
0.0088549989646574
0.00885360577023567
-0.00404078742418606
-0.00404218061860779
-0.00404357381302952
-0.00404496700745125
-0.00404636020187298
0.0217382466037053
0.0217368534092836
0.0217354602148618
0.0217340670204401
0.0217326738260184
0.0217312806315966
0.0217298874371749
0.0217284942427532
0.00883410104833145
0.00883270785390972
0.00883131465948798
0.00882992146506626
0.00882852827064452
0.0088271350762228
0.00882574188180106
0.00882434868737933
0.0088229554929576
0.00882156229853587
0.00882016910411414
0.00881877590969241
0.00881738271527068
0.00881598952084895
0.00881459632642722
0.00881320313200549
0.00881180993758376
0.00881041674316203
0.0088090235487403
0.00880763035431857
-0.00408676284010316
-0.00408815603452489
-0.00408954922894662
-0.00409094242336835
-0.00409233561779008
-0.00409372881221181
-0.00409512200663354
-0.00409651520105527
-0.004097908395477
0.00879369841010127
0.0216853052156795
0.0216839120212578
0.0216825188268361
0.0216811256324143
0.0216797324379926
0.0216783392435709
0.0216769460491492
0.0216755528547274
0.0216741596603057
0.021672766465884
0.00877837327146223
0.0087769800770405
0.00877558688261877
0.00877419368819704
0.00877280049377531
0.00877140729935358
0.00877001410493185
0.0216616209105101
0.0216602277160884
0.0216588345216667
0.0216574413272449
0.0216560481328232
0.0216546549384015
0.0216532617439797
0.021651868549558
0.0216504753551363
0.0216490821607145
0.0216476889662928
0.0216462957718711
0.0216449025774494
0.0216435093830276
0.0216421161886059
0.0216407229941842
0.0216393297997624
0.00874493660534071
0.021636543410919
0.0216351502164972
0.0216337570220755
0.0216323638276538
0.0216309706332321
0.0216295774388103
0.0216281842443886
0.0216267910499669
0.0216253978555451
0.0216240046611234
0.0216226114667017
0.0216212182722799
0.0216198250778582
0.0216184318834365
0.0216170386890148
0.021615645494593
0.0216142523001713
0.0216128591057496
0.0216114659113278
0.0345030727169061
0.0345016795224844
0.0345002863280626
0.0344988931336409
0.0344974999392192
0.0344961067447974
0.0344947135503757
0.034493320355954
0.0344919271615323
0.0344905339671105
0.0344891407726888
0.0344877475782671
0.0344863543838453
0.0344849611894236
0.0344835679950019
0.0344821748005801
0.0344807816061584
0.0344793884117367
0.047370995217315
0.0602626020228932
0.0602612088284715
0.0602598156340498
0.060258422439628
0.0602570292452063
0.0602556360507846
0.0602542428563628
0.0602528496619411
0.0602514564675194
0.0602500632730976
0.0602486700786759
0.0602472768842542
0.0602458836898325
0.0602444904954107
0.060243097300989
0.0602417041065673
0.0602403109121455
0.0731319177177238
0.0731305245233021
0.0731291313288803
0.0731277381344586
0.0731263449400369
0.0731249517456151
0.0731235585511934
0.0731221653567717
0.07312077216235
0.0731193789679282
0.0731179857735065
0.0731165925790848
0.073115199384663
0.0731138061902413
0.0731124129958196
0.0731110198013979
0.0731096266069761
0.0731082334125544
0.0859998402181327
0.0859984470237109
0.0859970538292892
0.0859956606348675
0.0859942674404457
0.085992874246024
0.0859914810516023
0.0859900878571805
0.0859886946627588
0.0859873014683371
0.0859859082739154
0.0859845150794936
0.0859831218850719
0.0859817286906502
0.0859803354962284
0.0988719423018067
0.098870549107385
0.0988691559129632
0.0988677627185415
0.11175936952412
0.111757976329698
0.124649583135276
0.124648189940855
0.124646796746433
0.124645403552011
0.124644010357589
0.124642617163168
0.124641223968746
0.124639830774324
0.137531437579902
0.137530044385481
0.137528651191059
0.137527257996637
0.137525864802216
0.137524471607794
0.137523078413372
0.15041468521895
0.163306292024529
0.163304898830107
0.163303505635685
0.163302112441263
0.163300719246842
0.16329932605242
0.163297932857998
0.163296539663577
0.163295146469155
0.163293753274733
0.176185360080311
0.17618396688589
0.176182573691468
0.176181180497046
0.176179787302624
0.176178394108203
0.176177000913781
0.176175607719359
0.189067214524937
0.201958821330516
0.201957428136094
0.201956034941672
0.201954641747251
0.201953248552829
0.201951855358407
0.201950462163985
0.201949068969564
0.201947675775142
0.20194628258072
0.214837889386298
0.214836496191877
0.214835102997455
0.214833709803033
0.214832316608612
0.21483092341419
0.214829530219768
0.227721137025346
0.227719743830925
0.227718350636503
0.240609957442081
0.240608564247659
0.240607171053238
0.240605777858816
0.240604384664394
0.240602991469973
0.253494598275551
0.253493205081129
0.253491811886707
0.253490418692286
0.253489025497864
0.253487632303442
0.26637923910902
0.266377845914599
0.266376452720177
0.266375059525755
0.279266666331334
0.279265273136912
0.27926387994249
0.279262486748068
0.292154093553647
0.292152700359225
0.292151307164803
0.292149913970381
0.29214852077596
0.305040127581538
0.305038734387116
0.305037341192694
0.305035947998273
0.305034554803851
0.317926161609429
0.317924768415008
0.317923375220586
0.317921982026164
0.343706588831742
0.343705195637321
0.343703802442899
0.343702409248477
0.343701016054055
0.356592622859634
0.356591229665212
0.35658983647079
0.356588443276369
0.369480050081947
0.369478656887525
0.369477263693103
0.369475870498682
0.38236747730426
0.382366084109838
0.382364690915416
0.382363297720995
0.395254904526573
0.408146511332151
0.408145118137729
0.408143724943308
0.421035331748886
0.421033938554464
0.421032545360043
0.433924152165621
0.433922758971199
0.433921365776777
0.433919972582356
0.446811579387934
0.446810186193512
0.44680879299909
0.446807399804669
0.459699006610247
0.459697613415825
0.459696220221404
0.459694827026982
0.47258643383256
0.472585040638138
0.472583647443717
0.472582254249295
0.485473861054873
0.485472467860451
0.48547107466603
0.485469681471608
0.485468288277186
0.485466895082764
0.485465501888343
0.485464108693921
0.485462715499499
0.485461322305078
0.485459929110656
0.485458535916234
0.485457142721812
0.485455749527391
0.485454356332969
0.498345963138547
0.498344569944125
0.498343176749704
0.498341783555282
0.49834039036086
0.498338997166438
0.498337603972017
0.498336210777595
0.498334817583173
0.498333424388752
0.49833203119433
0.498330637999908
0.498329244805486
0.498327851611065
0.498326458416643
0.498325065222221
0.498323672027799
0.498322278833378
0.485427885638956
0.472533492444534
0.446746099250113
0.408065706055691
0.382278312861269
0.369383919666847
0.369382526472426
0.356488133278004
0.343593740083582
0.34359234688916
0.317804953694739
0.304910560500317
0.292016167305895
0.292014774111474
0.292013380917052
0.29201198772263
0.292010594528208
0.292009201333787
0.304900808139365
0.317792414944943
0.317791021750521
0.3306826285561
0.330681235361678
0.343572842167256
0.343571448972834
0.343570055778413
0.343568662583991
0.356460269389569
0.356458876195148
0.356457483000726
0.356456089806304
0.356454696611882
0.356453303417461
0.356451910223039
0.356450517028617
0.356449123834195
0.369340730639774
0.369339337445352
0.36933794425093
0.369336551056509
0.356442157862087
0.356440764667665
0.343546371473243
0.343544978278822
0.3435435850844
0.356435191889978
0.343540798695556
0.330646405501135
0.304859012306713
0.266178619112291
0.21460522591787
0.175924832723448
0.137244439529026
0.111457046334604
0.0856696531401826
0.0856682599457609
0.0727738667513391
0.0727724735569174
0.0727710803624957
0.0727696871680739
0.0727682939736522
0.0727669007792305
0.0727655075848087
0.072764114390387
0.0727627211959653
0.0727613280015435
0.0598669348071218
0.0598655416127001
0.0598641484182784
0.0469697552238566
0.0469683620294349
0.0469669688350132
0.0469655756405914
0.0598571824461697
0.059855789251748
0.0598543960573262
0.0598530028629045
0.0598516096684828
0.0598502164740611
0.0598488232796393
0.0598474300852176
0.0598460368907959
0.0469516436963741
0.0469502505019524
0.0469488573075307
0.0598404641131089
0.0598390709186872
0.0598376777242655
0.0469432845298438
0.046941891335422
0.0469404981410003
0.0469391049465786
0.0469377117521568
0.0469363185577351
0.0469349253633134
0.0469335321688916
0.0469321389744699
0.0469307457800482
0.0340363525856264
0.0340349593912047
0.034033566196783
0.0340321730023613
0.0211377798079395
0.0211363866135178
0.00824199341909607
0.00824060022467434
0.00823920703025261
-0.00465518616416912
-0.0175495793585909
-0.00465797255301259
-0.0175523657474343
-0.017553758941856
-0.0175551521362778
-0.0175565453306995
-0.0175579385251212
-0.030452331719543
-0.0304537249139647
-0.0304551181083864
-0.0304565113028082
-0.0304579044972299
-0.0304592976916516
-0.0304606908860733
-0.0433550840804951
-0.0433564772749168
-0.0433578704693385
-0.0433592636637603
-0.043360656858182
-0.0304690500526037
-0.0175774432470255
-0.00468583644144719
-0.00468722963586892
0.00820437716970935
0.0210959839752876
0.0339875907808659
0.0468791975864442
0.0468778043920224
0.0468764111976007
0.046875018003179
0.0468736248087572
0.0597652316143355
0.0597638384199138
0.059762445225492
0.0597610520310703
0.0597596588366486
0.0468652656422269
0.0339708724478051
0.0468624792533834
0.0339680860589617
0.0468596928645399
0.0597512996701182
0.0597499064756965
0.0726415132812747
0.072640120086853
0.0855317268924313
0.0855303336980096
0.0855289405035878
0.0984205473091661
0.0984191541147444
0.111310760920323
0.124202367725901
0.124200974531479
0.137092581337057
0.137091188142636
0.149982794948214
0.162874401753792
0.162873008559371
0.162871615364949
0.162870222170527
0.162868828976105
0.162867435781684
0.162866042587262
0.14997164939284
0.149970256198418
0.137075863003997
0.137074469809575
0.137073076615153
0.137071683420731
0.13707029022631
0.124175897031888
0.124174503837466
0.124173110643045
0.124171717448623
0.124170324254201
0.137061931059779
0.124167537865358
0.124166144670936
0.124164751476514
0.124163358282092
0.124161965087671
0.124160571893249
0.124159178698827
0.111264785504406
0.111263392309984
0.111261999115562
0.11126060592114
0.111259212726719
0.111257819532297
0.0983634263378751
0.0983620331434534
0.0983606399490317
0.09835924675461
0.111250853560188
0.111249460365766
0.111248067171345
0.111246673976923
0.111245280782501
0.11124388758808
0.0983494943936578
0.0983481011992361
0.0983467080048144
0.0983453148103927
0.0983439216159709
0.0983425284215492
0.0983411352271275
0.0983397420327057
0.098338348838284
0.0983369556438623
0.0854425624494405
0.0854411692550188
0.0983327760605971
0.0983313828661753
0.0983299896717536
0.0854355964773319
0.0854342032829102
0.0854328100884884
0.0854314168940667
0.085430023699645
0.0725356305052232
0.0725342373108015
0.0725328441163798
0.072531450921958
0.0725300577275363
0.0725286645331146
0.0725272713386929
0.0725258781442711
0.0725244849498494
0.0725230917554277
0.0725216985610059
0.0854133053665842
0.0854119121721625
0.0725175189777407
0.072516125783319
0.0725147325888973
0.0725133393944755
0.0725119462000538
0.0725105530056321
0.0725091598112104
0.0725077666167886
0.0725063734223669
0.0596119802279452
0.0596105870335234
0.0596091938391017
0.05960780064468
0.0596064074502582
0.0596050142558365
0.0596036210614148
0.0724952278669931
0.0596008346725713
0.0595994414781496
0.0595980482837279
0.0595966550893061
0.0595952618948844
0.0467008687004627
0.0466994755060409
0.0466980823116192
0.0466966891171975
0.0466952959227758
0.046693902728354
0.0337995095339323
0.0337981163395106
0.0337967231450888
0.0337953299506671
0.0337939367562454
0.0208995435618236
0.0337911503674019
0.0337897571729802
0.0337883639785585
0.0337869707841367
0.020892577589715
0.0208911843952933
0.0208897912008715
0.0208883980064498
0.0208870048120281
0.0208856116176063
0.0208842184231846
0.0208828252287629
0.0208814320343412
0.0208800388399194
0.0208786456454977
0.020877252451076
0.0208758592566542
0.0079814660622325
0.0208730728678108
0.020871679673389
0.0208702864789673
0.0208688932845456
0.0208675000901239
0.0208661068957021
0.0208647137012804
0.00797032050685866
0.00796892731243693
0.0079675341180152
0.00796614092359347
0.00796474772917174
0.00796335453475001
-0.00493103865967172
-0.00493243185409346
-0.00493382504851519
-0.00493521824293692
-0.00493661143735865
-0.0178310046317804
-0.00493939782620211
-0.00494079102062384
-0.00494218421504557
-0.0049435774094673
-0.00494497060388903
-0.00494636379831076
-0.00494775699273249
-0.00494915018715422
-0.0178435433815759
-0.0178449365759977
-0.0178463297704194
-0.0178477229648411
-0.0178491161592629
-0.0307435093536846
-0.0307449025481063
-0.0307462957425281
-0.0307476889369498
-0.0307490821313715
-0.0307504753257932
-0.030751868520215
-0.0178602617146367
-0.0178616549090584
-0.0178630481034802
-0.0307574412979019
-0.0307588344923236
-0.0307602276867454
-0.0307616208811671
-0.0307630140755888
-0.0307644072700106
-0.0307658004644323
-0.030767193658854
-0.0307685868532757
-0.0307699800476975
-0.0307713732421192
-0.0307727664365409
-0.0436671596309627
-0.0307755528253844
-0.0307769460198061
-0.0307783392142279
-0.0307797324086496
-0.0307811256030713
-0.030782518797493
-0.0307839119919148
-0.0307853051863365
-0.0307866983807582
-0.03078809157518
-0.0307894847696017
-0.0307908779640234
-0.0307922711584452
-0.0307936643528669
-0.0436880575472886
-0.0436894507417104
-0.0436908439361321
-0.0436922371305538
-0.0436936303249755
-0.0436950235193973
-0.043696416713819
-0.0436978099082407
-0.0436992031026625
-0.0437005962970842
-0.0437019894915059
-0.0437033826859277
-0.0437047758803494
-0.0437061690747711
-0.0437075622691928
-0.0437089554636146
-0.0437103486580363
-0.043711741852458
-0.0437131350468798
-0.0437145282413015
-0.0566089214357232
-0.056610314630145
-0.0566117078245667
-0.0437201010189884
-0.0437214942134102
-0.0437228874078319
-0.0566172806022536
-0.0566186737966753
-0.0566200669910971
-0.0566214601855188
-0.0695158533799405
-0.0695172465743623
-0.069518639768784
-0.0695200329632057
-0.0695214261576275
-0.0695228193520492
-0.0695242125464709
-0.0695256057408926
-0.0695269989353144
-0.0695283921297361
-0.0695297853241578
-0.0566381785185796
-0.0695325717130013
-0.069533964907423
-0.0695353581018447
-0.0695367512962665
-0.0695381444906882
-0.0695395376851099
-0.0695409308795317
-0.0695423240739534
-0.0695437172683751
-0.0695451104627969
-0.0695465036572186
-0.0695478968516403
-0.0695492900460621
-0.0695506832404838
-0.0695520764349055
-0.0695534696293273
-0.069554862823749
-0.0695562560181707
-0.0566646492125924
-0.0566660424070142
-0.0566674356014359
-0.0695618287958576
-0.0695632219902794
-0.0695646151847011
-0.0695660083791228
-0.0695674015735445
-0.0695687947679663
-0.069570187962388
-0.0695715811568097
-0.0695729743512315
-0.0695743675456532
-0.0695757607400749
-0.0695771539344967
-0.0695785471289184
-0.0695799403233401
-0.0695813335177619
-0.0566897267121836
-0.0566911199066053
-0.056692513101027
-0.0566939062954488
-0.0566952994898705
-0.0566966926842922
-0.056698085878714
-0.0566994790731357
-0.0567008722675574
-0.0567022654619792
-0.0567036586564009
-0.0567050518508226
-0.0567064450452443
-0.0567078382396661
-0.0567092314340878
-0.0567106246285095
-0.0567120178229313
-0.069606411017353
-0.0567148042117747
-0.0567161974061965
-0.0567175906006182
-0.0567189837950399
-0.0567203769894616
-0.0567217701838834
-0.0567231633783051
-0.0567245565727268
-0.0696189497671486
-0.0696203429615703
-0.069621736155992
-0.0696231293504138
-0.0696245225448355
-0.0696259157392572
-0.069627308933679
-0.0696287021281007
-0.0696300953225224
-0.0696314885169441
-0.0696328817113659
-0.0567412749057876
-0.0567426681002093
-0.0567440612946311
-0.0567454544890528
-0.0696398476834745
-0.0696412408778962
-0.069642634072318
-0.0696440272667397
-0.0696454204611614
-0.0696468136555832
-0.0696482068500049
-0.0696496000444266
-0.0696509932388484
-0.0696523864332701
-0.0696537796276918
-0.0696551728221136
-0.0696565660165353
-0.069657959210957
-0.0567663524053788
-0.0567677455998005
-0.0567691387942222
-0.0567705319886439
-0.0696649251830657
-0.0696663183774874
-0.0696677115719091
-0.0696691047663309
-0.0696704979607526
-0.0696718911551743
-0.069673284349596
-0.0696746775440178
-0.0696760707384395
-0.0696774639328612
-0.069678857127283
-0.0696802503217047
-0.0696816435161264
-0.0696830367105482
-0.0567914299049699
-0.0567928230993916
-0.0567942162938134
-0.0567956094882351
-0.0567970026826568
-0.0567983958770785
-0.0567997890715003
-0.056801182265922
-0.0568025754603437
-0.0568039686547655
-0.0568053618491872
-0.0568067550436089
-0.0568081482380307
-0.0568095414324524
-0.0568109346268741
-0.0568123278212958
-0.0568137210157176
-0.0697081142101393
-0.069709507404561
-0.0568179005989828
-0.0568192937934045
-0.0568206869878262
-0.056822080182248
-0.0568234733766697
-0.0568248665710914
-0.0568262597655132
-0.0568276529599349
-0.0568290461543566
-0.0568304393487783
-0.0568318325432001
-0.0568332257376218
-0.0568346189320435
-0.0568360121264653
-0.056837405320887
-0.0568387985153087
-0.0568401917097305
-0.0568415849041522
-0.0439499780985739
-0.0439513712929957
-0.0439527644874174
-0.0439541576818391
-0.0439555508762608
-0.0439569440706826
-0.0439583372651043
-0.056852730459526
-0.0568541236539478
-0.0568555168483695
-0.0568569100427912
-0.056858303237213
-0.0568596964316347
-0.0568610896260564
-0.0568624828204781
-0.0568638760148999
-0.0568652692093216
-0.0568666624037433
-0.0439750555981651
-0.0439764487925868
-0.0439778419870085
-0.0439792351814303
-0.043980628375852
-0.0439820215702737
-0.0439834147646954
-0.0568778079591172
-0.0568792011535389
-0.0568805943479606
-0.0568819875423824
-0.0568833807368041
-0.0568847739312258
-0.0568861671256475
-0.0568875603200693
-0.056888953514491
-0.0568903467089127
-0.0439987399033345
-0.0440001330977562
-0.0311085262921779
-0.0311099194865997
-0.0311113126810214
-0.0311127058754431
-0.0311140990698649
-0.0311154922642866
-0.0311168854587083
-0.03111827865313
-0.0311196718475518
-0.0311210650419735
-0.0311224582363952
-0.031123851430817
-0.0311252446252387
-0.0311266378196604
-0.0311280310140822
-0.0311294242085039
-0.0311308174029256
-0.0311322105973474
-0.0182406037917691
-0.00534899698619082
-0.00535039018061255
-0.00535178337503428
-0.00535317656945601
-0.00535456976387774
-0.00535596295829947
-0.0053573561527212
-0.00535874934714293
-0.00536014254156466
-0.00536153573598639
-0.00536292893040812
-0.0182573221248298
-0.0182587153192516
-0.0182601085136733
-0.018261501708095
-0.0182628949025168
-0.0182642880969385
-0.00537268129136023
-0.00537407448578196
-0.00537546768020369
0.00751613912537458
0.00751474593095285
0.00751335273653112
0.00751195954210939
0.00751056634768766
0.00750917315326593
0.0075077799588442
0.0203993867644225
0.0203979935700007
0.020396600375579
0.0203952071811573
0.0203938139867355
0.0203924207923138
0.0203910275978921
0.0203896344034704
0.0203882412090486
0.0332798480146269
0.0332784548202052
0.0332770616257834
0.0332756684313617
0.03327427523694
0.0332728820425182
0.0461644888480965
0.0461630956536748
0.0461617024592531
0.0461603092648313
0.0461589160704096
0.0461575228759879
0.0461561296815661
0.0461547364871444
0.0461533432927227
0.0461519500983009
0.0461505569038792
0.0461491637094575
0.0590407705150358
0.059039377320614
0.0719309841261923
0.0719295909317706
0.0719281977373488
0.0719268045429271
0.0719254113485054
0.0719240181540836
0.0719226249596619
0.0719212317652402
0.0719198385708184
0.0719184453763967
0.071917052181975
0.0719156589875533
0.0848072657931315
0.0848058725987098
0.0848044794042881
0.0848030862098663
0.0976946930154446
0.0976932998210229
0.0976919066266011
0.0976905134321794
0.0976891202377577
0.0976877270433359
0.110579333848914
0.110577940654492
0.110576547460071
0.110575154265649
0.110573761071227
0.110572367876806
0.110570974682384
0.110569581487962
0.11056818829354
0.110566795099119
0.110565401904697
0.110564008710275
0.110562615515853
0.123454222321432
0.12345282912701
0.136344435932588
0.136343042738167
0.136341649543745
0.136340256349323
0.136338863154901
0.13633746996048
0.136336076766058
0.136334683571636
0.136333290377214
0.136331897182793
0.136330503988371
0.136329110793949
0.136327717599527
0.149219324405106
0.149217931210684
0.149216538016262
0.162108144821841
0.162106751627419
0.162105358432997
0.162103965238575
0.162102572044154
0.162101178849732
0.17499278565531
0.174991392460888
0.174989999266467
0.174988606072045
0.174987212877623
0.174985819683202
0.17498442648878
0.174983033294358
0.174981640099936
0.187873246905515
0.187871853711093
0.187870460516671
0.187869067322249
0.200760674127828
0.200759280933406
0.200757887738984
0.213649494544563
0.213648101350141
0.213646708155719
0.226538314961297
0.226536921766876
0.226535528572454
0.226534135378032
0.22653274218361
0.226531348989189
0.239422955794767
0.239421562600345
0.239420169405923
0.239418776211502
0.25231038301708
0.252308989822658
0.265200596628237
0.265199203433815
0.278090810239393
0.278089417044971
0.27808802385055
0.278086630656128
0.290978237461706
0.290976844267284
0.290975451072863
0.303867057878441
0.303865664684019
0.303864271489598
0.316755878295176
0.316754485100754
0.316753091906332
0.316751698711911
0.329643305517489
0.329641912323067
0.342533519128645
0.342532125934224
0.342530732739802
0.35542233954538
0.355420946350959
0.368312553156537
0.368311159962115
0.368309766767693
0.381201373573272
0.38119998037885
0.381198587184428
0.381197193990006
0.394088800795585
0.394087407601163
0.394086014406741
0.394084621212319
0.394083228017898
0.406974834823476
0.406973441629054
0.419865048434633
0.419863655240211
0.419862262045789
0.419860868851367
0.432752475656946
0.432751082462524
0.432749689268102
0.43274829607368
0.432746902879259
0.432745509684837
0.432744116490415
0.432742723295994
0.445634330101572
0.44563293690715
0.445631543712728
0.445630150518307
0.445628757323885
0.445627364129463
0.458518970935041
0.45851757774062
0.458516184546198
0.458514791351776
0.458513398157354
0.458512004962933
0.458510611768511
0.458509218574089
0.458507825379668
0.458506432185246
0.458505038990824
0.458503645796402
0.458502252601981
0.458500859407559
0.458499466213137
0.458498073018715
0.445603679824294
0.445602286629872
0.45849389343545
0.458492500241029
0.458491107046607
0.445596713852185
0.445595320657763
0.445593927463342
0.43269953426892
0.432698141074498
0.432696747880076
0.432695354685655
0.432693961491233
0.432692568296811
0.432691175102389
0.432689781907968
0.432688388713546
0.432686995519124
0.432685602324703
0.432684209130281
0.432682815935859
0.432681422741437
0.432680029547016
0.432678636352594
0.432677243158172
0.43267584996375
0.419781456769329
0.419780063574907
0.419778670380485
0.419777277186064
0.406882883991642
0.40688149079722
0.393987097602798
0.393985704408377
0.393984311213955
0.381089918019533
0.381088524825111
0.38108713163069
0.368192738436268
0.381084345241846
0.381082952047424
0.368188558853003
0.368187165658581
0.368185772464159
0.368184379269738
0.368182986075316
0.355288592880894
0.355287199686472
0.355285806492051
0.355284413297629
0.355283020103207
0.355281626908785
0.342387233714364
0.342385840519942
0.34238444732552
0.342383054131099
0.342381660936677
0.329487267742255
0.342378874547833
0.342377481353412
0.34237608815899
0.329481694964568
0.329480301770146
0.329478908575725
0.329477515381303
0.329476122186881
0.31658172899246
0.316580335798038
0.316578942603616
0.316577549409194
0.316576156214773
0.316574763020351
0.303680369825929
0.303678976631507
0.303677583437086
0.303676190242664
0.316567797048242
0.31656640385382
0.316565010659399
0.316563617464977
0.303669224270555
0.303667831076134
0.303666437881712
0.29077204468729
0.290770651492868
0.290769258298447
0.277874865104025
0.277873471909603
0.277872078715181
0.27787068552076
0.277869292326338
0.264974899131916
0.264973505937495
0.264972112743073
0.277863719548651
0.264969326354229
0.264967933159808
0.264966539965386
0.252072146770964
0.252070753576542
0.252069360382121
0.252067967187699
0.239173573993277
0.239172180798855
0.239170787604434
0.239169394410012
0.22627500121559
0.226273608021169
0.213379214826747
0.213377821632325
0.213376428437903
0.213375035243482
0.20048064204906
0.213372248854638
0.213370855660216
0.200476462465795
0.200475069271373
0.200473676076951
0.20047228288253
0.200470889688108
0.187576496493686
0.187575103299264
0.187573710104843
0.187572316910421
0.187570923715999
0.174676530521577
0.174675137327156
0.174673744132734
0.174672350938312
0.16177795774389
0.161776564549469
0.174668171355047
0.161773778160625
0.161772384966204
0.161770991771782
0.16176959857736
0.148875205382938
0.148873812188517
0.148872418994095
0.148871025799673
0.135976632605251
0.13597523941083
0.135973846216408
0.135972453021986
0.123078059827565
0.123076666633143
0.123075273438721
0.123073880244299
0.123072487049878
0.110178093855456
0.123069700661034
0.123068307466612
0.123066914272191
0.123065521077769
0.110171127883347
0.110169734688926
0.110168341494504
0.110166948300082
0.0972725551056603
0.0972711619112386
0.0972697687168169
0.0972683755223951
0.0843739823279734
0.0843725891335517
0.0843711959391299
0.0843698027447082
0.0843684095502865
0.0714740163558647
0.084365623161443
0.0843642299670213
0.0843628367725996
0.0843614435781778
0.0843600503837561
0.0714656571893344
0.0714642639949126
0.0714628708004909
0.0714614776060692
0.0714600844116474
0.0714586912172257
0.071457298022804
0.0585629048283823
0.0585615116339605
0.0585601184395388
0.0585587252451171
0.0585573320506953
0.0456629388562736
0.0585545456618519
0.0585531524674301
0.0456587592730084
0.0456573660785867
0.0456559728841649
0.0456545796897432
0.0456531864953215
0.0327587933008998
0.032757400106478
0.0327560069120563
0.0327546137176346
0.0198602205232128
0.0198588273287911
0.0198574341343694
0.00696304093994765
0.00696164774552592
0.00696025455110419
0.00695886135668246
0.00695746816226073
0.019849074967839
0.00695468177341727
0.00695328857899553
0.0069518953845738
0.00695050219015207
0.00694910899573034
0.00694771580130861
0.00694632260688688
-0.00594807058753485
-0.00594946378195658
-0.00595085697637831
-0.00595225017080004
-0.00595364336522177
-0.0188480365596435
-0.0188494297540652
-0.018850822948487
-0.0188522161429087
-0.0317466093373304
-0.0188550025317522
-0.0188563957261739
-0.0188577889205956
-0.0188591821150173
-0.0188605753094391
-0.0188619685038608
-0.0188633616982825
-0.0317577548927043
-0.031759148087126
-0.0317605412815477
-0.0317619344759695
-0.0317633276703912
-0.0317647208648129
-0.0317661140592346
-0.0317675072536564
-0.0317689004480781
-0.0317702936424998
-0.0317716868369216
-0.0317730800313433
-0.018881473225765
-0.0188828664201868
-0.0188842596146085
-0.0188856528090302
-0.0188870460034519
-0.0188884391978737
-0.0188898323922954
-0.0188912255867171
-0.0188926187811389
-0.0188940119755606
-0.0188954051699823
-0.0317897983644041
-0.0317911915588258
-0.0317925847532475
-0.0317939779476693
-0.031795371142091
-0.0446897643365127
-0.0446911575309344
-0.0317995507253562
-0.0318009439197779
-0.0318023371141996
-0.0318037303086214
-0.0318051235030431
-0.0318065166974648
-0.0318079098918866
-0.0318093030863083
-0.03181069628073
-0.0318120894751517
-0.0318134826695735
-0.0318148758639952
-0.0318162690584169
-0.0318176622528387
-0.0318190554472604
-0.0447134486416821
-0.0447148418361039
-0.0447162350305256
-0.0318246282249473
-0.031826021419369
-0.0318274146137908
-0.0318288078082125
-0.0318302010026342
-0.031831594197056
-0.0447259873914777
-0.0447273805858994
-0.0447287737803212
-0.0447301669747429
-0.0447315601691646
-0.0576259533635863
-0.0576273465580081
-0.0576287397524298
-0.0576301329468515
-0.0576315261412733
-0.057632919335695
-0.0576343125301167
-0.0576357057245385
-0.0576370989189602
-0.0576384921133819
-0.0576398853078036
-0.0576412785022254
-0.0576426716966471
-0.0576440648910688
-0.0576454580854906
-0.0576468512799123
-0.070541244474334
-0.0705426376687558
-0.0705440308631775
-0.0705454240575992
-0.070546817252021
-0.0834412104464427
-0.0834426036408644
-0.0834439968352861
-0.0834453900297079
-0.0963397832241296
-0.0834481764185513
-0.0834495696129731
-0.0834509628073948
-0.0834523560018165
-0.0963467491962383
-0.09634814239066
-0.0963495355850817
-0.0963509287795035
-0.0963523219739252
-0.0963537151683469
-0.0963551083627686
-0.10924950155719
-0.109250894751612
-0.109252287946034
-0.122146681140456
-0.122148074334877
-0.122149467529299
-0.122150860723721
-0.122152253918142
-0.109260647112564
-0.109262040306986
-0.122156433501408
-0.122157826695829
-0.122159219890251
-0.122160613084673
-0.122162006279095
-0.122163399473516
-0.135057792667938
-0.13505918586236
-0.135060579056782
-0.135061972251203
-0.135063365445625
-0.135064758640047
-0.135066151834468
-0.14796054502889
-0.147961938223312
-0.147963331417734
-0.135071724612155
-0.135073117806577
-0.135074511000999
-0.147968904195421
-0.147970297389842
-0.147971690584264
-0.147973083778686
-0.147974476973107
-0.147975870167529
-0.160870263361951
-0.160871656556373
-0.160873049750794
-0.160874442945216
-0.160875836139638
-0.16087722933406
-0.160878622528481
-0.147987015722903
-0.147988408917325
-0.147989802111747
-0.135098195306168
-0.13509958850059
-0.135100981695012
-0.147995374889433
-0.147996768083855
-0.147998161278277
-0.147999554472699
-0.14800094766712
-0.148002340861542
-0.160896734055964
-0.160898127250386
-0.160899520444807
-0.160900913639229
-0.173795306833651
-0.173796700028072
-0.173798093222494
-0.173799486416916
-0.173800879611338
-0.173802272805759
-0.173803666000181
-0.173805059194603
-0.173806452389025
-0.186700845583446
-0.186702238777868
-0.18670363197229
-0.186705025166712
-0.186706418361133
-0.186707811555555
-0.186709204749977
-0.186710597944398
-0.18671199113882
-0.186713384333242
-0.186714777527664
-0.186716170722085
-0.199610563916507
-0.199611957110929
-0.186720350305351
-0.186721743499772
-0.186723136694194
-0.186724529888616
-0.186725923083037
-0.186727316277459
-0.186728709471881
-0.186730102666303
-0.186731495860724
-0.173839889055146
-0.173841282249568
-0.17384267544399
-0.173844068638411
-0.173845461832833
-0.173846855027255
-0.173848248221676
-0.173849641416098
-0.17385103461052
-0.173852427804942
-0.173853820999363
-0.173855214193785
-0.173856607388207
-0.173858000582629
-0.17385939377705
-0.173860786971472
-0.173862180165894
-0.173863573360316
-0.173864966554737
-0.173866359749159
-0.186760752943581
-0.186762146138002
-0.186763539332424
-0.186764932526846
-0.186766325721268
-0.186767718915689
-0.186769112110111
-0.173877505304533
-0.160985898498955
-0.160987291693376
-0.160988684887798
-0.16099007808222
-0.160991471276641
-0.160992864471063
-0.160994257665485
-0.160995650859907
-0.160997044054328
-0.16099843724875
-0.160999830443172
-0.161001223637594
-0.161002616832015
-0.161004010026437
-0.161005403220859
-0.14811379641528
-0.148115189609702
-0.148116582804124
-0.148117975998546
-0.135226369192967
-0.135227762387389
-0.122336155581811
-0.122337548776233
-0.122338941970654
-0.122340335165076
-0.122341728359498
-0.12234312155392
-0.122344514748341
-0.122345907942763
-0.122347301137185
-0.122348694331606
-0.122350087526028
-0.12235148072045
-0.122352873914872
-0.122354267109293
-0.122355660303715
-0.122357053498137
-0.109465446692559
-0.10946683988698
-0.109468233081402
-0.109469626275824
-0.122364019470245
-0.122365412664667
-0.122366805859089
-0.122368199053511
-0.122369592247932
-0.122370985442354
-0.122372378636776
-0.122373771831198
-0.122375165025619
-0.122376558220041
-0.122377951414463
-0.122379344608885
-0.122380737803306
-0.122382130997728
-0.12238352419215
-0.109491917386571
-0.109493310580993
-0.109494703775415
-0.122389096969837
-0.122390490164258
-0.12239188335868
-0.122393276553102
-0.122394669747524
-0.122396062941945
-0.122397456136367
-0.109505849330789
-0.10950724252521
-0.109508635719632
-0.109510028914054
-0.109511422108476
-0.109512815302897
-0.109514208497319
-0.109515601691741
-0.0966239948861626
-0.0966253880805843
-0.0966267812750061
-0.0966281744694278
-0.0966295676638495
-0.0966309608582712
-0.096632354052693
-0.0966337472471147
-0.0966351404415364
-0.0966365336359582
-0.0966379268303799
-0.0966393200248016
-0.0966407132192234
-0.0966421064136451
-0.0966434996080668
-0.0966448928024885
-0.0966462859969103
-0.096647679191332
-0.0966490723857537
-0.0837574655801755
-0.0837588587745972
-0.0837602519690189
-0.0837616451634407
-0.0837630383578624
-0.0837644315522841
-0.0837658247467059
-0.0837672179411276
-0.0837686111355493
-0.083770004329971
-0.0837713975243928
-0.0837727907188145
-0.0837741839132362
-0.083775577107658
-0.0837769703020797
-0.0837783634965014
-0.0837797566909231
-0.0708881498853449
-0.0579965430797666
-0.0579979362741883
-0.0579993294686101
-0.0708937226630318
-0.0708951158574535
-0.0580035090518753
-0.058004902246297
-0.0580062954407187
-0.0580076886351404
-0.0580090818295622
-0.0580104750239839
-0.0580118682184056
-0.0580132614128274
-0.0580146546072491
-0.0580160478016708
-0.0451244409960926
-0.0451258341905143
-0.045127227384936
-0.0322356205793578
-0.0322370137737795
-0.0322384069682012
-0.0322398001626229
-0.0322411933570447
-0.0322425865514664
-0.0322439797458881
-0.0322453729403099
-0.0322467661347316
-0.0322481593291533
-0.0322495525235751
-0.0322509457179968
-0.0322523389124185
-0.0322537321068403
-0.032255125301262
-0.0322565184956837
-0.0322579116901054
-0.0322593048845272
-0.0193676980789489
-0.00647609127337063
-0.00647748446779236
-0.00647887766221409
-0.00648027085663582
-0.00648166405105755
-0.00648305724547928
-0.00648445043990102
-0.00648584363432275
-0.00648723682874448
-0.00648863002316621
-0.00649002321758794
-0.00649141641200967
-0.0064928096064314
-0.00649420280085313
-0.00649559599527486
-0.00649698918969659
-0.00649838238411832
-0.00649977557854005
-0.00650116877296178
-0.00650256196738351
-0.00650395516180524
-0.00650534835622697
-0.0065067415506487
-0.00650813474507043
-0.00650952793949216
-0.00651092113391389
-0.00651231432833562
-0.00651370752275735
-0.00651510071717908
-0.00651649391160081
-0.00651788710602254
-0.00651928030044427
-0.006520673494866
-0.00652206668928773
-0.00652345988370946
-0.00652485307813119
-0.00652624627255292
0.00636536053302535
0.00636396733860362
-0.00653042585581812
-0.00653181905023985
-0.00653321224466158
-0.00653460543908331
0.00635700136649496
0.00635560817207323
0.0063542149776515
0.00635282178322977
0.00635142858880804
0.00635003539438631
0.00634864219996458
0.00634724900554285
0.00634585581112112
0.00634446261669939
0.00634306942227766
0.0192346762278559
0.0321262830334342
0.0321248898390125
0.0321234966445907
0.032122103450169
0.0321207102557473
0.0321193170613256
0.0321179238669038
0.0321165306724821
0.0192221374780604
0.0192207442836386
0.0192193510892169
0.0192179578947952
0.0192165647003734
0.0192151715059517
0.01921377831153
0.0192123851171082
0.0192109919226865
0.0192095987282648
0.0192082055338431
0.0320998123394213
0.0320984191449996
0.0320970259505779
0.0320956327561561
0.0320942395617344
0.0449858463673127
0.0449844531728909
0.0449830599784692
0.0449816667840475
0.0320872735896258
0.032085880395204
0.0320844872007823
0.0320830940063606
0.0320817008119388
0.0320803076175171
0.0320789144230954
0.0320775212286736
0.0320761280342519
0.0449677348398302
0.0449663416454084
0.0449649484509867
0.044963555256565
0.0449621620621433
0.0449607688677215
0.0449593756732998
0.0449579824788781
0.0449565892844563
0.0449551960900346
0.0578468028956129
0.0578454097011911
0.0578440165067694
0.0578426233123477
0.057841230117926
0.0578398369235042
0.0578384437290825
0.0578370505346608
0.070728657340239
0.0836202641458173
0.0836188709513956
0.0836174777569738
0.0836160845625521
0.0836146913681304
0.0836132981737086
0.0965049049792869
0.0965035117848652
0.0965021185904435
0.0965007253960217
0.0964993322016
0.0964979390071783
0.0964965458127565
0.0964951526183348
0.0964937594239131
0.0964923662294914
0.0964909730350696
0.0964895798406479
0.109381186646226
0.122272793451804
0.122271400257383
0.122270007062961
0.122268613868539
0.122267220674118
0.122265827479696
0.122264434285274
0.122263041090852
0.122261647896431
0.122260254702009
0.122258861507587
0.122257468313165
0.122256075118744
0.122254681924322
0.1222532887299
0.122251895535478
0.122250502341057
0.109356109146635
0.122247715952213
0.122246322757792
0.12224492956337
0.122243536368948
0.109349143174526
0.109347749980105
0.109346356785683
0.109344963591261
0.109343570396839
0.109342177202418
0.096447784007996
0.0964463908135742
0.0964449976191525
0.0835506044247308
0.083549211230309
0.0706548180358873
0.0706534248414656
0.0706520316470439
0.0706506384526221
0.0706492452582004
0.0706478520637787
0.0577534588693569
0.0577520656749352
0.0577506724805135
0.0448562792860918
0.04485488609167
0.0319604928972483
0.0319590997028266
0.0190647065084048
0.0190633133139831
0.00616892011956137
0.00616752692513964
0.00616613373071791
-0.00672825946370382
-0.00672965265812555
-0.00673104585254728
-0.019625439046969
-0.00673383224139074
-0.00673522543581247
-0.0067366186302342
-0.0196310118246559
-0.0196324050190777
-0.0196337982134994
-0.0325281914079211
-0.0325295846023428
-0.0325309777967646
-0.0325323709911863
-0.032533764185608
-0.0325351573800298
-0.0454295505744515
-0.0454309437688732
-0.058325336963295
-0.0583267301577167
-0.0583281233521384
-0.0583295165465601
-0.0454379097409819
-0.0583323029354036
-0.0583336961298253
-0.0583350893242471
-0.0583364825186688
-0.0712308757130905
-0.0712322689075123
-0.071233662101934
-0.0841280552963557
-0.0841294484907775
-0.0841308416851992
-0.0841322348796209
-0.0841336280740426
-0.0970280212684644
-0.0970294144628861
-0.0970308076573078
-0.0970322008517296
-0.0970335940461513
-0.109927987240573
-0.0970363804349948
-0.0970377736294165
-0.0970391668238382
-0.10993356001826
-0.109934953212682
-0.109936346407103
-0.109937739601525
-0.122832132795947
-0.122833525990369
-0.12283491918479
-0.135729312379212
-0.135730705573634
-0.135732098768056
-0.135733491962477
-0.135734885156899
-0.135736278351321
-0.148630671545742
-0.148632064740164
-0.135740457934586
-0.148634851129008
-0.148636244323429
-0.148637637517851
-0.148639030712273
-0.161533423906695
-0.161534817101116
-0.161536210295538
-0.17443060348996
-0.174431996684381
-0.187326389878803
-0.187327783073225
-0.200222176267647
-0.200223569462068
-0.20022496265649
-0.200226355850912
-0.200227749045334
-0.200229142239755
-0.213123535434177
-0.200231928628599
-0.200233321823021
-0.200234715017442
-0.213129108211864
-0.213130501406286
-0.213131894600707
-0.213133287795129
-0.213134680989551
-0.226029074183973
-0.226030467378394
-0.226031860572816
-0.226033253767238
-0.23892764696166
-0.238929040156081
-0.238930433350503
-0.238931826544925
-0.251826219739346
-0.251827612933768
-0.23893600612819
-0.238937399322612
-0.238938792517033
-0.251833185711455
-0.251834578905877
-0.251835972100299
-0.25183736529472
-0.251838758489142
-0.264733151683564
-0.264734544877986
-0.264735938072407
-0.277630331266829
-0.277631724461251
-0.277633117655672
-0.277634510850094
-0.290528904044516
-0.290530297238938
-0.290531690433359
-0.290533083627781
-0.277641476822203
-0.290535870016625
-0.290537263211046
-0.290538656405468
-0.29054004959989
-0.303434442794311
-0.303435835988733
-0.303437229183155
-0.316331622377577
-0.316333015571998
-0.31633440876642
-0.316335801960842
-0.329230195155264
-0.329231588349685
-0.329232981544107
-0.329234374738529
-0.329235767932951
-0.329237161127372
-0.316345554321794
-0.329239947516216
-0.329241340710637
-0.329242733905059
-0.342137127099481
-0.342138520293903
-0.342139913488324
-0.342141306682746
-0.355035699877168
-0.35503709307159
-0.355038486266011
-0.355039879460433
-0.367934272654855
-0.367935665849276
-0.367937059043698
-0.36793845223812
-0.367939845432542
-0.380834238626963
-0.380835631821385
-0.367944025015807
-0.367945418210229
-0.36794681140465
-0.380841204599072
-0.380842597793494
-0.380843990987915
-0.380845384182337
-0.393739777376759
-0.393741170571181
-0.393742563765602
-0.393743956960024
-0.393745350154446
-0.406639743348868
-0.406641136543289
-0.406642529737711
-0.406643922932133
-0.406645316126555
-0.406646709320976
-0.393755102515398
-0.40664949570982
-0.406650888904241
-0.406652282098663
-0.406653675293085
-0.406655068487507
-0.406656461681928
-0.40665785487635
-0.419552248070772
-0.419553641265194
-0.419555034459615
-0.419556427654037
-0.419557820848459
-0.43245221404288
-0.432453607237302
-0.432455000431724
-0.432456393626146
-0.445350786820567
-0.445352180014989
-0.445353573209411
-0.445354966403833
-0.445356359598254
-0.458250752792676
-0.458252145987098
-0.45825353918152
-0.458254932375941
-0.471149325570363
-0.471150718764785
-0.471152111959206
-0.471153505153628
-0.48404789834805
-0.484049291542472
-0.484050684736893
-0.484052077931315
-0.496946471125737
-0.496947864320159
-0.49694925751458
-0.484057650709002
-0.496952043903424
-0.496953437097845
-0.509847830292267
-0.509849223486689
-0.509850616681111
-0.509852009875532
-0.509853403069954
-0.522747796264376
-0.522749189458798
-0.522750582653219
-0.522751975847641
-0.535646369042063
-0.535647762236485
-0.535649155430906
-0.535650548625328
-0.54854494181975
-0.548546335014171
-0.548547728208593
-0.535656121403015
-0.535657514597437
-0.535658907791858
-0.54855330098628
-0.548554694180702
-0.548556087375124
-0.548557480569545
-0.548558873763967
-0.548560266958389
-0.54856166015281
-0.548563053347232
-0.561457446541654
-0.561458839736076
-0.561460232930497
-0.561461626124919
-0.561463019319341
-0.561464412513763
-0.561465805708184
-0.561467198902606
-0.561468592097028
-0.56146998529145
-0.561471378485871
-0.561472771680293
-0.561474164874715
-0.561475558069136
-0.561476951263558
-0.56147834445798
-0.561479737652402
-0.561481130846823
-0.574375524041245
-0.574376917235667
-0.574378310430088
-0.57437970362451
-0.574381096818932
-0.574382490013354
-0.574383883207775
-0.574385276402197
-0.574386669596619
-0.574388062791041
-0.574389455985462
-0.574390849179884
-0.574392242374306
-0.574393635568727
-0.587288028763149
-0.587289421957571
-0.587290815151993
-0.587292208346414
-0.587293601540836
-0.587294994735258
-0.58729638792968
-0.600190781124101
-0.600192174318523
-0.600193567512945
-0.600194960707367
-0.600196353901788
-0.58730474709621
-0.587306140290632
-0.600200533485054
-0.600201926679475
-0.600203319873897
-0.600204713068319
-0.61309910626274
-0.613100499457162
-0.613101892651584
-0.613103285846006
-0.625997679040427
-0.625999072234849
-0.626000465429271
-0.626001858623693
-0.626003251818114
-0.638897645012536
-0.638899038206958
-0.638900431401379
-0.638901824595801
-0.626010217790223
-0.626011610984645
-0.638906004179066
-0.638907397373488
-0.63890879056791
-0.638910183762332
-0.638911576956753
-0.638912970151175
-0.638914363345597
-0.651808756540018
-0.65181014973444
-0.651811542928862
-0.651812936123284
-0.651814329317705
-0.651815722512127
-0.651817115706549
-0.651818508900971
-0.651819902095392
-0.638928295289814
-0.651822688484236
-0.651824081678657
-0.664718474873079
-0.664719868067501
-0.664721261261923
-0.664722654456344
-0.664724047650766
-0.677618440845188
-0.67761983403961
-0.677621227234031
-0.677622620428453
-0.677624013622875
-0.690518406817297
-0.690519800011718
-0.69052119320614
-0.690522586400562
-0.690523979594983
-0.690525372789405
-0.677633765983827
-0.690528159178249
-0.69052955237267
-0.690530945567092
-0.690532338761514
-0.690533731955936
-0.690535125150357
-0.690536518344779
-0.690537911539201
-0.690539304733622
-0.703433697928044
-0.703435091122466
-0.703436484316888
-0.703437877511309
-0.703439270705731
-0.690547663900153
-0.690549057094575
-0.690550450288996
-0.677658843483418
-0.67766023667784
-0.677661629872262
-0.677663023066683
-0.677664416261105
-0.677665809455527
-0.677667202649948
-0.67766859584437
-0.677669989038792
-0.664778382233214
-0.664779775427635
-0.664781168622057
-0.664782561816479
-0.664783955010901
-0.664785348205322
-0.677679741399744
-0.677681134594166
-0.677682527788588
-0.677683920983009
-0.664792314177431
-0.664793707371853
-0.664795100566274
-0.664796493760696
-0.664797886955118
-0.66479928014954
-0.677693673343961
-0.677695066538383
-0.677696459732805
-0.677697852927227
-0.677699246121648
-0.67770063931607
-0.690595032510492
-0.690596425704913
-0.690597818899335
-0.690599212093757
-0.690600605288179
-0.6906019984826
-0.690603391677022
-0.677711784871444
-0.690606178065866
-0.690607571260287
-0.690608964454709
-0.690610357649131
-0.690611750843553
-0.690613144037974
-0.690614537232396
-0.690615930426818
-0.690617323621239
-0.690618716815661
-0.690620110010083
-0.690621503204505
-0.690622896398926
-0.703517289593348
-0.70351868278777
-0.703520075982192
-0.703521469176613
-0.690629862371035
-0.690631255565457
-0.690632648759878
-0.6906340419543
-0.690635435148722
-0.690636828343144
-0.690638221537565
-0.690639614731987
-0.690641007926409
-0.690642401120831
-0.690643794315252
-0.690645187509674
-0.703539580704096
-0.703540973898518
-0.703542367092939
-0.703543760287361
-0.703545153481783
-0.703546546676204
-0.703547939870626
-0.690656333065048
-0.69065772625947
-0.690659119453891
-0.690660512648313
-0.690661905842735
-0.703556299037157
-0.703557692231578
-0.703559085426
-0.703560478620422
-0.703561871814843
-0.703563265009265
-0.703564658203687
-0.703566051398109
-0.70356744459253
-0.703568837786952
-0.703570230981374
-0.716464624175795
-0.716466017370217
-0.703574410564639
-0.703575803759061
-0.703577196953483
-0.703578590147904
-0.703579983342326
-0.703581376536748
-0.716475769731169
-0.716477162925591
-0.716478556120013
-0.716479949314435
-0.716481342508856
-0.729375735703278
-0.7293771288977
-0.729378522092122
-0.729379915286543
-0.729381308480965
-0.729382701675387
-0.729384094869808
-0.72938548806423
-0.716493881258652
-0.716495274453074
-0.716496667647495
-0.716498060841917
-0.716499454036339
-0.71650084723076
-0.716502240425182
-0.716503633619604
-0.716505026814026
-0.716506420008447
-0.716507813202869
-0.716509206397291
-0.716510599591713
-0.716511992786134
-0.729406385980556
-0.729407779174978
-0.7294091723694
-0.729410565563821
-0.716518958758243
-0.716520351952665
-0.716521745147086
-0.716523138341508
-0.71652453153593
-0.716525924730352
-0.716527317924773
-0.716528711119195
-0.716530104313617
-0.716531497508039
-0.71653289070246
-0.716534283896882
-0.716535677091304
-0.716537070285725
-0.729431463480147
-0.729432856674569
-0.729434249868991
-0.729435643063412
-0.729437036257834
-0.716545429452256
-0.716546822646678
-0.716548215841099
-0.716549609035521
-0.716551002229943
-0.716552395424365
-0.716553788618786
-0.716555181813208
-0.71655657500763
-0.716557968202051
-0.716559361396473
-0.716560754590895
-0.716562147785317
-0.703670540979738
-0.70367193417416
-0.703673327368582
-0.703674720563004
-0.703676113757425
-0.690784506951847
-0.690785900146269
-0.690787293340691
-0.690788686535112
-0.690790079729534
-0.690791472923956
-0.690792866118377
-0.690794259312799
-0.690795652507221
-0.690797045701643
-0.677905438896064
-0.677906832090486
-0.690801225284908
-0.69080261847933
-0.690804011673751
-0.690805404868173
-0.690806798062595
-0.703701191257016
-0.703702584451438
-0.69081097764586
-0.690812370840282
-0.690813764034703
-0.690815157229125
-0.690816550423547
-0.690817943617969
-0.69081933681239
-0.703713730006812
-0.703715123201234
-0.703716516395656
-0.703717909590077
-0.703719302784499
-0.703720695978921
-0.703722089173342
-0.703723482367764
-0.703724875562186
-0.690833268756608
-0.690834661951029
-0.690836055145451
-0.677944448339873
-0.677945841534294
-0.690840234728716
-0.690841627923138
-0.69084302111756
-0.690844414311981
-0.690845807506403
-0.690847200700825
-0.690848593895247
-0.690849987089668
-0.69085138028409
-0.690852773478512
-0.690854166672934
-0.690855559867355
-0.690856953061777
-0.690858346256199
-0.690859739450621
-0.690861132645042
-0.677969525839464
-0.677970919033886
-0.677972312228307
-0.690866705422729
-0.690868098617151
-0.690869491811573
-0.690870885005994
-0.677979278200416
-0.677980671394838
-0.677982064589259
-0.677983457783681
-0.677984850978103
-0.665093244172525
-0.665094637366946
-0.665096030561368
-0.66509742375579
-0.665098816950212
-0.665100210144633
-0.665101603339055
-0.652209996533477
-0.652211389727898
-0.65221278292232
-0.652214176116742
-0.652215569311164
-0.652216962505585
-0.652218355700007
-0.652219748894429
-0.665114142088851
-0.665115535283272
-0.665116928477694
-0.665118321672116
-0.665119714866538
-0.665121108060959
-0.665122501255381
-0.665123894449803
-0.665125287644225
-0.665126680838646
-0.652235074033068
-0.65223646722749
-0.652237860421911
-0.652239253616333
-0.652240646810755
-0.652242040005177
-0.652243433199598
-0.63935182639402
-0.639353219588442
-0.639354612782863
-0.639356005977285
-0.639357399171707
-0.639358792366129
-0.63936018556055
-0.639361578754972
-0.639362971949394
-0.639364365143816
-0.639365758338237
-0.639367151532659
-0.626475544727081
-0.626476937921503
-0.626478331115924
-0.613586724310346
-0.613588117504768
-0.613589510699189
-0.613590903893611
-0.613592297088033
-0.626486690282455
-0.626488083476876
-0.626489476671298
-0.62649086986572
-0.626492263060142
-0.626493656254563
-0.626495049448985
-0.626496442643407
-0.626497835837828
-0.62649922903225
-0.613607622226672
-0.613609015421094
-0.613610408615515
-0.613611801809937
-0.613613195004359
-0.613614588198781
-0.613615981393202
-0.613617374587624
-0.613618767782046
-0.613620160976468
-0.613621554170889
-0.613622947365311
-0.613624340559733
-0.613625733754154
-0.613627126948576
-0.613628520142998
-0.61362991333742
-0.600738306531841
-0.600739699726263
-0.587848092920685
-0.587849486115107
-0.587850879309528
-0.58785227250395
-0.587853665698372
-0.587855058892794
-0.587856452087215
-0.587857845281637
-0.587859238476059
-0.58786063167048
-0.587862024864902
-0.574970418059324
-0.574971811253746
-0.574973204448167
-0.574974597642589
-0.574975990837011
-0.574977384031433
-0.574978777225854
-0.574980170420276
-0.562088563614698
-0.562089956809119
-0.562091350003541
-0.562092743197963
-0.562094136392385
-0.562095529586806
-0.562096922781228
-0.56209831597565
-0.549206709170072
-0.549208102364493
-0.549209495558915
-0.549210888753337
-0.549212281947759
-0.54921367514218
-0.549215068336602
-0.536323461531024
-0.536324854725445
-0.536326247919867
-0.536327641114289
-0.536329034308711
-0.536330427503132
-0.536331820697554
-0.536333213891976
-0.536334607086398
-0.536336000280819
-0.523444393475241
-0.523445786669663
-0.523447179864084
-0.523448573058506
-0.523449966252928
-0.52345135944735
-0.523452752641771
-0.523454145836193
-0.523455539030615
-0.523456932225037
-0.523458325419458
-0.52345971861388
-0.510568111808302
-0.510569505002723
-0.510570898197145
-0.497679291391567
-0.497680684585989
-0.49768207778041
-0.497683470974832
-0.497684864169254
-0.497686257363676
-0.497687650558097
-0.497689043752519
-0.497690436946941
-0.484798830141362
-0.484800223335784
-0.484801616530206
-0.484803009724628
-0.484804402919049
-0.471912796113471
-0.459021189307893
-0.459022582502315
-0.459023975696736
-0.459025368891158
-0.44613376208558
-0.446135155280002
-0.446136548474423
-0.446137941668845
-0.446139334863267
-0.446140728057689
-0.44614212125211
-0.446143514446532
-0.433251907640954
-0.433253300835375
-0.433254694029797
-0.433256087224219
-0.433257480418641
-0.420365873613062
-0.420367266807484
-0.407475660001906
-0.407477053196327
-0.407478446390749
-0.394586839585171
-0.394588232779593
-0.394589625974014
-0.394591019168436
-0.381699412362858
-0.38170080555728
-0.381702198751701
-0.381703591946123
-0.368811985140545
-0.368813378334967
-0.368814771529388
-0.36881616472381
-0.368817557918232
-0.368818951112653
-0.355927344307075
-0.355928737501497
-0.343037130695919
-0.34303852389034
-0.343039917084762
-0.330148310279184
-0.330149703473606
-0.330151096668027
-0.317259489862449
-0.317260883056871
-0.317262276251292
-0.317263669445714
-0.304372062640136
-0.304373455834558
-0.304374849028979
-0.304376242223401
-0.291484635417823
-0.291486028612245
-0.291487421806666
-0.278595815001088
-0.26570420819551
-0.265705601389932
-0.265706994584353
-0.265708387778775
-0.252816780973197
-0.252818174167618
-0.25281956736204
-0.239927960556462
-0.239929353750884
-0.239930746945305
-0.239932140139727
-0.227040533334149
-0.227041926528571
-0.227043319722992
-0.227044712917414
-0.227046106111836
-0.227047499306257
-0.214155892500679
-0.214157285695101
-0.201265678889523
-0.201267072083944
-0.201268465278366
-0.188376858472788
-0.18837825166721
-0.188379644861631
-0.188381038056053
-0.188382431250475
-0.175490824444896
-0.175492217639318
-0.17549361083374
-0.175495004028162
-0.175496397222583
-0.162604790417005
-0.162606183611427
-0.162607576805849
-0.16260897000027
-0.162610363194692
-0.149718756389114
-0.136827149583536
-0.136828542777957
-0.136829935972379
-0.136831329166801
-0.136832722361222
-0.136834115555644
-0.136835508750066
-0.136836901944488
-0.136838295138909
-0.136839688333331
-0.123948081527753
-0.123949474722175
-0.123950867916596
-0.123952261111018
-0.12395365430544
-0.123955047499861
-0.123956440694283
-0.111064833888705
-0.0981732270831267
-0.0981746202775484
-0.0981760134719702
-0.0981774066663919
-0.0981787998608136
-0.0981801930552353
-0.0852885862496571
-0.0852899794440788
-0.0852913726385005
-0.0852927658329223
-0.072401159027344
-0.0724025522217657
-0.0724039454161874
-0.0724053386106092
-0.0724067318050309
-0.0724081249994526
-0.0724095181938744
-0.0724109113882961
-0.0595193045827178
-0.0466276977771396
-0.0466290909715613
-0.046630484165983
-0.0466318773604048
-0.0466332705548265
-0.0466346637492482
-0.04663605694367
-0.0466374501380917
-0.0466388433325134
-0.0466402365269351
-0.0337486297213569
-0.0337500229157786
-0.0337514161102003
-0.0337528093046221
-0.0337542024990438
-0.0337555956934655
-0.0466499888878873
-0.046651382082309
-0.0337597752767307
-0.0337611684711524
-0.0337625616655742
-0.0337639548599959
-0.0337653480544176
-0.0337667412488394
-0.0337681344432611
-0.0466625276376828
-0.0466639208321046
-0.0466653140265263
-0.046666707220948
-0.0466681004153697
-0.0466694936097915
-0.0466708868042132
-0.0466722799986349
-0.0466736731930567
-0.0595680663874784
-0.0595694595819001
-0.0724638527763218
-0.0595722459707436
-0.0595736391651653
-0.059575032359587
-0.0595764255540088
-0.0595778187484305
-0.0724722119428522
-0.072473605137274
-0.0853679983316957
-0.0853693915261174
-0.0853707847205392
-0.0853721779149609
-0.0853735711093826
-0.0853749643038044
-0.0982693574982261
-0.0982707506926478
-0.0982721438870695
-0.111166537081491
-0.111167930275913
-0.111169323470335
-0.0982777166647565
-0.0982791098591782
-0.0982805030535999
-0.0982818962480217
-0.0982832894424434
-0.111177682636865
-0.111179075831287
-0.111180469025709
-0.11118186222013
-0.111183255414552
-0.124077648608974
-0.124079041803395
-0.124080434997817
-0.124081828192239
-0.124083221386661
-0.124084614581082
-0.136979007775504
-0.136980400969926
-0.124088794164348
-0.124090187358769
-0.136984580553191
-0.136985973747613
-0.136987366942035
-0.149881760136456
-0.149883153330878
-0.1498845465253
-0.162778939719721
-0.162780332914143
-0.175674726108565
-0.175676119302987
-0.175677512497408
-0.17567890569183
-0.175680298886252
-0.188574692080674
-0.188576085275095
-0.188577478469517
-0.188578871663939
-0.17568726485836
-0.175688658052782
-0.175690051247204
-0.175691444441626
-0.188585837636047
-0.188587230830469
-0.188588624024891
-0.188590017219313
-0.188591410413734
-0.188592803608156
-0.188594196802578
-0.188595589997
-0.188596983191421
-0.188598376385843
-0.188599769580265
-0.188601162774686
-0.201495555969108
-0.20149694916353
-0.188605342357952
-0.188606735552373
-0.188608128746795
-0.188609521941217
-0.188610915135639
-0.18861230833006
-0.188613701524482
-0.188615094718904
-0.188616487913325
-0.188617881107747
-0.201512274302169
-0.201513667496591
-0.201515060691012
-0.201516453885434
-0.214410847079856
-0.214412240274278
-0.214413633468699
-0.214415026663121
-0.227309419857543
-0.214417813051965
-0.214419206246386
-0.214420599440808
-0.21442199263523
-0.214423385829651
-0.214424779024073
-0.214426172218495
-0.214427565412917
-0.214428958607338
-0.21443035180176
-0.227324744996182
-0.227326138190604
-0.227327531385025
-0.227328924579447
-0.227330317773869
-0.22733171096829
-0.227333104162712
-0.227334497357134
-0.227335890551556
-0.214444283745977
-0.214445676940399
-0.214447070134821
-0.214448463329243
-0.214449856523664
-0.214451249718086
-0.227345642912508
-0.227347036106929
-0.227348429301351
-0.227349822495773
-0.227351215690195
-0.227352608884616
-0.240247002079038
-0.24024839527346
-0.253142788467882
-0.253144181662303
-0.253145574856725
-0.253146968051147
-0.240255361245569
-0.24025675443999
-0.253151147634412
-0.253152540828834
-0.253153934023255
-0.253155327217677
-0.253156720412099
-0.253158113606521
-0.253159506800942
-0.266053899995364
-0.266055293189786
-0.266056686384208
-0.266058079578629
-0.266059472773051
-0.266060865967473
-0.266062259161895
-0.266063652356316
-0.266065045550738
-0.26606643874516
-0.253174831939581
-0.253176225134003
-0.253177618328425
-0.253179011522847
-0.266073404717268
-0.26607479791169
-0.266076191106112
-0.266077584300534
-0.266078977494955
-0.266080370689377
-0.266081763883799
-0.26608315707822
-0.278977550272642
-0.278978943467064
-0.278980336661486
-0.278981729855907
-0.278983123050329
-0.278984516244751
-0.278985909439173
-0.266094302633594
-0.266095695828016
-0.266097089022438
-0.26609848221686
-0.278992875411281
-0.278994268605703
-0.278995661800125
-0.291890054994546
-0.291891448188968
-0.29189284138339
-0.291894234577812
-0.291895627772233
-0.304790020966655
-0.304791414161077
-0.304792807355498
-0.31768720054992
-0.317688593744342
-0.317689986938764
-0.304798380133185
-0.304799773327607
-0.304801166522029
-0.304802559716451
-0.304803952910872
-0.304805346105294
-0.304806739299716
-0.304808132494138
-0.304809525688559
-0.304810918882981
-0.317705312077403
-0.317706705271824
-0.317708098466246
-0.317709491660668
-0.31771088485509
-0.317712278049511
-0.317713671243933
-0.330608064438355
-0.330609457632777
-0.317717850827198
-0.31771924402162
-0.317720637216042
-0.317722030410463
-0.317723423604885
-0.330617816799307
-0.330619209993729
-0.33062060318815
-0.330621996382572
-0.330623389576994
-0.330624782771416
-0.330626175965837
-0.330627569160259
-0.343521962354681
-0.343523355549103
-0.343524748743524
-0.343526141937946
-0.343527535132368
-0.343528928326789
-0.330637321521211
-0.330638714715633
-0.317747107910055
-0.317748501104476
-0.317749894298898
-0.33064428749332
-0.330645680687742
-0.330647073882163
-0.330648467076585
-0.330649860271007
-0.330651253465429
-0.33065264665985
-0.330654039854272
-0.343548433048694
-0.343549826243115
-0.343551219437537
-0.343552612631959
-0.343554005826381
-0.330662399020802
-0.330663792215224
-0.330665185409646
-0.330666578604068
-0.330667971798489
-0.330669364992911
-0.343563758187333
-0.343565151381754
-0.343566544576176
-0.343567937770598
-0.34356933096502
-0.343570724159441
-0.343572117353863
-0.343573510548285
-0.343574903742707
-0.343576296937128
-0.34357769013155
-0.343579083325972
-0.343580476520393
-0.330688869714815
-0.330690262909237
-0.330691656103659
-0.33069304929808
-0.343587442492502
-0.343588835686924
-0.343590228881346
-0.343591622075767
-0.343593015270189
-0.343594408464611
-0.343595801659033
-0.343597194853454
-0.343598588047876
-0.343599981242298
-0.343601374436719
-0.343602767631141
-0.343604160825563
-0.343605554019985
-0.343606947214406
-0.330715340408828
-0.34360973360325
-0.343611126797672
-0.343612519992093
-0.343613913186515
-0.343615306380937
-0.343616699575358
-0.34361809276978
-0.343619485964202
-0.343620879158624
-0.343622272353045
-0.343623665547467
-0.343625058741889
-0.343626451936311
-0.343627845130732
-0.343629238325154
-0.343630631519576
-0.343632024713998
-0.330740417908419
-0.330741811102841
-0.330743204297263
-0.343637597491684
-0.343638990686106
-0.343640383880528
-0.34364177707495
-0.343643170269371
-0.343644563463793
-0.343645956658215
-0.356540349852637
-0.356541743047058
-0.35654313624148
-0.356544529435902
-0.356545922630323
-0.356547315824745
-0.356548709019167
-0.356550102213589
-0.36944449540801
-0.356552888602432
-0.356554281796854
-0.356555674991276
-0.356557068185697
-0.356558461380119
-0.356559854574541
-0.356561247768962
-0.356562640963384
-0.356564034157806
-0.356565427352228
-0.356566820546649
-0.356568213741071
-0.356569606935493
-0.356571000129915
-0.356572393324336
-0.356573786518758
-0.35657517971318
-0.356576572907601
-0.356577966102023
-0.343686359296445
-0.343687752490867
-0.343689145685288
-0.34369053887971
-0.343691932074132
-0.343693325268554
-0.343694718462975
-0.343696111657397
-0.343697504851819
-0.343698898046241
-0.343700291240662
-0.343701684435084
-0.343703077629506
-0.343704470823927
-0.343705864018349
-0.343707257212771
-0.343708650407193
-0.343710043601614
-0.330818436796036
-0.330819829990458
-0.33082122318488
-0.330822616379301
-0.330824009573723
-0.330825402768145
-0.330826795962567
-0.330828189156988
-0.33082958235141
-0.330830975545832
-0.330832368740253
-0.330833761934675
-0.330835155129097
-0.330836548323519
-0.33083794151794
-0.330839334712362
-0.330840727906784
-0.330842121101206
-0.330843514295627
-0.317951907490049
-0.317953300684471
-0.317954693878892
-0.317956087073314
-0.317957480267736
-0.317958873462158
-0.317960266656579
-0.317961659851001
-0.330856053045423
-0.330857446239845
-0.330858839434266
-0.330860232628688
-0.33086162582311
-0.330863019017532
-0.330864412211953
-0.330865805406375
-0.330867198600797
-0.330868591795218
-0.33086998498964
-0.317978378184062
-0.317979771378484
-0.317981164572905
-0.317982557767327
-0.317983950961749
-0.31798534415617
-0.317986737350592
-0.317988130545014
-0.317989523739436
-0.317990916933857
-0.317992310128279
-0.317993703322701
-0.317995096517123
-0.317996489711544
-0.330890882905966
-0.330892276100388
-0.33089366929481
-0.330895062489231
-0.318003455683653
-0.318004848878075
-0.330899242072496
-0.330900635266918
-0.33090202846134
-0.318010421655762
-0.318011814850183
-0.318013208044605
-0.318014601239027
-0.318015994433449
-0.31801738762787
-0.318018780822292
-0.318020174016714
-0.318021567211136
-0.318022960405557
-0.318024353599979
-0.318025746794401
-0.318027139988822
-0.318028533183244
-0.305136926377666
-0.305138319572088
-0.305139712766509
-0.305141105960931
-0.305142499155353
-0.305143892349775
-0.305145285544196
-0.305146678738618
-0.30514807193304
-0.305149465127461
-0.305150858321883
-0.305152251516305
-0.305153644710727
-0.305155037905148
-0.30515643109957
-0.305157824293992
-0.305159217488414
-0.305160610682835
-0.305162003877257
-0.292270397071679
-0.279378790266101
-0.279380183460522
-0.279381576654944
-0.279382969849366
-0.279384363043787
-0.279385756238209
-0.279387149432631
-0.279388542627053
-0.279389935821474
-0.279391329015896
-0.279392722210318
-0.27939411540474
-0.279395508599161
-0.279396901793583
-0.279398294988005
-0.279399688182426
-0.279401081376848
-0.26650947457127
-0.266510867765692
-0.266512260960113
-0.266513654154535
-0.266515047348957
-0.266516440543379
-0.2665178337378
-0.266519226932222
-0.266520620126644
-0.266522013321066
-0.266523406515487
-0.266524799709909
-0.266526192904331
-0.279420586098752
-0.279421979293174
-0.279423372487596
-0.279424765682018
-0.266533158876439
-0.266534552070861
-0.253642945265283
-0.253644338459704
-0.253645731654126
-0.253647124848548
-0.25364851804297
-0.253649911237391
-0.253651304431813
-0.240759697626235
-0.240761090820657
-0.240762484015078
-0.2407638772095
-0.240765270403922
-0.240766663598344
-0.240768056792765
-0.240769449987187
-0.240770843181609
-0.24077223637603
-0.240773629570452
-0.240775022764874
-0.227883415959296
-0.227884809153717
-0.227886202348139
-0.227887595542561
-0.227888988736983
-0.227890381931404
-0.227891775125826
-0.227893168320248
-0.227894561514669
-0.215002954709091
-0.215004347903513
-0.215005741097935
-0.215007134292356
-0.215008527486778
-0.2150099206812
-0.227904313875622
-0.227905707070043
-0.227907100264465
-0.215015493458887
-0.215016886653309
-0.20212527984773
-0.202126673042152
-0.202128066236574
-0.202129459430995
-0.202130852625417
-0.202132245819839
-0.202133639014261
-0.189242032208682
-0.189243425403104
-0.189244818597526
-0.189246211791948
-0.176354604986369
-0.176355998180791
-0.176357391375213
-0.176358784569634
-0.176360177764056
-0.176361570958478
-0.1634699641529
-0.150578357347321
-0.150579750541743
-0.150581143736165
-0.150582536930587
-0.150583930125008
-0.15058532331943
-0.150586716513852
-0.150588109708274
-0.150589502902695
-0.150590896097117
-0.150592289291539
-0.13770068248596
-0.137702075680382
-0.137703468874804
-0.137704862069226
-0.137706255263647
-0.137707648458069
-0.124816041652491
-0.111924434846913
-0.111925828041334
-0.111927221235756
-0.111928614430178
-0.111930007624599
-0.111931400819021
-0.0990397940134429
-0.0990411872078647
-0.0990425804022864
-0.0990439735967081
-0.0990453667911299
-0.0990467599855516
-0.0990481531799733
-0.0990495463743951
-0.0861579395688168
-0.0861593327632385
-0.0861607259576602
-0.086162119152082
-0.0732705123465037
-0.0732719055409254
-0.0732732987353472
-0.0732746919297689
-0.0732760851241906
-0.0603844783186124
-0.0603858715130341
-0.0603872647074558
-0.0603886579018775
-0.0603900510962993
-0.047498444290721
-0.0474998374851427
-0.0475012306795645
-0.0475026238739862
-0.0475040170684079
-0.0346124102628297
-0.0346138034572514
-0.0346151966516731
-0.0217235898460948
-0.00883198304051658
-0.00883337623493831
-0.00883476942936004
-0.00883616262378177
-0.0088375558182035
-0.00883894901262523
-0.00884034220704696
-0.00884173540146869
-0.00884312859589042
0.00404847820968785
0.00404708501526612
0.00404569182084439
0.00404429862642266
0.00404290543200093
0.0040415122375792
0.0169331190431575
0.0169317258487357
0.016930332654314
0.0298219394598923
0.0427135462654705
0.0427121530710488
0.0427107598766271
0.0556023666822054
0.0556009734877836
0.0555995802933619
0.0684911870989402
0.0684897939045184
0.0684884007100967
0.068487007515675
0.0684856143212532
0.0684842211268315
0.0684828279324098
0.081374434737988
0.0813730415435663
0.0813716483491446
0.0813702551547229
0.0813688619603011
0.0942604687658794
0.107152075571458
0.107150682377036
0.107149289182614
0.120040895988192
0.120039502793771
0.120038109599349
0.120036716404927
0.120035323210506
0.120033930016084
0.120032536821662
0.12003114362724
0.120029750432819
0.132921357238397
0.132919964043975
0.132918570849553
0.132917177655132
0.13291578446071
0.132914391266288
0.145805998071867
0.145804604877445
0.145803211683023
0.158694818488601
0.15869342529418
0.158692032099758
0.158690638905336
0.158689245710914
0.158687852516493
0.158686459322071
0.171578066127649
0.171576672933228
0.171575279738806
0.171573886544384
0.171572493349962
0.171571100155541
0.171569706961119
0.184461313766697
0.184459920572275
0.197351527377854
0.197350134183432
0.19734874098901
0.197347347794588
0.210238954600167
0.210237561405745
0.210236168211323
0.210234775016902
0.21023338182248
0.210231988628058
0.223123595433636
0.223122202239215
0.223120809044793
0.223119415850371
0.236011022655949
0.236009629461528
0.236008236267106
0.236006843072684
0.248898449878262
0.261790056683841
0.261788663489419
0.261787270294997
0.261785877100576
0.261784483906154
0.261783090711732
0.26178169751731
0.274673304322889
0.274671911128467
0.274670517934045
0.274669124739624
0.274667731545202
0.27466633835078
0.261771945156358
0.261770551961937
0.261769158767515
0.261767765573093
0.261766372378671
0.27465797918425
0.274656585989828
0.274655192795406
0.261760799600984
0.261759406406563
0.261758013212141
0.248863620017719
0.248862226823298
0.248860833628876
0.248859440434454
0.248858047240032
0.235963654045611
0.235962260851189
0.235960867656767
0.223066474462345
0.223065081267924
0.223063688073502
0.22306229487908
0.223060901684658
0.223059508490237
0.223058115295815
0.223056722101393
0.210162328906972
0.21016093571255
0.210159542518128
0.197265149323706
0.197263756129285
0.197262362934863
0.184367969740441
0.184366576546019
0.184365183351598
0.184363790157176
0.171469396962754
0.171468003768333
0.171466610573911
0.158572217379489
0.158570824185067
0.158569430990646
0.158568037796224
0.158566644601802
0.14567225140738
0.145670858212959
0.145669465018537
0.145668071824115
0.132773678629693
0.132772285435272
0.13277089224085
0.132769499046428
0.132768105852007
0.119873712657585
0.119872319463163
0.119870926268741
0.11986953307432
0.106975139879898
0.106973746685476
0.106972353491054
0.0940779602966327
0.106969567102211
0.106968173907789
0.106966780713368
0.106965387518946
0.0940709943245241
0.0940696011301023
0.0940682079356806
0.0940668147412589
0.0940654215468372
0.0940640283524154
0.0940626351579937
0.081168241963572
0.0811668487691502
0.0811654555747285
0.0811640623803068
0.081162669185885
0.0811612759914633
0.0682668827970416
0.0811584896026198
0.0811570964081981
0.0682627032137764
0.0682613100193547
0.0682599168249329
0.0682585236305112
0.0682571304360895
0.0553627372416677
0.055361344047246
0.0553599508528243
0.0553585576584026
0.0553571644639808
0.0424627712695591
0.0424613780751374
0.0424599848807156
0.0424585916862939
0.0424571984918722
0.0295628052974504
0.0295614121030287
0.042453018908607
0.0424516257141852
0.0424502325197635
0.0424488393253418
0.0424474461309201
0.0295530529364983
0.0295516597420766
0.0295502665476549
0.0295488733532331
0.0295474801588114
0.0295460869643897
0.0295446937699679
0.0295433005755462
0.0295419073811245
0.0295405141867028
0.016646120992281
0.0166447277978593
0.0166433346034376
0.0166419414090158
0.0295335482145941
0.0166391550201724
0.0166377618257506
0.00374336863132891
-0.00915102456309282
-0.00915241775751455
-0.00915381095193628
-0.00915520414635801
-0.00915659734077974
-0.00915799053520147
-0.0091593837296232
-0.00916077692404493
-0.00916217011846666
-0.00916356331288839
-0.00916495650731012
-0.00916634970173185
-0.00916774289615358
-0.00916913609057531
-0.022063529284997
-0.00917192247941877
-0.00917331567384051
-0.00917470886826223
-0.022069102062684
-0.0220704952571057
-0.0220718884515274
-0.0220732816459492
-0.0349676748403709
-0.0349690680347926
-0.0349704612292143
-0.0349718544236361
-0.0349732476180578
-0.0478676408124795
-0.0478690340069013
-0.047870427201323
-0.0607648203957447
-0.0607662135901665
-0.0736606067845882
-0.0607689999790099
-0.0607703931734316
-0.0736647863678534
-0.0736661795622751
-0.0736675727566968
-0.0736689659511186
-0.0736703591455403
-0.086564752339962
-0.0865661455343838
-0.0865675387288055
-0.0865689319232272
-0.086570325117649
-0.0865717183120707
-0.0865731115064924
-0.0865745047009141
-0.0865758978953359
-0.0865772910897576
-0.0865786842841793
-0.0865800774786011
-0.0736884706730228
-0.0865828638674445
-0.0865842570618663
-0.086585650256288
-0.0865870434507097
-0.0865884366451314
-0.0865898298395532
-0.0994842230339749
-0.0994856162283966
-0.0994870094228184
-0.0994884026172401
-0.0994897958116618
-0.112384189006084
-0.112385582200505
-0.112386975394927
-0.112388368589349
-0.12528276178377
-0.125284154978192
-0.125285548172614
-0.112393941367036
-0.112395334561457
-0.0995037277558791
-0.0995051209503009
-0.112399514144723
-0.112400907339144
-0.112402300533566
-0.112403693727988
-0.11240508692241
-0.112406480116831
-0.125300873311253
-0.125302266505675
-0.125303659700096
-0.125305052894518
-0.12530644608894
-0.125307839283362
-0.138202232477783
-0.138203625672205
-0.138205018866627
-0.125313412061049
-0.12531480525547
-0.125316198449892
-0.125317591644314
-0.125318984838735
-0.125320378033157
-0.125321771227579
-0.125323164422001
-0.138217557616422
-0.138218950810844
-0.138220344005266
-0.138221737199688
-0.138223130394109
-0.138224523588531
-0.138225916782953
-0.138227309977375
-0.151121703171796
-0.151123096366218
-0.13823148956064
-0.138232882755061
-0.138234275949483
-0.138235669143905
-0.138237062338327
-0.138238455532748
-0.13823984872717
-0.138241241921592
-0.151135635116014
-0.151137028310435
-0.151138421504857
-0.151139814699279
-0.1511412078937
-0.151142601088122
-0.151143994282544
-0.151145387476966
-0.164039780671387
-0.164041173865809
-0.164042567060231
-0.151150960254653
-0.151152353449074
-0.151153746643496
-0.151155139837918
-0.151156533032339
-0.151157926226761
-0.164052319421183
-0.164053712615605
-0.164055105810026
-0.164056499004448
-0.16405789219887
-0.164059285393292
-0.164060678587713
-0.164062071782135
-0.164063464976557
-0.164064858170979
-0.1640662513654
-0.164067644559822
-0.164069037754244
-0.151177430948665
-0.151178824143087
-0.151180217337509
-0.151181610531931
-0.164076003726352
-0.164077396920774
-0.164078790115196
-0.164080183309618
-0.164081576504039
-0.164082969698461
-0.176977362892883
-0.176978756087304
-0.176980149281726
-0.176981542476148
-0.17698293567057
-0.176984328864991
-0.176985722059413
-0.176987115253835
-0.189881508448257
-0.176989901642678
-0.1769912948371
-0.176992688031522
-0.176994081225944
-0.176995474420365
-0.176996867614787
-0.176998260809209
-0.18989265400363
-0.189894047198052
-0.189895440392474
-0.189896833586896
-0.189898226781317
-0.189899619975739
-0.189901013170161
-0.189902406364583
-0.189903799559004
-0.202798192753426
-0.202799585947848
-0.189907979142269
-0.189909372336691
-0.189910765531113
-0.189912158725535
-0.189913551919956
-0.189914945114378
-0.1899163383088
-0.202810731503222
-0.202812124697643
-0.202813517892065
-0.202814911086487
-0.202816304280908
-0.20281769747533
-0.215712090669752
-0.215713483864174
-0.215714877058595
-0.215716270253017
-0.215717663447439
-0.215719056641861
-0.202827449836282
-0.202828843030704
-0.202830236225126
-0.202831629419548
-0.202833022613969
-0.202834415808391
-0.202835809002813
-0.202837202197234
-0.202838595391656
-0.202839988586078
-0.2028413817805
-0.202842774974921
-0.202844168169343
-0.202845561363765
-0.202846954558187
-0.202848347752608
-0.20284974094703
-0.202851134141452
-0.202852527335873
-0.189960920530295
-0.189962313724717
-0.189963706919139
-0.18996510011356
-0.189966493307982
-0.177074886502404
-0.177076279696826
-0.177077672891247
-0.177079066085669
-0.177080459280091
-0.177081852474513
-0.177083245668934
-0.177084638863356
-0.177086032057778
-0.177087425252199
-0.177088818446621
-0.177090211641043
-0.177091604835465
-0.189985998029886
-0.177094391224308
-0.17709578441873
-0.177097177613152
-0.177098570807573
-0.177099964001995
-0.177101357196417
-0.177102750390838
-0.17710414358526
-0.177105536779682
-0.177106929974104
-0.177108323168525
-0.177109716362947
-0.177111109557369
-0.177112502751791
-0.177113895946212
-0.177115289140634
-0.177116682335056
-0.177118075529478
-0.164226468723899
-0.164227861918321
-0.164229255112743
-0.177123648307164
-0.177125041501586
-0.177126434696008
-0.17712782789043
-0.177129221084851
-0.177130614279273
-0.177132007473695
-0.177133400668117
-0.177134793862538
-0.17713618705696
-0.177137580251382
-0.177138973445803
-0.177140366640225
-0.177141759834647
-0.177143153029069
-0.17714454622349
-0.164252939417912
-0.164254332612334
-0.164255725806756
-0.164257119001177
-0.164258512195599
-0.164259905390021
-0.151368298584442
-0.151369691778864
-0.151371084973286
-0.151372478167708
-0.151373871362129
-0.151375264556551
-0.151376657750973
-0.151378050945395
-0.164272444139816
-0.164273837334238
-0.16427523052866
-0.164276623723082
-0.164278016917503
-0.164279410111925
-0.164280803306347
-0.164282196500768
-0.16428358969519
-0.164284982889612
-0.177179376084034
-0.177180769278455
-0.177182162472877
-0.177183555667299
-0.177184948861721
-0.177186342056142
-0.177187735250564
-0.177189128444986
-0.177190521639407
-0.177191914833829
-0.177193308028251
-0.177194701222673
-0.177196094417094
-0.177197487611516
-0.164305880805938
-0.16430727400036
-0.164308667194781
-0.164310060389203
-0.164311453583625
-0.164312846778047
-0.151421239972468
-0.15142263316689
-0.151424026361312
-0.151425419555733
-0.151426812750155
-0.151428205944577
-0.151429599138999
-0.15143099233342
-0.151432385527842
-0.151433778722264
-0.151435171916686
-0.151436565111107
-0.151437958305529
-0.138546351499951
-0.138547744694372
-0.138549137888794
-0.138550531083216
-0.138551924277638
-0.138553317472059
-0.138554710666481
-0.138556103860903
-0.138557497055325
-0.138558890249746
-0.138560283444168
-0.13856167663859
-0.138563069833012
-0.138564463027433
-0.138565856221855
-0.138567249416277
-0.138568642610698
-0.13857003580512
-0.125678428999542
-0.125679822193964
-0.125681215388385
-0.125682608582807
-0.125684001777229
-0.138578394971651
-0.138579788166072
-0.151474181360494
-0.151475574554916
-0.151476967749337
-0.151478360943759
-0.151479754138181
-0.151481147332603
-0.151482540527024
-0.151483933721446
-0.164378326915868
-0.16437972011029
-0.164381113304711
-0.151489506499133
-0.138597899693555
-0.125706292887976
-0.125707686082398
-0.11281607927682
-0.112817472471242
-0.0999258656656634
-0.0999272588600851
-0.0999286520545069
-0.0999300452489286
-0.0999314384433503
-0.0999328316377721
-0.0999342248321938
-0.0999356180266155
-0.0999370112210373
-0.099938404415459
-0.0999397976098807
-0.0999411908043024
-0.0999425839987242
-0.0999439771931459
-0.0870523703875676
-0.0870537635819894
-0.0870551567764111
-0.0870565499708328
-0.0870579431652546
-0.0870593363596763
-0.087060729554098
-0.0870621227485198
-0.0870635159429415
-0.0870649091373632
-0.0870663023317849
-0.0870676955262067
-0.0870690887206284
-0.0870704819150501
-0.0870718751094719
-0.0870732683038936
-0.0870746614983153
-0.087076054692737
-0.0870774478871588
-0.0741858410815805
-0.0741872342760022
-0.074188627470424
-0.0741900206648457
-0.0741914138592674
-0.0741928070536892
-0.0741942002481109
-0.0741955934425326
-0.0741969866369544
-0.0741983798313761
-0.0741997730257978
-0.0742011662202196
-0.0742025594146413
-0.074203952609063
-0.0742053458034847
-0.0742067389979065
-0.0742081321923282
-0.0742095253867499
-0.0742109185811717
-0.0613193117755934
-0.0613207049700151
-0.0613220981644368
-0.0613234913588586
-0.0613248845532803
-0.061326277747702
-0.0613276709421238
-0.0613290641365455
-0.0613304573309672
-0.061331850525389
-0.0613332437198107
-0.0613346369142324
-0.0613360301086541
-0.0484444233030759
-0.0484458164974976
-0.0484472096919193
-0.0484486028863411
-0.0484499960807628
-0.0355583892751845
-0.0355597824696063
-0.035561175664028
-0.0226695688584497
-0.0226709620528715
-0.0226723552472932
-0.0226737484417149
-0.0226751416361366
-0.0226765348305584
-0.0226779280249801
-0.0226793212194018
-0.0226807144138236
-0.0226821076082453
-0.022683500802667
-0.0226848939970888
-0.0226862871915105
-0.0226876803859322
-0.022689073580354
-0.0226904667747757
-0.00979885996919741
-0.00980025316361914
0.00309135364195913
0.0030899604475374
0.00308856725311567
0.00308717405869394
0.00308578086427221
0.00308438766985048
0.00308299447542875
0.00308160128100702
0.00308020808658529
0.00307881489216355
0.00307742169774183
0.00307602850332009
0.00307463530889836
0.00307324211447664
0.0030718489200549
0.00307045572563317
0.00306906253121144
0.0159606693367897
0.015959276142368
0.0159578829479463
0.0159564897535245
0.0159550965591028
0.0159537033646811
0.0159523101702593
0.0159509169758376
0.0288425237814159
0.0288411305869941
0.0288397373925724
0.0288383441981507
0.028836951003729
0.0288355578093072
0.0288341646148855
0.0288327714204638
0.028831378226042
0.0288299850316203
0.0288285918371986
0.0417201986427768
0.0417188054483551
0.0417174122539334
0.0417160190595116
0.0417146258650899
0.0417132326706682
0.0417118394762465
0.0417104462818247
0.041709053087403
0.0417076598929813
0.0545992666985595
0.0545978735041378
0.0545964803097161
0.0545950871152943
0.0545936939208726
0.0674853007264509
0.0674839075320292
0.0674825143376074
0.0674811211431857
0.080372727948764
0.0803713347543422
0.0803699415599205
0.0803685483654988
0.080367155171077
0.0803657619766553
0.0932573687822336
0.0932559755878118
0.0932545823933901
0.0932531891989684
0.0932517960045467
0.106143402810125
0.106142009615703
0.106140616421281
0.10613922322686
0.106137830032438
0.106136436838016
0.119028043643595
0.131919650449173
0.131918257254751
0.131916864060329
0.131915470865908
0.131914077671486
0.131912684477064
0.131911291282642
0.144802898088221
0.144801504893799
0.144800111699377
0.144798718504956
0.144797325310534
0.157688932116112
0.15768753892169
0.157686145727269
0.157684752532847
0.170576359338425
0.170574966144003
0.170573572949582
0.18346517975516
0.183463786560738
0.183462393366316
0.196354000171895
0.196352606977473
0.196351213783051
0.19634982058863
0.196348427394208
0.196347034199786
0.196345641005364
0.196344247810943
0.196342854616521
0.196341461422099
0.196340068227677
0.196338675033256
0.209230281838834
0.209228888644412
0.209227495449991
0.209226102255569
0.222117709061147
0.222116315866725
0.222114922672304
0.222113529477882
0.22211213628346
0.222110743089038
0.222109349894617
0.235000956700195
0.234999563505773
0.234998170311352
0.23499677711693
0.247888383922508
0.247886990728086
0.247885597533665
0.247884204339243
0.247882811144821
0.247881417950399
0.260773024755978
0.260771631561556
0.273663238367134
0.273661845172712
0.273660451978291
0.273659058783869
0.273657665589447
0.273656272395026
0.286547879200604
0.286546486006182
0.28654509281176
0.286543699617339
0.286542306422917
0.299433913228495
0.299432520034073
0.299431126839652
0.29942973364523
0.299428340450808
0.299426947256387
0.299425554061965
0.299424160867543
0.312315767673121
0.3252073744787
0.325205981284278
0.325204588089856
0.325203194895434
0.325201801701013
0.325200408506591
0.325199015312169
0.325197622117747
0.338089228923326
0.338087835728904
0.338086442534482
0.338085049340061
0.338083656145639
0.338082262951217
0.338080869756795
0.338079476562374
0.338078083367952
0.35096969017353
0.363861296979108
0.363859903784687
0.363858510590265
0.363857117395843
0.376748724201421
0.376747331007
0.376745937812578
0.376744544618156
0.389636151423735
0.389634758229313
0.389633365034891
0.402524971840469
0.402523578646048
0.402522185451626
0.402520792257204
0.402519399062783
0.402518005868361
0.415409612673939
0.428301219479517
0.428299826285096
0.428298433090674
0.428297039896252
0.44118864670183
0.441187253507409
0.441185860312987
0.441184467118565
0.441183073924143
0.441181680729722
0.4411802875353
0.441178894340878
0.441177501146456
0.441176107952035
0.441174714757613
0.441173321563191
0.44117192836877
0.441170535174348
0.441169141979926
0.454060748785504
0.454059355591083
0.454057962396661
0.454056569202239
0.454055176007818
0.441160782813396
0.441159389618974
0.441157996424552
0.441156603230131
0.441155210035709
0.428260816841287
0.428259423646865
0.428258030452444
0.428256637258022
0.4282552440636
0.415360850869178
0.402466457674757
0.402465064480335
0.389570671285913
0.402462278091492
0.38956788489707
0.389566491702648
0.389565098508226
0.389563705313805
0.376669312119383
0.376667918924961
0.376666525730539
0.376665132536118
0.376663739341696
0.363769346147274
0.363767952952853
0.363766559758431
0.363765166564009
0.350870773369587
0.350869380175166
0.350867986980744
0.350866593786322
0.3379722005919
0.350863807397479
0.350862414203057
0.350861021008635
0.337966627814213
0.337965234619792
0.33796384142537
0.337962448230948
0.325068055036527
0.325066661842105
0.325065268647683
0.312170875453261
0.31216948225884
0.312168089064418
0.312166695869996
0.312165302675574
0.312163909481153
0.299269516286731
0.299268123092309
0.299266729897888
0.312158336703466
0.299263943509044
0.299262550314622
0.299261157120201
0.299259763925779
0.299258370731357
0.299256977536935
0.299255584342514
0.286361191148092
0.28635979795367
0.286358404759249
0.286357011564827
0.273462618370405
0.273461225175983
0.273459831981562
0.27345843878714
0.260564045592718
0.260562652398296
0.260561259203875
0.273452866009453
0.273451472815031
0.260557079620609
0.260555686426188
0.260554293231766
0.260552900037344
0.260551506842923
0.247657113648501
0.247655720454079
0.247654327259657
0.247652934065236
0.234758540870814
0.234757147676392
0.23475575448197
0.234754361287549
0.221859968093127
0.221858574898705
0.221857181704283
0.221855788509862
0.23474739531544
0.234746002121018
0.234744608926597
0.221850215732175
0.221848822537753
0.221847429343331
0.22184603614891
0.221844642954488
0.208950249760066
0.208948856565644
0.208947463371223
0.208946070176801
0.196051676982379
0.196050283787958
0.196048890593536
0.196047497399114
0.196046104204692
0.196044711010271
0.196043317815849
0.196041924621427
0.196040531427005
0.196039138232584
0.196037745038162
0.18314335184374
0.183141958649319
0.183140565454897
0.170246172260475
0.170244779066053
0.170243385871632
0.17024199267721
0.170240599482788
0.157346206288366
0.157344813093945
0.144450419899523
0.144449026705101
0.144447633510679
0.144446240316258
0.157337847121836
0.157336453927414
0.157335060732993
0.157333667538571
0.144439274344149
0.144437881149727
0.144436487955306
0.144435094760884
0.144433701566462
0.14443230837204
0.144430915177619
0.131536521983197
0.131535128788775
0.131533735594354
0.131532342399932
0.13153094920551
0.118636556011088
0.118635162816667
0.118633769622245
0.131525376427823
0.131523983233401
0.13152259003898
0.131521196844558
0.131519803650136
0.118625410455714
0.118624017261293
0.118622624066871
0.118621230872449
0.118619837678028
0.118618444483606
0.105724051289184
0.105722658094762
0.105721264900341
0.0928268717059189
0.0928254785114972
0.0928240853170755
0.0928226921226537
0.092821298928232
0.0928199057338103
0.0928185125393885
0.0928171193449668
0.0928157261505451
0.0928143329561233
0.0799199397617016
0.0799185465672799
0.0799171533728582
0.0799157601784364
0.0799143669840147
0.079912973789593
0.0799115805951712
0.0799101874007495
0.0670157942063278
0.067014401011906
0.0670130078174843
0.0670116146230626
0.0670102214286408
0.0670088282342191
0.0799004350397974
0.0798990418453756
0.0798976486509539
0.0670032554565322
0.0670018622621105
0.0670004690676887
0.066999075873267
0.0669976826788453
0.0541032894844235
0.0541018962900018
0.0541005030955801
0.0540991099011584
0.0540977167067366
0.0540963235123149
0.0412019303178932
0.0412005371234714
0.0411991439290497
0.041197750734628
0.0540893575402062
0.0540879643457845
0.0540865711513628
0.0540851779569411
0.0540837847625193
0.0411893915680976
0.0411879983736759
0.0411866051792541
0.0411852119848324
0.0411838187904107
0.0411824255959889
0.0282880324015672
0.0282866392071455
0.0282852460127237
0.028283852818302
0.0153894596238803
0.0153880664294586
0.0153866732350368
0.0153852800406151
0.0282768868461934
0.0282754936517716
0.0282741004573499
0.0282727072629282
0.0153783140685064
0.0153769208740847
0.015375527679663
0.0153741344852413
0.0153727412908195
0.00247834809639779
0.00247695490197607
0.00247556170755433
0.0024741685131326
-0.0104202246812891
-0.0104216178757109
-0.0104230110701326
-0.0104244042645543
-0.010425797458976
0.00246580934660222
-0.0104285838478195
-0.0104299770422412
-0.023324370236663
-0.0362187634310847
-0.0620061566255064
-0.0877935498199282
-0.0877949430143499
-0.100689336208772
-0.100690729403193
-0.100692122597615
-0.100693515792037
-0.100694908986459
-0.10069630218088
-0.100697695375302
-0.113592088569724
-0.113593481764145
-0.113594874958567
-0.113596268152989
-0.100704661347411
-0.100706054541832
-0.100707447736254
-0.100708840930676
-0.100710234125098
-0.100711627319519
-0.100713020513941
-0.0878214137083628
-0.0878228069027845
-0.0878242000972062
-0.087825593291628
-0.10071998648605
-0.100721379680471
-0.113615772874893
-0.126510166069315
-0.139404559263737
-0.152298952458158
-0.15230034565258
-0.152301738847002
-0.139410132041424
-0.126518525235845
-0.100733918430267
-0.0878423116246887
-0.0620577048191104
-0.0491660980135322
-0.0362744912079539
-0.0362758844023756
-0.0362772775967974
-0.0362786707912191
-0.0362800639856408
-0.0362814571800626
-0.0491758503744843
-0.049177243568906
-0.0491786367633278
-0.0491800299577495
-0.0620744231521712
-0.0620758163465929
-0.0620772095410147
-0.0491856027354364
-0.0491869959298581
-0.0491883891242799
-0.0491897823187016
-0.0491911755131233
-0.0491925687075451
-0.0491939619019668
-0.0620883550963885
-0.0620897482908102
-0.062091141485232
-0.0620925346796537
-0.0749869278740754
-0.0749883210684972
-0.0749897142629189
-0.0749911074573406
-0.0749925006517624
-0.0749938938461841
-0.0749952870406058
-0.0749966802350275
-0.0621050734294493
-0.062106466623871
-0.0621078598182927
-0.0750022530127145
-0.0750036462071362
-0.0750050394015579
-0.0750064325959797
-0.0750078257904014
-0.0750092189848231
-0.0750106121792448
-0.0750120053736666
-0.0750133985680883
-0.07501479176251
-0.0750161849569318
-0.0750175781513535
-0.0750189713457752
-0.075020364540197
-0.0750217577346187
-0.0750231509290404
-0.0621315441234622
-0.0621329373178839
-0.0621343305123056
-0.0621357237067273
-0.0621371169011491
-0.0750315100955708
-0.0750329032899925
-0.0750342964844143
-0.075035689678836
-0.0750370828732577
-0.0750384760676795
-0.0750398692621012
-0.0750412624565229
-0.0750426556509446
-0.0750440488453664
-0.0750454420397881
-0.0750468352342098
-0.0750482284286316
-0.0750496216230533
-0.062158014817475
-0.0621594080118968
-0.0621608012063185
-0.0621621944007402
-0.0621635875951619
-0.0750579807895837
-0.0750593739840054
-0.0750607671784271
-0.0750621603728489
-0.0750635535672706
-0.0750649467616923
-0.0750663399561141
-0.0750677331505358
-0.0750691263449575
-0.0750705195393793
-0.075071912733801
-0.0750733059282227
-0.0750746991226444
-0.0750760923170662
-0.0621844855114879
-0.0621858787059096
-0.0621872719003314
-0.0621886650947531
-0.0621900582891748
-0.0621914514835966
-0.0750858446780183
-0.07508723787244
-0.0750886310668618
-0.0750900242612835
-0.0750914174557052
-0.0750928106501269
-0.0750942038445487
-0.0750955970389704
-0.0750969902333921
-0.0750983834278139
-0.0750997766222356
-0.0751011698166573
-0.0751025630110791
-0.0622109562055008
-0.0622123493999225
-0.0622137425943442
-0.062215135788766
-0.0622165289831877
-0.0622179221776094
-0.0622193153720312
-0.0622207085664529
-0.0751151017608746
-0.0751164949552963
-0.0751178881497181
-0.0751192813441398
-0.0751206745385615
-0.0751220677329833
-0.075123460927405
-0.0751248541218267
-0.0751262473162485
-0.0751276405106702
-0.0622360337050919
-0.0622374268995137
-0.0622388200939354
-0.0622402132883571
-0.0622416064827789
-0.0622429996772006
-0.0622443928716223
-0.075138786066044
-0.0751401792604658
-0.0751415724548875
-0.0751429656493092
-0.075144358843731
-0.0751457520381527
-0.0751471452325744
-0.0751485384269961
-0.0751499316214179
-0.0751513248158396
-0.0880457180102613
-0.0880471112046831
-0.0751555043991048
-0.0751568975935265
-0.0751582907879483
-0.07515968398237
-0.0751610771767917
-0.0751624703712135
-0.0751638635656352
-0.0751652567600569
-0.0751666499544786
-0.0751680431489004
-0.0751694363433221
-0.0751708295377438
-0.0751722227321656
-0.0751736159265873
-0.075175009121009
-0.0751764023154308
-0.0751777955098525
-0.0751791887042742
-0.0751805818986959
-0.0622889750931177
-0.0622903682875394
-0.0622917614819611
-0.0622931546763829
-0.0622945478708046
-0.0622959410652263
-0.0622973342596481
-0.0622987274540698
-0.0623001206484915
-0.0623015138429132
-0.062302907037335
-0.0623043002317567
-0.0623056934261784
-0.0623070866206002
-0.0623084798150219
-0.0623098730094436
-0.0623112662038654
-0.0623126593982871
-0.0623140525927088
-0.0494224457871306
-0.0494238389815523
-0.049425232175974
-0.0494266253703958
-0.0623210185648175
-0.0623224117592392
-0.0623238049536609
-0.0623251981480827
-0.0623265913425044
-0.0623279845369261
-0.0623293777313479
-0.0623307709257696
-0.0623321641201913
-0.062333557314613
-0.0623349505090348
-0.0623363437034565
-0.0623377368978782
-0.0623391300923
-0.0623405232867217
-0.0494489164811434
-0.0494503096755652
-0.0494517028699869
-0.0494530960644086
-0.0494544892588304
-0.0494558824532521
-0.0494572756476738
-0.0494586688420955
-0.0494600620365173
-0.049461455230939
-0.0494628484253607
-0.0494642416197825
-0.0494656348142042
-0.0494670280086259
-0.0623614212030477
-0.0623628143974694
-0.0623642075918911
-0.0623656007863128
-0.0623669939807346
-0.0494753871751563
-0.062369780369578
-0.0623711735639998
-0.0623725667584215
-0.0752669599528432
-0.075268353147265
-0.0752697463416867
-0.0752711395361084
-0.0752725327305302
-0.0881669259249519
-0.0881683191193736
-0.0881697123137953
-0.0881711055082171
-0.0881724987026388
-0.0881738918970605
-0.0881752850914823
-0.088176678285904
-0.0881780714803257
-0.0881794646747475
-0.0752878578691692
-0.0752892510635909
-0.0752906442580126
-0.0623990374524344
-0.0624004306468561
-0.0624018238412778
-0.0624032170356996
-0.0624046102301213
-0.062406003424543
-0.0624073966189648
-0.0624087898133865
-0.0624101830078082
-0.0624115762022299
-0.0624129693966517
-0.0624143625910734
-0.0624157557854951
-0.0624171489799169
-0.0624185421743386
-0.0624199353687603
-0.0624213285631821
-0.0495297217576038
-0.0495311149520255
-0.0495325081464473
-0.049533901340869
-0.0495352945352907
-0.0495366877297124
-0.0495380809241342
-0.0495394741185559
-0.0495408673129776
-0.0495422605073994
-0.0495436537018211
-0.0495450468962428
-0.0495464400906646
-0.0495478332850863
-0.049549226479508
-0.0495506196739297
-0.0495520128683515
-0.0495534060627732
-0.0366617992571949
-0.0366631924516167
-0.0366645856460384
-0.0366659788404601
-0.0237743720348819
-0.0237757652293036
-0.0237771584237253
-0.023778551618147
-0.0237799448125688
-0.0237813380069905
-0.0237827312014122
-0.010891124395834
-0.0108925175902557
-0.0108939107846774
-0.0108953039790992
-0.0108966971735209
-0.0108980903679426
-0.0108994835623644
-0.0109008767567861
0.00199073004879219
0.00198933685437046
0.00198794365994873
0.001986550465527
0.00198515727110527
0.00198376407668354
0.00198237088226181
0.00198097768784007
0.00197958449341835
0.00197819129899661
0.00197679810457489
0.00197540491015315
0.00197401171573142
0.00197261852130969
0.00197122532688796
0.0148628321324662
0.0148614389380445
0.0148600457436228
0.014858652549201
0.0277502593547793
0.0277488661603576
0.0277474729659359
0.0406390797715141
0.0406376865770924
0.0406362933826707
0.0406349001882489
0.0406335069938272
0.0406321137994055
0.0535237206049837
0.053522327410562
0.0535209342161403
0.0535195410217185
0.0535181478272968
0.0535167546328751
0.0535153614384534
0.0535139682440316
0.0535125750496099
0.0535111818551882
0.0664027886607664
0.0792943954663447
0.079293002271923
0.0792916090775012
0.0792902158830795
0.0921818226886578
0.092180429494236
0.105072036299814
0.105070643105393
0.105069249910971
0.105067856716549
0.117959463522127
0.117958070327706
0.117956677133284
0.117955283938862
0.13084689074444
0.130845497550019
0.130844104355597
0.143735711161175
0.143734317966754
0.156625924772332
0.15662453157791
0.156623138383488
0.169514745189067
0.169513351994645
0.169511958800223
0.169510565605801
0.16950917241138
0.182400779216958
0.182399386022536
0.182397992828115
0.195289599633693
0.195288206439271
0.195286813244849
0.195285420050428
0.195284026856006
0.208175633661584
0.221067240467162
0.221065847272741
0.233957454078319
0.233956060883897
0.233954667689475
0.246846274495054
0.246844881300632
0.24684348810621
0.246842094911789
0.246840701717367
0.246839308522945
0.246837915328523
0.246836522134102
0.24683512893968
0.246833735745258
0.246832342550836
0.246830949356415
0.233936556161993
0.233935162967571
0.24682676977315
0.246825376578728
0.246823983384306
0.246822590189884
0.246821196995463
0.246819803801041
0.246818410606619
0.246817017412197
0.233922624217776
0.233921231023354
0.233919837828932
0.233918444634511
0.246810051440089
0.246808658245667
0.246807265051245
0.246805871856824
0.246804478662402
0.24680308546798
0.246801692273558
0.246800299079137
0.246798905884715
0.246797512690293
0.246796119495871
0.24679472630145
0.233900333107028
0.233898939912606
0.221004546718185
0.221003153523763
0.208108760329341
0.208107367134919
0.195212973940498
0.195211580746076
0.195210187551654
0.195208794357232
0.195207401162811
0.195206007968389
0.195204614773967
0.195203221579546
0.208094828385124
0.208093435190702
0.19519904199628
0.182304648801859
0.169410255607437
0.169408862413015
0.156514469218593
0.156513076024172
0.15651168282975
0.156510289635328
0.169401896440907
0.169400503246485
0.182292110052063
0.182290716857641
0.18228932366322
0.195180930468798
0.195179537274376
0.195178144079954
0.195176750885533
0.208068357691111
0.195173964496689
0.182279571302267
0.156492178107846
0.130704784913424
0.117810391719002
0.117808998524581
0.117807605330159
0.117806212135737
0.130697818941315
0.130696425746894
0.130695032552472
0.14358663935805
0.143585246163628
0.143583852969207
0.156475459774785
0.156474066580363
0.143579673385941
0.14357828019152
0.156469886997098
0.156468493802676
0.156467100608255
0.156465707413833
0.156464314219411
0.143569921024989
0.143568527830568
0.143567134636146
0.143565741441724
0.130671348247302
0.130669955052881
0.130668561858459
0.117774168664037
0.117772775469616
0.104878382275194
0.104876989080772
0.0919825958863504
0.0919812026919286
0.0919798094975069
0.0919784163030852
0.0919770231086634
0.0919756299142417
0.09197423671982
0.0790798435253982
0.0790784503309765
0.0790770571365548
0.066182663942133
0.0661812707477113
0.0661798775532896
0.0661784843588678
0.0661770911644461
0.0532826979700244
0.0532813047756027
0.0403869115811809
0.0403855183867592
0.0274911251923375
0.0274897319979157
0.027488338803494
0.0274869456090723
0.0274855524146506
0.0274841592202288
0.0274827660258071
0.0145883728313854
0.0145869796369636
0.0016925864425419
0.00169119324812017
-0.0112031999463016
-0.0112045931407233
-0.024098986335145
-0.0369933795295667
-0.0369947727239885
-0.0498891659184102
-0.0627835591128319
-0.0627849523072537
-0.0756793455016754
-0.0756807386960971
-0.0885751318905189
-0.0756835250849406
-0.0627919182793623
-0.062793311473784
-0.0627947046682058
-0.0627960978626275
-0.0499044910570492
-0.062798884251471
-0.0628002774458927
-0.0628016706403144
-0.0628030638347362
-0.0628044570291579
-0.0628058502235796
-0.0628072434180014
-0.0757016366124231
-0.0757030298068448
-0.0885974230012666
-0.0885988161956883
-0.10149320939011
-0.101494602584532
-0.0886029957789535
-0.0886043889733752
-0.0886057821677969
-0.0757141753622187
-0.0886085685566404
-0.0886099617510621
-0.101504354945484
-0.101505748139906
-0.114400141334327
-0.114401534528749
-0.114402927723171
-0.114404320917593
-0.114405714112014
-0.114407107306436
-0.127301500500858
-0.140195893695279
-0.140197286889701
-0.140198680084123
-0.140200073278545
-0.127308466472966
-0.114416859667388
-0.10152525286181
-0.101526646056232
-0.101528039250653
-0.101529432445075
-0.101530825639497
-0.101532218833918
-0.10153361202834
-0.101535005222762
-0.101536398417184
-0.101537791611605
-0.101539184806027
-0.114433578000449
-0.114434971194871
-0.114436364389292
-0.114437757583714
-0.114439150778136
-0.114440543972557
-0.114441937166979
-0.114443330361401
-0.114444723555823
-0.114446116750244
-0.114447509944666
-0.114448903139088
-0.11445029633351
-0.127344689527931
-0.127346082722353
-0.127347475916775
-0.140241869111197
-0.140243262305618
-0.15313765550004
-0.153139048694462
-0.153140441888883
-0.153141835083305
-0.166036228277727
-0.166037621472149
-0.16603901466657
-0.153147407860992
-0.153148801055414
-0.153150194249836
-0.153151587444257
-0.153152980638679
-0.153154373833101
-0.140262767027522
-0.140264160221944
-0.127372553416366
-0.114480946610788
-0.101589339805209
-0.0758047329996311
-0.0500201261940529
-0.0242355193884746
0.00154908741710368
0.014440694222682
0.0273323010282602
0.0273309078338385
0.0273295146394168
0.027328121444995
0.0273267282505733
0.0144323350561516
-0.0113550581382702
-0.0371424513326919
-0.0629298445271136
-0.0887172377215354
-0.114504630915957
-0.127399024110379
-0.140293417304801
-0.140294810499222
-0.153189203693644
-0.153190596888066
-0.166084990082487
-0.178979383276909
-0.191873776471331
-0.204768169665753
-0.204769562860174
-0.204770956054596
-0.204772349249018
-0.20477374244344
-0.204775135637861
-0.204776528832283
-0.204777922026705
-0.191886315221127
-0.191887708415548
-0.17899610160997
-0.178997494804392
-0.166105887998813
-0.166107281193235
-0.153215674387657
-0.153217067582079
-0.1532184607765
-0.153219853970922
-0.153221247165344
-0.153222640359766
-0.166117033554187
-0.166118426748609
-0.166119819943031
-0.166121213137452
-0.166122606331874
-0.179016999526296
-0.179018392720718
-0.179019785915139
-0.179021179109561
-0.191915572303983
-0.191916965498405
-0.204811358692826
-0.204812751887248
-0.21770714508167
-0.217708538276091
-0.217709931470513
-0.217711324664935
-0.217712717859357
-0.204821111053778
-0.2048225042482
-0.204823897442622
-0.191932290637044
-0.191933683831465
-0.191935077025887
-0.191936470220309
-0.191937863414731
-0.191939256609152
-0.191940649803574
-0.191942042997996
-0.191943436192417
-0.204837829386839
-0.204839222581261
-0.204840615775683
-0.204842008970104
-0.204843402164526
-0.204844795358948
-0.20484618855337
-0.204847581747791
-0.204848974942213
-0.204850368136635
-0.191958761331056
-0.191960154525478
-0.1919615477199
-0.191962940914322
-0.191964334108743
-0.191965727303165
-0.179074120497587
-0.179075513692009
-0.16618390688643
-0.153292300080852
-0.140400693275274
-0.127509086469695
-0.114617479664117
-0.114618872858539
-0.114620266052961
-0.114621659247382
-0.127516052441804
-0.140410445636226
-0.166197838830648
-0.204878232025069
-0.243558625219491
-0.295132018413913
-0.346705411608335
-0.385385804802756
-0.411173197997178
-0.4369605911916
-0.462747984386021
-0.462749377580443
-0.475643770774865
-0.462752163969287
-0.462753557163708
-0.44986195035813
-0.449863343552552
-0.449864736746974
-0.449866129941395
-0.449867523135817
-0.462761916330239
-0.46276330952466
-0.449871702719082
-0.449873095913504
-0.449874489107926
-0.449875882302347
-0.449877275496769
-0.449878668691191
-0.449880061885613
-0.449881455080034
-0.449882848274456
-0.449884241468878
-0.4627786346633
-0.462780027857721
-0.462781421052143
-0.462782814246565
-0.475677207440986
-0.475678600635408
-0.47567999382983
-0.488574387024252
-0.488575780218673
-0.488577173413095
-0.488578566607517
-0.501472959801939
-0.51436735299636
-0.527261746190782
-0.553049139385204
-0.578836532579625
-0.604623925774047
-0.617518318968469
-0.630412712162891
-0.630414105357312
-0.630415498551734
-0.617523891746156
-0.617525284940578
-0.617526678134999
-0.604635071329421
-0.591743464523843
-0.591744857718264
-0.591746250912686
-0.578854644107108
-0.59174903730153
-0.604643430495951
-0.630430823690373
-0.643325216884795
-0.643326610079217
-0.630435003273638
-0.61754339646806
-0.604651789662482
-0.591760182856904
-0.578868576051325
-0.553083969245747
-0.540192362440169
-0.51440775563459
-0.501516148829012
-0.488624542023434
-0.488625935217856
-0.475734328412277
-0.475735721606699
-0.462844114801121
-0.475738507995543
-0.475739901189964
-0.475741294384386
-0.475742687578808
-0.488637080773229
-0.488638473967651
-0.488639867162073
-0.501534260356495
-0.501535653550916
-0.501537046745338
-0.50153843993976
-0.501539833134182
-0.514434226328603
-0.514435619523025
-0.514437012717447
-0.514438405911869
-0.51443979910629
-0.514441192300712
-0.501549585495134
-0.501550978689555
-0.501552371883977
-0.488660765078399
-0.488662158272821
-0.488663551467242
-0.488664944661664
-0.475773337856086
-0.475774731050508
-0.462883124244929
-0.449991517439351
-0.437099910633773
-0.424208303828194
-0.398423697022616
-0.372639090217038
-0.34685448341146
-0.346855876605881
-0.359750269800303
-0.372644662994725
-0.398432056189147
-0.437112449383568
-0.46289984257799
-0.475794235772412
-0.488688628966834
-0.488690022161255
-0.488691415355677
-0.488692808550099
-0.50158720174452
-0.514481594938942
-0.514482988133364
-0.527377381327786
-0.540271774522207
-0.553166167716629
-0.566060560911051
-0.578954954105472
-0.591849347299894
-0.604743740494316
-0.604745133688738
-0.59185352688316
-0.591854920077581
-0.604749313272003
-0.604750706466425
-0.617645099660846
-0.617646492855268
-0.61764788604969
-0.617649279244112
-0.604757672438533
-0.604759065632955
-0.591867458827377
-0.591868852021799
-0.59187024521622
-0.604764638410642
-0.591873031605064
-0.591874424799485
-0.578982817993907
-0.578984211188329
-0.566092604382751
-0.553200997577172
-0.553202390771594
-0.540310783966016
-0.540312177160438
-0.540313570354859
-0.540314963549281
-0.540316356743703
-0.540317749938125
-0.540319143132546
-0.540320536326968
-0.54032192952139
-0.540323322715811
-0.553217715910233
-0.553219109104655
-0.553220502299077
-0.553221895493498
-0.55322328868792
-0.553224681882342
-0.553226075076763
-0.540334468271185
-0.553228861465607
-0.553230254660029
-0.55323164785445
-0.553233041048872
-0.540341434243294
-0.540342827437716
-0.540344220632137
-0.527452613826559
-0.527454007020981
-0.527455400215402
-0.527456793409824
-0.527458186604246
-0.527459579798668
-0.527460972993089
-0.527462366187511
-0.514570759381933
-0.514572152576355
-0.514573545770776
-0.501681938965198
-0.50168333215962
-0.501684725354042
-0.501686118548463
-0.501687511742885
-0.488795904937307
-0.488797298131728
-0.47590569132615
-0.475907084520572
-0.463015477714994
-0.450123870909415
-0.437232264103837
-0.437233657298259
-0.437235050492681
-0.450129443687102
-0.463023836881524
-0.463025230075946
-0.463026623270368
-0.463028016464789
-0.450136409659211
-0.424351802853633
-0.411460196048054
-0.398568589242476
-0.398569982436898
-0.38567837563132
-0.372786768825741
-0.372788162020163
-0.372789555214585
-0.359897948409007
-0.359899341603428
-0.35990073479785
-0.359902127992272
-0.359903521186693
-0.359904914381115
-0.359906307575537
-0.359907700769959
-0.35990909396438
-0.359910487158802
-0.347018880353224
-0.334127273547646
-0.334128666742067
-0.334130059936489
-0.321238453130911
-0.321239846325332
-0.321241239519754
-0.321242632714176
-0.308351025908598
-0.308352419103019
-0.308353812297441
-0.308355205491863
-0.308356598686285
-0.308357991880706
-0.308359385075128
-0.30836077826955
-0.308362171463972
-0.308363564658393
-0.308364957852815
-0.295473351047237
-0.295474744241658
-0.29547613743608
-0.295477530630502
-0.282585923824924
-0.282587317019345
-0.282588710213767
-0.282590103408189
-0.282591496602611
-0.282592889797032
-0.282594282991454
-0.269702676185876
-0.282597069380297
-0.282598462574719
-0.282599855769141
-0.282601248963563
-0.282602642157984
-0.295497035352406
-0.295498428546828
-0.29549982174125
-0.308394214935671
-0.321288608130093
-0.334183001324515
-0.334184394518937
-0.334185787713358
-0.33418718090778
-0.334188574102202
-0.334189967296623
-0.334191360491045
-0.334192753685467
-0.321301146879889
-0.32130254007431
-0.334196933268732
-0.334198326463154
-0.347092719657576
-0.347094112851997
-0.359988506046419
-0.359989899240841
-0.347098292435262
-0.334206685629684
-0.321315078824106
-0.321316472018528
-0.308424865212949
-0.295533258407371
-0.295534651601793
-0.295536044796215
-0.295537437990636
-0.295538831185058
-0.29554022437948
-0.282648617573902
-0.282650010768323
-0.269758403962745
-0.269759797157167
-0.269761190351588
-0.25686958354601
-0.256870976740432
-0.269765369934854
-0.256873763129275
-0.269768156323697
-0.282662549518119
-0.282663942712541
-0.282665335906962
-0.282666729101384
-0.269775122295806
-0.269776515490228
-0.269777908684649
-0.256886301879071
-0.256887695073493
-0.256889088267914
-0.256890481462336
-0.243998874656758
-0.24400026785118
-0.244001661045601
-0.244003054240023
-0.244004447434445
-0.244005840628866
-0.231114233823288
-0.23111562701771
-0.218224020212132
-0.218225413406553
-0.218226806600975
-0.218228199795397
-0.218229592989819
-0.20533798618424
-0.205339379378662
-0.205340772573084
-0.205342165767506
-0.205343558961927
-0.205344952156349
-0.205346345350771
-0.205347738545192
-0.205349131739614
-0.205350524934036
-0.205351918128458
-0.205353311322879
-0.192461704517301
-0.192463097711723
-0.192464490906145
-0.192465884100566
-0.192467277294988
-0.19246867048941
-0.192470063683832
-0.192471456878253
-0.192472850072675
-0.192474243267097
-0.192475636461518
-0.19247702965594
-0.192478422850362
-0.192479816044784
-0.192481209239205
-0.192482602433627
-0.192483995628049
-0.192485388822471
-0.205379782016892
-0.192488175211314
-0.205382568405736
-0.218276961600157
-0.231171354794579
-0.244065747989001
-0.269853141183423
-0.269854534377844
-0.282748927572266
-0.282750320766688
-0.28275171396111
-0.282753107155531
-0.282754500349953
-0.282755893544375
-0.282757286738797
-0.295651679933218
-0.29565307312764
-0.295654466322062
-0.295655859516483
-0.295657252710905
-0.282765645905327
-0.282767039099749
-0.28276843229417
-0.282769825488592
-0.282771218683014
-0.282772611877436
-0.269881005071857
-0.269882398266279
-0.269883791460701
-0.269885184655122
-0.269886577849544
-0.256994971043966
-0.256996364238388
-0.256997757432809
-0.256999150627231
-0.257000543821653
-0.269894937016075
-0.269896330210496
-0.269897723404918
-0.25700611659934
-0.257007509793761
-0.257008902988183
-0.257010296182605
-0.257011689377027
-0.257013082571448
-0.25701447576587
-0.257015868960292
-0.257017262154714
-0.257018655349135
-0.257020048543557
-0.257021441737979
-0.2570228349324
-0.257024228126822
-0.257025621321244
-0.269920014515666
-0.269921407710087
-0.269922800904509
-0.269924194098931
-0.257032587293353
-0.244140980487774
-0.231249373682196
-0.231250766876618
-0.21835916007104
-0.218360553265461
-0.218361946459883
-0.218363339654305
-0.218364732848726
-0.218366126043148
-0.21836751923757
-0.218368912431992
-0.218370305626413
-0.218371698820835
-0.205480092015257
-0.205481485209679
-0.2054828784041
-0.192591271598522
-0.192592664792944
-0.179701057987365
-0.166809451181787
-0.166810844376209
-0.153919237570631
-0.153920630765052
-0.153922023959474
-0.153923417153896
-0.153924810348318
-0.153926203542739
-0.153927596737161
-0.153928989931583
-0.153930383126005
-0.141038776320426
-0.141040169514848
-0.14104156270927
-0.141042955903691
-0.128151349098113
-0.128152742292535
-0.115261135486957
-0.102369528681378
-0.1023709218758
-0.0894793150702218
-0.0894807082646436
-0.0894821014590653
-0.076590494653487
-0.0765918878479087
-0.0637002810423305
-0.0637016742367522
-0.0637030674311739
-0.0637044606255957
-0.0637058538200174
-0.0508142470144391
-0.0508156402088609
-0.0508170334032826
-0.0508184265977043
-0.0508198197921261
-0.0508212129865478
-0.0637156061809695
-0.0508239993753912
-0.050825392569813
-0.0508267857642347
-0.0508281789586564
-0.0508295721530782
-0.0379379653474999
-0.0379393585419216
-0.0379407517363434
-0.0379421449307651
-0.0379435381251868
-0.0379449313196085
-0.0379463245140303
-0.037947717708452
-0.0379491109028737
-0.0379505040972955
-0.0379518972917172
-0.0379532904861389
-0.0379546836805607
-0.0379560768749824
-0.0250644700694041
-0.0250658632638259
-0.0250672564582476
-0.0250686496526693
-0.025070042847091
-0.0250714360415128
-0.0250728292359345
-0.0121812224303562
-0.012182615624778
-0.0121840088191997
-0.0121854020136214
-0.0121867952080432
-0.0121881884024649
-0.0121895815968866
-0.0121909747913083
-0.0121923679857301
-0.0121937611801518
-0.0121951543745735
-0.0121965475689953
6.95059236583005E-4
6.93666042161274E-4
6.92272847739542E-4
0.0135838796533178
0.0135824864588961
0.0135810932644744
0.0135797000700526
0.0135783068756309
0.0135769136812092
0.0135755204867874
0.0264671272923657
0.026465734097944
0.0264643409035222
0.0264629477091005
0.0393545545146788
0.039353161320257
0.0393517681258353
0.0393503749314136
0.0393489817369919
0.0522405885425701
0.0651321953481484
0.0651308021537267
0.0651294089593049
0.0780210157648832
0.0780196225704615
0.0780182293760397
0.090909836181618
0.0909084429871963
0.0909070497927746
0.0909056565983528
0.0909042634039311
0.0909028702095094
0.103794477015088
0.103793083820666
0.103791690626244
0.103790297431822
0.116681904237401
0.116680511042979
0.116679117848557
0.129570724654136
0.142462331459714
0.142460938265292
0.15535254507087
0.155351151876449
0.168242758682027
0.168241365487605
0.168239972293183
0.181131579098762
0.18113018590434
0.181128792709918
0.194020399515496
0.194019006321075
0.194017613126653
0.194016219932231
0.20690782673781
0.206906433543388
0.219798040348966
0.219796647154544
0.232688253960123
0.245579860765701
0.245578467571279
0.245577074376857
0.258468681182436
0.258467287988014
0.258465894793592
0.271357501599171
0.271356108404749
0.271354715210327
0.271353322015905
0.271351928821484
0.284243535627062
0.28424214243264
0.284240749238218
0.284239356043797
0.284237962849375
0.284236569654953
0.297128176460532
0.31001978326611
0.310018390071688
0.310016996877266
0.310015603682845
0.310014210488423
0.322905817294001
0.322904424099579
0.322903030905158
0.322901637710736
0.322900244516314
0.335791851321892
0.335790458127471
0.335789064933049
0.335787671738627
0.335786278544206
0.348677885349784
0.348676492155362
0.34867509896094
0.348673705766519
0.361565312572097
0.374456919377675
0.374455526183253
0.374454132988832
0.37445273979441
0.374451346599988
0.374449953405566
0.374448560211145
0.374447167016723
0.374445773822301
0.37444438062788
0.374442987433458
0.374441594239036
0.374440201044614
0.374438807850193
0.374437414655771
0.374436021461349
0.374434628266927
0.374433235072506
0.387324841878084
0.387323448683662
0.387322055489241
0.387320662294819
0.387319269100397
0.387317875905975
0.387316482711554
0.387315089517132
0.38731369632271
0.387312303128288
0.387310909933867
0.387309516739445
0.387308123545023
0.387306730350602
0.38730533715618
0.387303943961758
0.387302550767336
0.387301157572915
0.374406764378493
0.387298371184071
0.387296977989649
0.387295584795228
0.387294191600806
0.387292798406384
0.387291405211963
0.374397012017541
0.374395618823119
0.374394225628697
0.374392832434276
0.374391439239854
0.374390046045432
0.37438865285101
0.374387259656589
0.374385866462167
0.374384473267745
0.374383080073323
0.361488686878902
0.36148729368448
0.361485900490058
0.348591507295637
0.348590114101215
0.348588720906793
0.348587327712371
0.33569293451795
0.322798541323528
0.309904148129106
0.297009754934684
0.297008361740263
0.284113968545841
0.284112575351419
0.284111182156997
0.284109788962576
0.284108395768154
0.284107002573732
0.284105609379311
0.296997216184889
0.309888822990467
0.322780429796045
0.335672036601624
0.322777643407202
0.30988325021278
0.296988857018358
0.258308463823937
0.232521070629515
0.206733677435093
0.193839284240672
0.19383789104625
0.206729497851828
0.219621104657406
0.245405711462985
0.258297318268563
0.271188925074141
0.271187531879719
0.271186138685298
0.271184745490876
0.271183352296454
0.271181959102033
0.271180565907611
0.271179172713189
0.271177779518767
0.271176386324346
0.271174993129924
0.271173599935502
0.27117220674108
0.271170813546659
0.271169420352237
0.258275027157815
0.271166633963394
0.258272240768972
0.25827084757455
0.258269454380128
0.258268061185707
0.258266667991285
0.245372274796863
0.245370881602441
0.25826248840802
0.258261095213598
0.258259702019176
0.245365308824754
0.245363915630333
0.245362522435911
0.232468129241489
0.232466736047068
0.232465342852646
0.219570949658224
0.219569556463802
0.219568163269381
0.219566770074959
0.206672376880537
0.206670983686115
0.206669590491694
0.206668197297272
0.20666680410285
0.206665410908428
0.219557017714007
0.206662624519585
0.206661231325163
0.206659838130742
0.20665844493632
0.206657051741898
0.193762658547476
0.193761265353055
0.193759872158633
0.193758478964211
0.180864085769789
0.180862692575368
0.180861299380946
0.180859906186524
0.180858512992103
0.180857119797681
0.180855726603259
0.180854333408837
0.180852940214416
0.180851547019994
0.193743153825572
0.19374176063115
0.180847367436729
0.180845974242307
0.180844581047885
0.180843187853464
0.180841794659042
0.18084040146462
0.180839008270198
0.180837615075777
0.180836221881355
0.180834828686933
0.180833435492511
0.16793904229809
0.167937649103668
0.167936255909246
0.167934862714824
0.167933469520403
0.167932076325981
0.180823683131559
0.167929289937138
0.167927896742716
0.167926503548294
0.167925110353872
0.167923717159451
0.167922323965029
0.167920930770607
0.167919537576185
0.167918144381764
0.167916751187342
0.16791535799292
0.155020964798499
0.155019571604077
0.155018178409655
0.155016785215233
0.155015392020812
0.15501399882639
0.155012605631968
0.167904212437546
0.167902819243125
0.167901426048703
0.155007032854281
0.155005639659859
0.155004246465438
0.155002853271016
0.155001460076594
0.142107066882173
0.142105673687751
0.142104280493329
0.142102887298907
0.142101494104486
0.142100100910064
0.129205707715642
0.12920431452122
0.129202921326799
0.129201528132377
0.129200134937955
0.129198741743534
0.129197348549112
0.12919595535469
0.129194562160268
0.129193168965847
0.129191775771425
0.129190382577003
0.116295989382581
0.11629459618816
0.116293202993738
0.116291809799316
0.116290416604895
0.116289023410473
0.103394630216051
0.103393237021629
0.103391843827208
0.103390450632786
0.103389057438364
0.103387664243942
0.116279271049521
0.116277877855099
0.103383484660677
0.103382091466255
0.103380698271834
0.103379305077412
0.10337791188299
0.103376518688569
0.0904821254941468
0.0904807322997251
0.0904793391053034
0.0904779459108816
0.0904765527164599
0.0775821595220382
0.0775807663276164
0.0775793731331947
0.077577979938773
0.0775765867443512
0.0775751935499295
0.0775738003555078
0.077572407161086
0.0775710139666643
0.0775696207722426
0.0775682275778209
0.0775668343833991
0.0646724411889774
0.0646710479945557
0.0646696548001339
0.0646682616057122
0.0646668684112905
0.0517724752168687
0.051771082022447
0.0517696888280253
0.0517682956336036
0.0517669024391818
0.0517655092447601
0.0388711160503384
0.0388697228559166
0.0517613296614949
0.0517599364670732
0.0517585432726514
0.0517571500782297
0.051755756883808
0.0388613636893863
0.0388599704949645
0.0388585773005428
0.0388571841061211
0.0388557909116993
0.0388543977172776
0.0259600045228559
0.0259586113284341
0.0259572181340124
0.0130628249395907
0.0130614317451689
0.0130600385507472
0.0130586453563255
0.0130572521619038
0.025948858967482
0.0259474657730603
0.0259460725786386
0.0259446793842168
0.0130502861897951
0.0130488929953734
0.0130474998009516
0.0130461066065299
0.0130447134121082
0.0130433202176865
0.0130419270232647
0.013040533828843
1.46140634421263E-4
1.44747439999532E-4
1.43354245577803E-4
1.41961051156072E-4
1.40567856734343E-4
1.39174662312612E-4
1.37781467890882E-4
1.36388273469151E-4
0.0130279950790474
0.0130266018846257
0.013025208690204
1.30815495782231E-4
1.294223013605E-4
1.2802910693877E-4
1.26635912517039E-4
1.25242718095308E-4
1.23849523673579E-4
1.22456329251848E-4
1.21063134830119E-4
1.19669940408388E-4
1.18276745986657E-4
1.16883551564927E-4
1.15490357143196E-4
-0.0127789028372785
-0.0127802960317003
-0.012781689226122
-0.0127830824205437
1.08524385034545E-4
1.07131190612814E-4
1.05737996191084E-4
1.04344801769353E-4
1.02951607347624E-4
1.01558412925893E-4
1.00165218504164E-4
9.87720240824327E-5
9.73788296607034E-5
9.59856352389724E-5
-0.0127984075591828
-0.0127998007536045
-0.0128011939480262
-0.0128025871424479
-0.0128039803368697
-0.0128053735312914
-0.0128067667257131
-0.0128081599201349
-0.0257025531145566
-0.0128109463089783
-0.0128123395034001
-0.0128137326978218
-0.0128151258922435
-0.0128165190866653
-0.012817912281087
-0.0128193054755087
-0.0128206986699304
-0.0128220918643522
-0.0128234850587739
-0.0128248782531956
-0.0128262714476174
-0.0128276646420391
-0.0128290578364608
-0.0128304510308826
-0.0128318442253043
-0.012833237419726
-0.0128346306141477
-0.0128360238085695
5.55829970087934E-5
5.41898025870641E-5
-0.0128402033918347
-0.0128415965862564
-0.0128429897806781
-0.0128443829750999
-0.0128457761695216
-0.0128471693639433
-0.012848562558365
-0.0128499557527868
-0.0128513489472085
-0.0128527421416302
-0.012854135336052
-0.0128555285304737
-0.0128569217248954
-0.0128583149193172
-0.0128597081137389
-0.0128611013081606
-0.0257554945025824
-0.0128638876970041
-0.0128652808914258
-0.0128666740858475
-0.0128680672802693
-0.012869460474691
-0.0128708536691127
-0.0128722468635345
-0.0257666400579562
-0.0257680332523779
-0.0257694264467997
-0.0257708196412214
-0.0257722128356431
-0.0257736060300648
-0.0257749992244866
-0.0257763924189083
-0.02577778561333
-0.0257791788077518
-0.0257805720021735
-0.0257819651965952
-0.012890358391017
-0.0128917515854387
-0.0128931447798604
-0.0128945379742821
-0.0128959311687039
-0.0128973243631256
-0.0128987175575473
-0.0257931107519691
-0.0386875039463908
-0.0644748971408125
-0.0902622903352343
-0.116049683529656
-0.141837076724078
-0.167624469918499
-0.167625863112921
-0.180520256307343
-0.180521649501765
-0.180523042696186
-0.180524435890608
-0.16763282908503
-0.154741222279452
-0.154742615473873
-0.154744008668295
-0.154745401862717
-0.154746795057138
-0.15474818825156
-0.154749581445982
-0.167643974640404
-0.180538367834825
-0.180539761029247
-0.193434154223669
-0.193435547418091
-0.193436940612512
-0.193438333806934
-0.193439727001356
-0.180548120195778
-0.180549513390199
-0.180550906584621
-0.167659299779043
-0.154767692973464
-0.154769086167886
-0.154770479362308
-0.14187887255673
-0.141880265751151
-0.141881658945573
-0.141883052139995
-0.141884445334417
-0.128992838528838
-0.12899423172326
-0.128995624917682
-0.128997018112103
-0.128998411306525
-0.128999804500947
-0.129001197695369
-0.14189559088979
-0.141896984084212
-0.154791377278634
-0.154792770473056
-0.141901163667477
-0.154795556861899
-0.154796950056321
-0.154798343250742
-0.154799736445164
-0.141908129639586
-0.129016522834008
-0.116124916028429
-0.116126309222851
-0.116127702417273
-0.103236095611695
-0.103237488806116
-0.0903458820005381
-0.0774542751949598
-0.0645626683893815
-0.0645640615838033
-0.077458454778225
-0.103245847972647
-0.154819241167068
-0.19349963436149
-0.245073027555912
-0.283753420750334
-0.309540813944755
-0.335328207139177
-0.335329600333599
-0.335330993528021
-0.335332386722442
-0.335333779916864
-0.335335173111286
-0.335336566305708
-0.335337959500129
-0.335339352694551
-0.322447745888973
-0.322449139083394
-0.322450532277816
-0.322451925472238
-0.30956031866666
-0.296668711861081
-0.283777105055503
-0.283778498249925
-0.270886891444347
-0.270888284638768
-0.27088967783319
-0.270891071027612
-0.257999464222033
-0.245107857416455
-0.232216250610877
-0.232217643805299
-0.21932603699972
-0.219327430194142
-0.219328823388564
-0.219330216582986
-0.219331609777407
-0.219333002971829
-0.219334396166251
-0.219335789360672
-0.219337182555094
-0.206445575749516
-0.193553968943938
-0.193555362138359
-0.193556755332781
-0.180665148527203
-0.167773541721625
-0.154881934916046
-0.154883328110468
-0.14199172130489
-0.141993114499312
-0.129101507693733
-0.129102900888155
-0.129104294082577
-0.116212687276998
-0.11621408047142
-0.116215473665842
-0.116216866860264
-0.116218260054685
-0.116219653249107
-0.103328046443529
-0.0904364396379505
-0.0904378328323723
-0.090439226026794
-0.0775476192212157
-0.0775490124156375
-0.0775504056100592
-0.0646587988044809
-0.0517671919989027
-0.0517685851933244
-0.0388769783877461
-0.0388783715821679
-0.0388797647765896
-0.0388811579710113
-0.038882551165433
-0.0388839443598548
-0.0388853375542765
-0.0259937307486982
-0.02599512394312
-0.0131035171375417
-0.0131049103319634
-0.0131063035263852
-0.0131076967208069
-2.16089915228616E-4
0.0126755168903497
0.0126741236959279
0.0255657305015062
0.0255643373070845
0.0255629441126627
0.025561550918241
0.0384531577238193
0.0384517645293975
0.0384503713349758
0.0384489781405541
0.0384475849461323
0.0384461917517106
0.0384447985572889
0.0384434053628672
0.0384420121684454
0.0513336189740237
0.051332225779602
0.0513308325851802
0.0642224393907585
0.0642210461963368
0.064219653001915
0.0642182598074933
0.0642168666130716
0.0642154734186498
0.0642140802242281
0.0642126870298064
0.0642112938353847
0.0642099006409629
0.0642085074465412
0.0642071142521195
0.0642057210576977
0.064204327863276
0.0642029346688543
0.0642015414744326
0.0770931482800108
0.0899847550855891
0.0899833618911674
0.0899819686967456
0.0899805755023239
0.0899791823079022
0.0899777891134804
0.0899763959190587
0.089975002724637
0.0899736095302152
0.0899722163357935
0.0899708231413718
0.0899694299469501
0.0899680367525283
0.0899666435581066
0.102858250363685
0.102856857169263
0.102855463974841
0.10285407078042
0.115745677585998
0.115744284391576
0.115742891197154
0.115741498002733
0.115740104808311
0.115738711613889
0.115737318419468
0.115735925225046
0.115734532030624
0.115733138836202
0.115731745641781
0.115730352447359
0.115728959252937
0.115727566058515
0.115726172864094
0.102831779669672
0.10283038647525
0.102828993280829
0.102827600086407
0.115719206891985
0.115717813697563
0.115716420503142
0.11571502730872
0.115713634114298
0.128605240919876
0.128603847725455
0.128602454531033
0.128601061336611
0.128599668142189
0.128598274947768
0.128596881753346
0.128595488558924
0.128594095364503
0.128592702170081
0.128591308975659
0.128589915781237
0.128588522586816
0.128587129392394
0.141478736197972
0.14147734300355
0.141475949809129
0.141474556614707
0.141473163420285
0.141471770225864
0.141470377031442
0.15436198383702
0.154360590642598
0.154359197448177
0.154357804253755
0.154356411059333
0.154355017864911
0.15435362467049
0.154352231476068
0.154350838281646
0.154349445087225
0.154348051892803
0.154346658698381
0.167238265503959
0.167236872309538
0.167235479115116
0.167234085920694
0.180125692726272
0.180124299531851
0.180122906337429
0.180121513143007
0.180120119948585
0.180118726754164
0.180117333559742
0.18011594036532
0.180114547170899
0.180113153976477
0.180111760782055
0.180110367587633
0.180108974393212
0.18010758119879
0.180106188004368
0.180104794809946
0.192996401615525
0.192995008421103
0.192993615226681
0.19299222203226
0.205883828837838
0.205882435643416
0.205881042448994
0.205879649254573
0.205878256060151
0.218769862865729
0.218768469671307
0.218767076476886
0.218765683282464
0.218764290088042
0.23165589689362
0.231654503699199
0.231653110504777
0.231651717310355
0.231650324115934
0.244541930921512
0.25743353772709
0.257432144532668
0.257430751338247
0.257429358143825
0.257427964949403
0.257426571754981
0.27031817856056
0.270316785366138
0.270315392171716
0.270313998977295
0.270312605782873
0.270311212588451
0.270309819394029
0.270308426199608
0.283200033005186
0.283198639810764
0.283197246616342
0.283195853421921
0.296087460227499
0.296086067033077
0.296084673838656
0.296083280644234
0.296081887449812
0.29608049425539
0.296079101060969
0.296077707866547
0.296076314672125
0.296074921477703
0.308966528283282
0.30896513508886
0.308963741894438
0.308962348700016
0.308960955505595
0.308959562311173
0.308958169116751
0.30895677592233
0.308955382727908
0.321846989533486
0.334738596339064
0.334737203144643
0.334735809950221
0.334734416755799
0.347626023561377
0.347624630366956
0.347623237172534
0.360514843978112
0.360513450783691
0.360512057589269
0.360510664394847
0.373402271200425
0.373400878006004
0.373399484811582
0.37339809161716
0.386289698422738
0.386288305228317
0.386286912033895
0.399178518839473
0.412070125645051
0.41206873245063
0.412067339256208
0.412065946061786
0.424957552867365
0.424956159672943
0.424954766478521
0.424953373284099
0.437844980089678
0.437843586895256
0.437842193700834
0.450733800506412
0.450732407311991
0.450731014117569
0.450729620923147
0.463621227728726
0.463619834534304
0.463618441339882
0.46361704814546
0.476508654951039
0.489400261756617
0.489398868562195
0.489397475367773
0.489396082173352
0.50228768897893
0.502286295784508
0.502284902590087
0.502283509395665
0.515175116201243
0.515173723006821
0.5151723298124
0.528063936617978
0.528062543423556
0.528061150229134
0.528059757034713
0.528058363840291
0.540949970645869
0.540948577451448
0.553840184257026
0.553838791062604
0.566730397868182
0.566729004673761
0.579620611479339
0.579619218284917
0.579617825090495
0.592509431896074
0.592508038701652
0.60539964550723
0.605398252312808
0.605396859118387
0.605395465923965
0.618287072729543
0.618285679535121
0.6182842863407
0.618282893146278
0.631174499951856
0.631173106757435
0.644064713563013
0.656956320368591
0.656954927174169
0.656953533979748
0.656952140785326
0.656950747590904
0.656949354396483
0.656947961202061
0.656946568007639
0.656945174813217
0.656943781618796
0.656942388424374
0.669833995229952
0.66983260203553
0.669831208841109
0.669829815646687
0.669828422452265
0.669827029257843
0.669825636063422
0.682717242869
0.682715849674578
0.682714456480157
0.682713063285735
0.669818670091313
0.669817276896891
0.66981588370247
0.669814490508048
0.669813097313626
0.669811704119204
0.669810310924783
0.656915917730361
0.656914524535939
0.644020131341517
0.631125738147096
0.631124344952674
0.631122951758252
0.618228558563831
0.618227165369409
0.618225772174987
0.605331378980565
0.605329985786144
0.592435592591722
0.5924341993973
0.579539806202878
0.566645413008457
0.566644019814035
0.553749626619613
0.553748233425192
0.55374684023077
0.553745447036348
0.553744053841926
0.566635660647505
0.566634267453083
0.566632874258661
0.566631481064239
0.566630087869818
0.553735694675396
0.553734301480974
0.553732908286552
0.553731515092131
0.540837121897709
0.527942728703287
0.527941335508866
0.515046942314444
0.515045549120022
0.5150441559256
0.515042762731179
0.515041369536757
0.515039976342335
0.515038583147913
0.502144189953492
0.50214279675907
0.502141403564648
0.502140010370227
0.502138617175805
0.489244223981383
0.489242830786961
0.50213443759254
0.502133044398118
0.502131651203696
0.489237258009274
0.489235864814853
0.476341471620431
0.476340078426009
0.463445685231588
0.450551292037166
0.424763898842744
0.398976505648322
0.373189112453901
0.347401719259479
0.334507326065057
0.321612932870635
0.308718539676214
0.295824146481792
0.29582275328737
0.295821360092948
0.308712966898527
0.334497573704105
0.334496180509683
0.334494787315262
0.34738639412084
0.347385000926418
0.360276607731996
0.360275214537575
0.373166821343153
0.373165428148731
0.373164034954309
0.386055641759888
0.386054248565466
0.386052855371044
0.373158462176623
0.373157068982201
0.386048675787779
0.386047282593357
0.386045889398936
0.398937496204514
0.411829103010092
0.39893470981567
0.398933316621249
0.398931923426827
0.398930530232405
0.398929137037983
0.398927743843562
0.39892635064914
0.398924957454718
0.386030564260297
0.386029171065875
0.398920777871453
0.398919384677031
0.39891799148261
0.398916598288188
0.398915205093766
0.398913811899344
0.398912418704923
0.398911025510501
0.411802632316079
0.398908239121658
0.398906845927236
0.398905452732814
0.398904059538392
0.398902666343971
0.398901273149549
0.411792879955127
0.411791486760705
0.411790093566284
0.398895700371862
0.39889430717744
0.385999913983019
0.373105520788597
0.360211127594175
0.347316734399753
0.334422341205332
0.33442094801091
0.334419554816488
0.347311161622066
0.373095768427645
0.385987375233223
0.385985982038801
0.385984588844379
0.398876195649958
0.398874802455536
0.398873409261114
0.398872016066693
0.398870622872271
0.398869229677849
0.398867836483427
0.385973443289006
0.385972050094584
0.385970656900162
0.38596926370574
0.373074870511319
0.373073477316897
0.373072084122475
0.385963690928054
0.385962297733632
0.37306790453921
0.373066511344788
0.373065118150367
0.373063724955945
0.373062331761523
0.360167938567101
0.36016654537268
0.360165152178258
0.360163758983836
0.347269365789414
0.347267972594993
0.347266579400571
0.347265186206149
0.334370793011728
0.334369399817306
0.334368006622884
0.321473613428462
0.334365220234041
0.334363827039619
0.334362433845197
0.334361040650775
0.334359647456354
0.334358254261932
0.33435686106751
0.321462467873089
0.321461074678667
0.321459681484245
0.321458288289823
0.321456895095402
0.32145550190098
0.321454108706558
0.308559715512136
0.308558322317715
0.308556929123293
0.308555535928871
0.308554142734449
0.321445749540028
0.321444356345606
0.321442963151184
0.321441569956763
0.321440176762341
0.321438783567919
0.321437390373497
0.308542997179076
0.308541603984654
0.308540210790232
0.30853881759581
0.308537424401389
0.308536031206967
0.308534638012545
0.308533244818124
0.308531851623702
0.30853045842928
0.308529065234858
0.295634672040437
0.295633278846015
0.308524885651593
0.308523492457171
0.30852209926275
0.308520706068328
0.308519312873906
0.308517919679485
0.308516526485063
0.295622133290641
0.295620740096219
0.295619346901798
0.295617953707376
0.282723560512954
0.282722167318532
0.282720774124111
0.282719380929689
0.269824987735267
0.269823594540845
0.269822201346424
0.269820808152002
0.28271241495758
0.282711021763159
0.282709628568737
0.282708235374315
0.282706842179893
0.282705448985472
0.26981105579105
0.269809662596628
0.269808269402206
0.269806876207785
0.269805483013363
0.269804089818941
0.26980269662452
0.269801303430098
0.269799910235676
0.269798517041254
0.256904123846833
0.256902730652411
0.256901337457989
0.269792944263567
0.269791551069146
0.269790157874724
0.269788764680302
0.269787371485881
0.269785978291459
0.269784585097037
0.269783191902615
0.269781798708194
0.269780405513772
0.26977901231935
0.269777619124928
0.269776225930507
0.269774832736085
0.269773439541663
0.269772046347241
0.26977065315282
0.256876259958398
0.256874866763976
0.269766473569555
0.269765080375133
0.269763687180711
0.269762293986289
0.269760900791868
0.269759507597446
0.269758114403024
0.269756721208602
0.269755328014181
0.256860934819759
0.256859541625337
0.256858148430915
0.256856755236494
0.256855362042072
0.25685396884765
0.256852575653229
0.256851182458807
0.256849789264385
0.256848396069963
0.256847002875542
0.25684560968112
0.256844216486698
0.256842823292276
0.256841430097855
0.256840036903433
0.256838643709011
0.25683725051459
0.256835857320168
0.256834464125746
0.256833070931324
0.243938677736903
0.243937284542481
0.243935891348059
0.243934498153637
0.243933104959216
0.243931711764794
0.243930318570372
0.24392892537595
0.231034532181529
0.243926138987107
0.243924745792685
0.243923352598264
0.243921959403842
0.24392056620942
0.243919173014998
0.231024779820577
0.231023386626155
0.231021993431733
0.231020600237311
0.23101920704289
0.231017813848468
0.231016420654046
0.231015027459625
0.231013634265203
0.231012241070781
0.231010847876359
0.231009454681938
0.231008061487516
0.243899668293094
0.243898275098672
0.243896881904251
0.243895488709829
0.243894095515407
0.243892702320986
0.243891309126564
0.243889915932142
0.24388852273772
0.243887129543299
0.243885736348877
0.243884343154455
0.243882949960033
0.243881556765612
0.24388016357119
0.243878770376768
0.243877377182346
0.243875983987925
0.243874590793503
0.256766197599081
0.24387180440466
0.243870411210238
0.243869018015816
0.243867624821394
0.243866231626973
0.230971838432551
0.230970445238129
0.230969052043707
0.218074658849286
0.218073265654864
0.218071872460442
0.218070479266021
0.205176086071599
0.205174692877177
0.205173299682755
0.205171906488334
0.205170513293912
0.20516912009949
0.192274726905068
0.205166333710647
0.205164940516225
0.205163547321803
0.192269154127381
0.19226776093296
0.179373367738538
0.179371974544116
0.179370581349695
0.166476188155273
0.153581794960851
0.153580401766429
0.153579008572008
0.140684615377586
0.140683222183164
0.140681828988742
0.153573435794321
0.153572042599899
0.153570649405477
0.153569256211056
0.166460863016634
0.179352469822212
0.19224407662779
0.192242683433369
0.192241290238947
0.192239897044525
0.179345503850103
0.179344110655682
0.17934271746126
0.179341324266838
0.166446931072417
0.166445537877995
0.166444144683573
0.166442751489151
0.17933435829473
0.179332965100308
0.192224571905886
0.205116178711464
0.218007785517043
0.230899392322621
0.243790999128199
0.243789605933777
0.243788212739356
0.243786819544934
0.243785426350512
0.243784033156091
0.243782639961669
0.243781246767247
0.243779853572825
0.230885460378404
0.230884067183982
0.23088267398956
0.230881280795138
0.243772887600717
0.243771494406295
0.243770101211873
0.243768708017452
0.24376731482303
0.243765921628608
0.256657528434186
0.256656135239765
0.256654742045343
0.256653348850921
0.256651955656499
0.256650562462078
0.256649169267656
0.256647776073234
0.256646382878812
0.256644989684391
0.256643596489969
0.256642203295547
0.243747810101126
0.243746416906704
0.243745023712282
0.24374363051786
0.243742237323439
0.243740844129017
0.243739450934595
0.256631057740173
0.256629664545752
0.25662827135133
0.256626878156908
0.256625484962486
0.256624091768065
0.256622698573643
0.256621305379221
0.2566199121848
0.256618518990378
0.256617125795956
0.256615732601534
0.256614339407113
0.256612946212691
0.256611553018269
0.256610159823847
0.256608766629426
0.256607373435004
0.256605980240582
0.269497587046161
0.269496193851739
0.269494800657317
0.269493407462895
0.269492014268474
0.269490621074052
0.26948922787963
0.269487834685208
0.256593441490787
0.256592048296365
0.256590655101943
0.256589261907522
0.2565878687131
0.256586475518678
0.256585082324256
0.256583689129835
0.256582295935413
0.256580902740991
0.256579509546569
0.269471116352148
0.269469723157726
0.269468329963304
0.269466936768883
0.269465543574461
0.269464150380039
0.269462757185617
0.269461363991196
0.269459970796774
0.269458577602352
0.26945718440793
0.269455791213509
0.269454398019087
0.269453004824665
0.269451611630244
0.269450218435822
0.2694488252414
0.282340432046978
0.282339038852557
0.282337645658135
0.295229252463713
0.295227859269291
0.29522646607487
0.295225072880448
0.295223679686026
0.295222286491604
0.295220893297183
0.295219500102761
0.295218106908339
0.295216713713918
0.282322320519496
0.282320927325074
0.282319534130652
0.282318140936231
0.282316747741809
0.282315354547387
0.282313961352965
0.282312568158544
0.282311174964122
0.2952027817697
0.295201388575279
0.295199995380857
0.295198602186435
0.295197208992013
0.295195815797592
0.29519442260317
0.295193029408748
0.295191636214326
0.295190243019905
0.295188849825483
0.295187456631061
0.295186063436639
0.295184670242218
0.295183277047796
0.295181883853374
0.295180490658953
0.295179097464531
0.295177704270109
0.308069311075687
0.308067917881266
0.308066524686844
0.308065131492422
0.308063738298
0.308062345103579
0.308060951909157
0.308059558714735
0.308058165520314
0.308056772325892
0.30805537913147
0.308053985937048
0.308052592742627
0.308051199548205
0.308049806353783
0.308048413159361
0.30804701996494
0.308045626770518
0.308044233576096
0.308042840381674
0.320934447187253
0.320933053992831
0.320931660798409
0.320930267603988
0.320928874409566
0.320927481215144
0.320926088020722
0.320924694826301
0.320923301631879
0.320921908437457
0.333813515243035
0.333812122048614
0.333810728854192
0.33380933565977
0.333807942465349
0.333806549270927
0.333805156076505
0.333803762882083
0.346695369687662
0.35958697649324
0.359585583298818
0.359584190104396
0.359582796909975
0.359581403715553
0.359580010521131
0.359578617326709
0.359577224132288
0.372468830937866
0.372467437743444
0.372466044549023
0.372464651354601
0.372463258160179
0.372461864965757
0.385353471771336
0.385352078576914
0.385350685382492
0.38534929218807
0.385347898993649
0.411132505799227
0.411131112604805
0.411129719410384
0.411128326215962
0.41112693302154
0.411125539827118
0.424017146632697
0.424015753438275
0.424014360243853
0.424012967049431
0.43690457385501
0.436903180660588
0.436901787466166
0.436900394271744
0.436899001077323
0.436897607882901
0.449789214688479
0.449787821494058
0.449786428299636
0.475571035105214
0.475569641910792
0.475568248716371
0.475566855521949
0.475565462327527
0.488457069133105
0.488455675938684
0.488454282744262
0.48845288954984
0.488451496355419
0.488450103160997
0.488448709966575
0.488447316772153
0.501338923577732
0.48844453038331
0.488443137188888
0.488441743994466
0.488440350800045
0.488438957605623
0.488437564411201
0.488436171216779
0.488434778022358
0.475540384827936
0.475538991633514
0.462644598439093
0.462643205244671
0.449748812050249
0.449747418855827
0.449746025661406
0.462637632466984
0.462636239272562
0.46263484607814
0.449740452883719
0.423953059689297
0.411058666494875
0.398164273300454
0.398162880106032
0.41105448691161
0.411053093717188
0.436837700522767
0.423943307328345
0.411048914133923
0.385261520939501
0.35947412774508
0.320793734550658
0.295006341356236
0.282111948161815
0.295003554967393
0.320788161772971
0.346572768578549
0.385250375384128
0.423927982189706
0.462605588995284
0.501283195800862
0.539960802606441
0.552852409412019
0.552851016217597
0.552849623023175
0.565741229828754
0.565739836634332
0.56573844343991
0.565737050245489
0.578628657051067
0.578627263856645
0.578625870662223
0.578624477467802
0.57862308427338
0.578621691078958
0.578620297884536
0.565725904690115
0.565724511495693
0.565723118301271
0.56572172510685
0.565720331912428
0.565718938718006
0.565717545523584
0.565716152329163
0.565714759134741
0.578606365940319
0.578604972745897
0.565710579551476
0.565709186357054
0.565707793162632
0.55281339996821
0.552812006773789
0.552810613579367
0.552809220384945
0.539914827190524
0.539913433996102
0.53991204080168
0.539910647607258
0.539909254412837
0.527014861218415
0.527013468023993
0.514119074829571
0.51411768163515
0.514116288440728
0.514114895246306
0.514113502051884
0.514112108857463
0.501217715663041
0.501216322468619
0.501214929274198
0.488320536079776
0.488319142885354
0.475424749690932
0.475423356496511
0.475421963302089
0.475420570107667
0.475419176913245
0.462524783718824
0.462523390524402
0.46252199732998
0.462520604135559
0.449626210941137
0.449624817746715
0.462516424552293
0.449622031357872
0.44962063816345
0.436726244969028
0.436724851774606
0.436723458580185
0.423829065385763
0.423827672191341
0.42382627899692
0.410931885802498
0.410930492608076
0.410929099413654
0.410927706219233
0.410926313024811
0.398031919830389
0.398030526635967
0.398029133441546
0.398027740247124
0.385133347052702
0.385131953858281
0.398023560663859
0.385129167469437
0.385127774275015
0.385126381080594
0.385124987886172
0.37223059469175
0.372229201497328
0.372227808302907
0.372226415108485
0.372225021914063
0.359330628719642
0.35932923552522
0.359327842330798
0.359326449136376
0.346432055941955
0.346430662747533
0.346429269553111
0.333534876358689
0.333533483164268
0.346425089969846
0.346423696775424
0.333529303581002
0.333527910386581
0.333526517192159
0.333525123997737
0.333523730803316
0.333522337608894
0.320627944414472
0.32062655122005
0.320625158025629
0.307730764831207
0.307729371636785
0.294834978442363
0.294833585247942
0.28193919205352
0.281937798859098
0.281936405664676
0.281935012470255
0.281933619275833
0.281932226081411
0.28193083288699
0.281929439692568
0.269035046498146
0.269033653303724
0.269032260109303
0.256137866914881
0.256136473720459
0.243242080526037
0.243240687331616
0.243239294137194
0.243237900942772
0.243236507748351
0.230342114553929
0.230340721359507
0.230339328165085
0.230337934970664
0.217443541776242
0.21744214858182
0.230333755387398
0.230332362192977
0.230330968998555
0.230329575804133
0.217435182609712
0.21743378941529
0.217432396220868
0.217431003026446
0.204536609832025
0.204535216637603
0.204533823443181
0.204532430248759
0.204531037054338
0.191636643859916
0.191635250665494
0.191633857471072
0.191632464276651
0.191631071082229
0.191629677887807
0.191628284693386
0.191626891498964
0.191625498304542
0.17873110511012
0.178729711915699
0.178728318721277
0.178726925526855
0.178725532332433
0.165831139138012
0.16582974594359
0.165828352749168
0.165826959554747
0.165825566360325
0.165824173165903
0.165822779971481
0.16582138677706
0.152926993582638
0.152925600388216
0.152924207193794
0.152922813999373
0.152921420804951
0.152920027610529
0.152918634416107
0.140024241221686
0.140022848027264
0.140021454832842
0.140020061638421
0.140018668443999
0.140017275249577
0.140015882055155
0.127121488860734
0.127120095666312
0.12711870247189
0.127117309277468
0.114222916083047
0.101328522888625
0.0884341296942033
0.0626467364997815
0.0626453433053598
0.0626439501109381
0.0626425569165163
0.0755341637220946
0.0755327705276729
0.0884243773332511
0.0884229841388294
0.0884215909444077
0.075527197749986
0.0626328045555642
0.0497384113611425
0.0368440181667208
0.023949624972299
0.0239482317778773
0.0110538385834556
0.0110524453890338
0.0110510521946121
0.0239426590001904
0.0239412658057687
0.0239398726113469
0.0368314794169252
0.0368300862225035
0.0368286930280817
0.02393429983366
0.0239329066392383
0.0239315134448165
0.0110371202503948
0.0110357270559731
0.0110343338615514
0.0110329406671296
0.0110315474727079
0.0110301542782862
0.0110287610838644
0.0110273678894427
0.011025974695021
0.0110245815005992
0.0110231883061775
0.0110217951117558
0.0110204019173341
0.0239120087229123
0.0239106155284906
0.0110162223340689
0.0110148291396471
0.0110134359452254
0.0110120427508037
0.0110106495563819
0.0110092563619602
0.0110078631675385
0.0110064699731167
0.011005076778695
0.0110036835842733
0.0110022903898516
0.0110008971954298
-0.0018934959989919
-0.00189488919341363
-0.00189628238783537
-0.00189767558225709
-0.00189906877667882
-0.00190046197110055
-0.00190185516552229
-0.00190324835994402
-0.00190464155436574
-0.00190603474878748
-0.00190742794320921
-0.0148018211376309
-0.0148032143320527
-0.0148046075264744
-0.0148060007208961
-0.0277003939153179
-0.0277017871097396
-0.0277031803041613
-0.0277045734985831
-0.0277059666930048
-0.0277073598874265
-0.0277087530818482
-0.04060314627627
-0.0406045394706917
-0.0406059326651134
-0.0277143258595352
-0.0406087190539569
-0.0406101122483786
-0.0406115054428004
-0.0406128986372221
-0.0406142918316438
-0.0535086850260655
-0.0535100782204873
-0.053511471414909
-0.0535128646093307
-0.0535142578037525
-0.0664086509981742
-0.0535170441925959
-0.0535184373870177
-0.0664128305814394
-0.0664142237758611
-0.0664156169702828
-0.0664170101647046
-0.0664184033591263
-0.066419796553548
-0.0664211897479698
-0.0664225829423915
-0.0664239761368132
-0.066425369331235
-0.0793197625256567
-0.0793211557200784
-0.0793225489145001
-0.0793239421089219
-0.0793253353033436
-0.0793267284977653
-0.0793281216921871
-0.0793295148866088
-0.0922239080810305
-0.0922253012754523
-0.092226694469874
-0.0922280876642957
-0.105122480858717
-0.105123874053139
-0.105125267247561
-0.0922336604419826
-0.0922350536364044
-0.0922364468308261
-0.0922378400252478
-0.0922392332196696
-0.105133626414091
-0.105135019608513
-0.105136412802935
-0.105137805997356
-0.105139199191778
-0.1180335923862
-0.118034985580622
-0.118036378775043
-0.118037771969465
-0.118039165163887
-0.118040558358309
-0.11804195155273
-0.130936344747152
-0.130937737941574
-0.118046131135996
-0.118047524330417
-0.118048917524839
-0.118050310719261
-0.118051703913682
-0.130946097108104
-0.130947490302526
-0.130948883496948
-0.130950276691369
-0.130951669885791
-0.130953063080213
-0.130954456274635
-0.143848849469056
-0.143850242663478
-0.1438516358579
-0.143853029052321
-0.156747422246743
-0.156748815441165
-0.156750208635587
-0.169644601830008
-0.15675299502443
-0.156754388218852
-0.156755781413274
-0.156757174607695
-0.169651567802117
-0.169652960996539
-0.169654354190961
-0.169655747385382
-0.169657140579804
-0.182551533774226
-0.182552926968647
-0.182554320163069
-0.182555713357491
-0.182557106551913
-0.182558499746334
-0.182559892940756
-0.182561286135178
-0.1954556793296
-0.195457072524021
-0.195458465718443
-0.195459858912865
-0.195461252107286
-0.195462645301708
-0.18257103849613
-0.182572431690552
-0.169680824884973
-0.169682218079395
-0.169683611273817
-0.182578004468239
-0.18257939766266
-0.182580790857082
-0.182582184051504
-0.182583577245925
-0.182584970440347
-0.182586363634769
-0.182587756829191
-0.182589150023612
-0.195483543218034
-0.182591936412456
-0.195486329606878
-0.195487722801299
-0.208382115995721
-0.221276509190143
-0.234170902384565
-0.247065295578986
-0.259959688773408
-0.25996108196783
-0.259962475162251
-0.259963868356673
-0.259965261551095
-0.259966654745517
-0.259968047939938
-0.25996944113436
-0.259970834328782
-0.259972227523204
-0.247080620717625
-0.247082013912047
-0.234190407106469
-0.20840580030089
-0.208407193495312
-0.208408586689734
-0.195516979884156
-0.195518373078577
-0.195519766272999
-0.195521159467421
-0.195522552661843
-0.195523945856264
-0.195525339050686
-0.195526732245108
-0.20842112543953
-0.208422518633951
-0.208423911828373
-0.208425305022795
-0.208426698217216
-0.208428091411638
-0.20842948460606
-0.208430877800482
-0.208432270994903
-0.208433664189325
-0.208435057383747
-0.208436450578169
-0.20843784377259
-0.208439236967012
-0.208440630161434
-0.208442023355855
-0.208443416550277
-0.221337809744699
-0.221339202939121
-0.221340596133542
-0.221341989327964
-0.221343382522386
-0.221344775716808
-0.221346168911229
-0.221347562105651
-0.234241955300073
-0.234243348494495
-0.221351741688916
-0.221353134883338
-0.22135452807776
-0.221355921272181
-0.221357314466603
-0.234251707661025
-0.234253100855447
-0.234254494049868
-0.23425588724429
-0.234257280438712
-0.234258673633134
-0.234260066827555
-0.234261460021977
-0.234262853216399
-0.23426424641082
-0.234265639605242
-0.234267032799664
-0.234268425994086
-0.234269819188507
-0.234271212382929
-0.221379605577351
-0.234273998771773
-0.234275391966194
-0.234276785160616
-0.234278178355038
-0.234279571549459
-0.234280964743881
-0.234282357938303
-0.234283751132725
-0.234285144327146
-0.234286537521568
-0.23428793071599
-0.234289323910412
-0.247183717104833
-0.247185110299255
-0.247186503493677
-0.247187896688099
-0.24718928988252
-0.247190683076942
-0.234299076271364
-0.234300469465785
-0.234301862660207
-0.234303255854629
-0.234304649049051
-0.234306042243472
-0.247200435437894
-0.247201828632316
-0.247203221826738
-0.247204615021159
-0.247206008215581
-0.247207401410003
-0.247208794604424
-0.247210187798846
-0.247211580993268
-0.24721297418769
-0.247214367382111
-0.247215760576533
-0.260110153770955
-0.260111546965377
-0.247219940159798
-0.24722133335422
-0.247222726548642
-0.247224119743063
-0.247225512937485
-0.247226906131907
-0.247228299326329
-0.26012269252075
-0.260124085715172
-0.260125478909594
-0.260126872104016
-0.260128265298437
-0.260129658492859
-0.260131051687281
-0.260132444881703
-0.260133838076124
-0.260135231270546
-0.260136624464968
-0.260138017659389
-0.247246410853811
-0.247247804048233
-0.247249197242655
-0.247250590437076
-0.247251983631498
-0.24725337682592
-0.247254770020342
-0.247256163214763
-0.247257556409185
-0.247258949603607
-0.247260342798028
-0.24726173599245
-0.247263129186872
-0.247264522381294
-0.247265915575715
-0.247267308770137
-0.247268701964559
-0.247270095158981
-0.247271488353402
-0.234379881547824
-0.234381274742246
-0.234382667936668
-0.221491061131089
-0.221492454325511
-0.221493847519933
-0.221495240714354
-0.221496633908776
-0.221498027103198
-0.23439242029762
-0.234393813492041
-0.234395206686463
-0.234396599880885
-0.234397993075307
-0.234399386269728
-0.23440077946415
-0.234402172658572
-0.234403565852993
-0.234404959047415
-0.234406352241837
-0.221514745436259
-0.23440913863068
-0.234410531825102
-0.234411925019524
-0.234413318213946
-0.234414711408367
-0.234416104602789
-0.234417497797211
-0.234418890991633
-0.234420284186054
-0.234421677380476
-0.247316070574898
-0.247317463769319
-0.247318856963741
-0.247320250158163
-0.247321643352585
-0.247323036547006
-0.247324429741428
-0.24732582293585
-0.234434216130272
-0.234435609324693
-0.234437002519115
-0.234438395713537
-0.234439788907958
-0.23444118210238
-0.234442575296802
-0.234443968491224
-0.221552361685645
-0.221553754880067
-0.221555148074489
-0.221556541268911
-0.221557934463332
-0.234452327657754
-0.234453720852176
-0.234455114046598
-0.234456507241019
-0.234457900435441
-0.234459293629863
-0.234460686824284
-0.221569080018706
-0.221570473213128
-0.22157186640755
-0.221573259601971
-0.221574652796393
-0.208683045990815
-0.208684439185237
-0.208685832379658
-0.20868722557408
-0.208688618768502
-0.208690011962923
-0.208691405157345
-0.208692798351767
-0.208694191546189
-0.20869558474061
-0.208696977935032
-0.208698371129454
-0.208699764323876
-0.208701157518297
-0.195809550712719
-0.195810943907141
-0.208705337101562
-0.208706730295984
-0.208708123490406
-0.208709516684828
-0.208710909879249
-0.208712303073671
-0.208713696268093
-0.208715089462515
-0.208716482656936
-0.208717875851358
-0.20871926904578
-0.221613662240202
-0.221615055434623
-0.221616448629045
-0.221617841823467
-0.221619235017888
-0.22162062821231
-0.208729021406732
-0.208730414601154
-0.208731807795575
-0.208733200989997
-0.208734594184419
-0.208735987378841
-0.208737380573262
-0.208738773767684
-0.208740166962106
-0.195848560156527
-0.195849953350949
-0.195851346545371
-0.195852739739793
-0.195854132934214
-0.195855526128636
-0.195856919323058
-0.19585831251748
-0.195859705711901
-0.195861098906323
-0.195862492100745
-0.170077885295167
-0.170079278489588
-0.17008067168401
-0.170082064878432
-0.170083458072853
-0.170084851267275
-0.170086244461697
-0.182980637656119
-0.18298203085054
-0.182983424044962
-0.182984817239384
-0.182986210433806
-0.195880603628227
-0.195881996822649
-0.195883390017071
-0.195884783211492
-0.195886176405914
-0.195887569600336
-0.195888962794758
-0.182997355989179
-0.182998749183601
-0.183000142378023
-0.183001535572445
-0.183002928766866
-0.183004321961288
-0.18300571515571
-0.183007108350132
-0.183008501544553
-0.183009894738975
-0.183011287933397
-0.183012681127818
-0.17012107432224
-0.170122467516662
-0.170123860711084
-0.170125253905505
-0.170126647099927
-0.170128040294349
-0.170129433488771
-0.170130826683192
-0.157239219877614
-0.157240613072036
-0.157242006266457
-0.157243399460879
-0.144351792655301
-0.144353185849723
-0.144354579044144
-0.144355972238566
-0.144357365432988
-0.14435875862741
-0.144360151821831
-0.144361545016253
-0.144362938210675
-0.144364331405096
-0.144365724599518
-0.14436711779394
-0.144368510988362
-0.144369904182783
-0.144371297377205
-0.131479690571627
-0.131481083766049
-0.13148247696047
-0.131483870154892
-0.131485263349314
-0.131486656543736
-0.131488049738157
-0.131489442932579
-0.118597836127001
-0.118599229321422
-0.118600622515844
-0.118602015710266
-0.118603408904688
-0.118604802099109
-0.118606195293531
-0.118607588487953
-0.118608981682375
-0.118610374876796
-0.118611768071218
-0.10572016126564
-0.105721554460061
-0.105722947654483
-0.105724340848905
-0.105725734043327
-0.105727127237748
-0.10572852043217
-0.105729913626592
-0.105731306821014
-0.105732700015435
-0.105734093209857
-0.105735486404279
-0.105736879598701
-0.105738272793122
-0.105739665987544
-0.105741059181966
-0.105742452376387
-0.105743845570809
-0.105745238765231
-0.105746631959653
-0.0928550251540744
-0.0928564183484961
-0.0928578115429178
-0.0928592047373396
-0.0928605979317613
-0.092861991126183
-0.0928633843206047
-0.0928647775150265
-0.0928661707094482
-0.0799745639038699
-0.0799759570982917
-0.0799773502927134
-0.0799787434871351
-0.0799801366815568
-0.0799815298759786
-0.0799829230704003
-0.092877316264822
-0.0928787094592438
-0.0928801026536655
-0.0799884958480872
-0.067096889042509
-0.0670982822369307
-0.0670996754313524
-0.0671010686257742
-0.0671024618201959
-0.0542108550146176
-0.0542122482090393
-0.0542136414034611
-0.0542150345978828
-0.0542164277923045
-0.0542178209867263
-0.054219214181148
-0.0542206073755697
-0.0542220005699915
-0.0413303937644132
-0.0413317869588349
-0.0413331801532566
-0.0413345733476784
-0.0413359665421001
-0.0284443597365218
-0.0284457529309436
-0.0284471461253653
-0.028448539319787
-0.0155569325142088
-0.0155583257086305
-0.0155597189030522
-0.015561112097474
-0.00266950529189568
-0.00267089848631741
-0.00267229168073914
-0.00267368487516088
-0.0026750780695826
-0.00267647126400433
0.0102151355415739
0.0102137423471522
0.0102123491527305
0.0102109559583087
0.010209562763887
0.0231011695694653
0.0230997763750436
0.0230983831806218
0.0230969899862001
0.0230955967917784
0.0230942035973566
0.0230928104029349
0.0230914172085132
0.0230900240140914
0.0230886308196697
0.023087237625248
0.0230858444308263
0.0230844512364045
0.0230830580419828
0.0230816648475611
0.0359732716531393
0.0359718784587176
0.0359704852642959
0.0359690920698741
0.0359676988754524
0.0488593056810307
0.0488579124866089
0.0617495192921872
0.0617481260977655
0.0617467329033437
0.061745339708922
0.0617439465145003
0.0746355533200786
0.0746341601256568
0.0746327669312351
0.0746313737368134
0.0746299805423916
0.0746285873479699
0.0746271941535482
0.0746258009591265
0.0875174077647047
0.087516014570283
0.0875146213758613
0.0875132281814395
0.113297834987018
0.113296441792596
0.113295048598174
0.113293655403753
0.113292262209331
0.113290869014909
0.126182475820487
0.126181082626066
0.126179689431644
0.126178296237222
0.139069903042801
0.139068509848379
0.139067116653957
0.151958723459535
0.151957330265114
0.151955937070692
0.16484754387627
0.164846150681848
0.164844757487427
0.164843364293005
0.190627971098583
0.190626577904161
0.19062518470974
0.203516791515318
0.203515398320896
0.216407005126475
0.216405611932053
0.229297218737631
0.229295825543209
0.242187432348788
0.242186039154366
0.255077645959944
0.255076252765522
0.255074859571101
0.267966466376679
0.267965073182257
0.280856679987836
0.280855286793414
0.293746893598992
0.30663850040457
0.319530107210149
0.319528714015727
0.332420320821305
0.332418927626883
0.332417534432462
0.33241614123804
0.332414748043618
0.345306354849196
0.345304961654775
0.345303568460353
0.345302175265931
0.34530078207151
0.345299388877088
0.345297995682666
0.345296602488244
0.332402209293823
0.319507816099401
0.293720422904979
0.280826029710557
0.242145636516136
0.203465243321714
0.177677850127292
0.164783456932871
0.151889063738449
0.151887670544027
0.151886277349605
0.138991884155184
0.138990490960762
0.13898909776634
0.138987704571918
0.138986311377497
0.138984918183075
0.151876524988653
0.151875131794231
0.16476673859981
0.177658345405388
0.190549952210966
0.203441559016545
0.229226165822123
0.255010772627701
0.267902379433279
0.267900986238858
0.293685593044436
0.306577199850014
0.319468806655592
0.332360413461171
0.345252020266749
0.345250627072327
0.345249233877906
0.345247840683484
0.345246447489062
0.34524505429464
0.332350661100219
0.332349267905797
0.332347874711375
0.319453481516953
0.319452088322532
0.33234369512811
0.332342301933688
0.319447908739266
0.319446515544845
0.306552122350423
0.306550729156001
0.30654933596158
0.293654942767158
0.293653549572736
0.293652156378314
0.280757763183893
0.280756369989471
0.280754976795049
0.267860583600627
0.267859190406206
0.254964797211784
0.254963404017362
0.254962010822941
0.242067617628519
0.242066224434097
0.254957831239675
0.254956438045254
0.242062044850832
0.24206065165641
0.242059258461988
0.229164865267567
0.229163472073145
0.229162078878723
0.229160685684302
0.21626629248988
0.216264899295458
0.216263506101036
0.216262112906615
0.216260719712193
0.216259326517771
0.203364933323349
0.203363540128928
0.203362146934506
0.190467753740084
0.203359360545662
0.190464967351241
0.190463574156819
0.177569180962397
0.164674787767976
0.151780394573554
0.151779001379132
0.13888460818471
0.125990214990289
0.125988821795867
0.113094428601445
0.100200035407023
0.100198642212602
0.10019724901818
0.100195855823758
0.100194462629337
0.100193069434915
0.100191676240493
0.113083283046071
0.11308188985165
0.125973496657228
0.125972103462806
0.113077710268384
0.113076317073963
0.100181923879541
0.100180530685119
0.100179137490697
0.100177744296276
0.113069351101854
0.125960957907432
0.125959564713011
0.138851171518589
0.138849778324167
0.125955385129745
0.125953991935324
0.125952598740902
0.11305820554648
0.113056812352058
0.113055419157637
0.125947025963215
0.113052632768793
0.113051239574372
0.11304984637995
0.113048453185528
0.113047059991106
0.100152666796685
0.100151273602263
0.100149880407841
0.100148487213419
0.0872540940189977
0.087252700824576
0.0872513076301542
0.0872499144357325
0.0743555212413108
0.074354128046889
0.0743527348524673
0.0743513416580456
0.0614569484636238
0.0614555552692021
0.0743471620747804
0.0743457688803587
0.0614513756859369
0.0614499824915152
0.0614485892970935
0.0614471961026717
0.04855280290825
0.0485514097138283
0.0485500165194065
0.0485486233249848
0.0356542301305631
0.0356528369361414
0.0356514437417196
0.0356500505472979
0.0356486573528762
0.0227542641584544
0.0227528709640327
0.022751477769611
0.0227500845751892
0.0356416913807675
0.0356402981863458
0.0356389049919241
0.0227445117975023
0.0227431186030806
0.0227417254086589
0.0227403322142371
0.0227389390198154
0.0227375458253937
0.0227361526309719
0.00984175943655021
0.00984036624212848
0.00983897304770675
0.00983757985328502
0.00983618665886329
-0.00305820653555844
-0.00305959972998017
-0.0030609929244019
-0.00306238611882363
-0.00306377931324536
0.00982782749233291
-0.00306656570208882
-0.00306795889651055
-0.00306935209093228
-0.00307074528535401
-0.00307213847977574
-0.00307353167419747
-0.0030749248686192
-0.00307631806304093
-0.0159707112574627
-0.0159721044518844
-0.0159734976463061
-0.0159748908407279
-0.0159762840351496
-0.0288706772295713
-0.028872070423993
-0.0288734636184148
-0.0417678568128365
-0.0417692500072582
-0.02887764320168
-0.0288790363961017
-0.0288804295905234
-0.0417748227849452
-0.0417762159793669
-0.0417776091737886
-0.0417790023682103
-0.0417803955626321
-0.0546747887570538
-0.0546761819514755
-0.0546775751458973
-0.054678968340319
-0.0546803615347407
-0.0675747547291625
-0.0675761479235842
-0.0675775411180059
-0.0675789343124276
-0.0675803275068494
-0.0675817207012711
-0.0675831138956928
-0.0546915070901146
-0.0675859002845363
-0.067587293478958
-0.0675886866733798
-0.0675900798678015
-0.0675914730622232
-0.0804858662566449
-0.0804872594510667
-0.0804886526454884
-0.0804900458399101
-0.0804914390343319
-0.0804928322287536
-0.0933872254231753
-0.0933886186175971
-0.0933900118120188
-0.0933914050064405
-0.0933927982008623
-0.093394191395284
-0.106288584589706
-0.0933969777841275
-0.0933983709785492
-0.0933997641729709
-0.0934011573673926
-0.0934025505618144
-0.0934039437562361
-0.106298336950658
-0.10629973014508
-0.106301123339501
-0.106302516533923
-0.106303909728345
-0.106305302922766
-0.106306696117188
-0.10630808931161
-0.106309482506032
-0.106310875700453
-0.119205268894875
-0.119206662089297
-0.119208055283719
-0.11920944847814
-0.106317841672562
-0.119212234866984
-0.119213628061406
-0.119215021255827
-0.119216414450249
-0.119217807644671
-0.119219200839092
-0.132113594033514
-0.132114987227936
-0.132116380422358
-0.132117773616779
-0.132119166811201
-0.132120560005623
-0.132121953200045
-0.132123346394466
-0.132124739588888
-0.13212613278331
-0.132127525977731
-0.145021919172153
-0.132130312366575
-0.132131705560997
-0.132133098755418
-0.13213449194984
-0.132135885144262
-0.132137278338684
-0.145031671533105
-0.145033064727527
-0.145034457921949
-0.145035851116371
-0.157930244310792
-0.157931637505214
-0.157933030699636
-0.157934423894057
-0.157935817088479
-0.170830210282901
-0.170831603477323
-0.170832996671744
-0.170834389866166
-0.170835783060588
-0.17083717625501
-0.170838569449431
-0.170839962643853
-0.170841355838275
-0.170842749032696
-0.170844142227118
-0.17084553542154
-0.170846928615962
-0.170848321810383
-0.170849715004805
-0.170851108199227
-0.170852501393649
-0.17085389458807
-0.170855287782492
-0.170856680976914
-0.170858074171336
-0.170859467365757
-0.170860860560179
-0.183755253754601
-0.170863646949022
-0.170865040143444
-0.170866433337866
-0.183760826532288
-0.183762219726709
-0.196656612921131
-0.209551006115553
-0.222445399309975
-0.235339792504396
-0.235341185698818
-0.23534257889324
-0.235343972087661
-0.235345365282083
-0.235346758476505
-0.235348151670927
-0.235349544865348
-0.23535093805977
-0.235352331254192
-0.235353724448614
-0.235355117643035
-0.222463510837457
-0.222464904031879
-0.2224662972263
-0.222467690420722
-0.222469083615144
-0.235363476809566
-0.235364870003987
-0.235366263198409
-0.235367656392831
-0.235369049587253
-0.235370442781674
-0.235371835976096
-0.235373229170518
-0.23537462236494
-0.235376015559361
-0.235377408753783
-0.235378801948205
-0.235380195142626
-0.235381588337048
-0.22248998153147
-0.222491374725892
-0.235385767920313
-0.235387161114735
-0.235388554309157
-0.235389947503579
-0.248284340698
-0.248285733892422
-0.248287127086844
-0.248288520281265
-0.261182913475687
-0.261184306670109
-0.261185699864531
-0.261187093058952
-0.274081486253374
-0.274082879447796
-0.274084272642218
-0.261192665836639
-0.261194059031061
-0.261195452225483
-0.248303845419904
-0.235412238614326
-0.235413631808748
-0.23541502500317
-0.235416418197591
-0.235417811392013
-0.235419204586435
-0.248313597780857
-0.248314990975278
-0.2483163841697
-0.248317777364122
-0.248319170558544
-0.248320563752965
-0.248321956947387
-0.235430350141809
-0.23543174333623
-0.235433136530652
-0.248327529725074
-0.248328922919496
-0.235437316113917
-0.248331709308339
-0.248333102502761
-0.235441495697183
-0.235442888891604
-0.235444282086026
-0.222552675280448
-0.222554068474869
-0.222555461669291
-0.222556854863713
-0.222558248058135
-0.222559641252556
-0.235454034446978
-0.2354554276414
-0.235456820835822
-0.235458214030243
-0.235459607224665
-0.248354000419087
-0.274141393613509
-0.29992878680793
-0.312823180002352
-0.312824573196774
-0.312825966391195
-0.299934359585617
-0.287042752780039
-0.274151145974461
-0.261259539168882
-0.248367932363304
-0.248369325557726
-0.235477718752148
-0.235479111946569
-0.222587505140991
-0.222588898335413
-0.222590291529834
-0.222591684724256
-0.222593077918678
-0.2225944711131
-0.222595864307521
-0.222597257501943
-0.209705650696365
-0.209707043890787
-0.209708437085208
-0.20970983027963
-0.209711223474052
-0.209712616668474
-0.209714009862895
-0.209715403057317
-0.209716796251739
-0.20971818944616
-0.209719582640582
-0.209720975835004
-0.209722369029426
-0.209723762223847
-0.209725155418269
-0.209726548612691
-0.209727941807113
-0.209729335001534
-0.209730728195956
-0.209732121390378
-0.196840514584799
-0.196841907779221
-0.196843300973643
-0.196844694168065
-0.183953087362486
-0.183954480556908
-0.18395587375133
-0.183957266945752
-0.183958660140173
-0.183960053334595
-0.183961446529017
-0.183962839723438
-0.18396423291786
-0.183965626112282
-0.183967019306704
-0.183968412501125
-0.183969805695547
-0.183971198889969
-0.183972592084391
-0.171080985278812
-0.171082378473234
-0.171083771667656
-0.171085164862078
-0.171086558056499
-0.171087951250921
-0.171089344445343
-0.171090737639764
-0.171092130834186
-0.171093524028608
-0.17109491722303
-0.171096310417451
-0.171097703611873
-0.171099096806295
-0.171100490000717
-0.158208883195138
-0.15821027638956
-0.158211669583982
-0.158213062778403
-0.158214455972825
-0.145322849167247
-0.145324242361669
-0.14532563555609
-0.145327028750512
-0.145328421944934
-0.132436815139356
-0.132438208333777
-0.132439601528199
-0.132440994722621
-0.132442387917042
-0.132443781111464
-0.132445174305886
-0.132446567500308
-0.132447960694729
-0.132449353889151
-0.132450747083573
-0.145345140277995
-0.145346533472416
-0.145347926666838
-0.13245631986126
-0.132457713055682
-0.132459106250103
-0.132460499444525
-0.132461892638947
-0.132463285833368
-0.13246467902779
-0.132466072222212
-0.132467465416634
-0.132468858611055
-0.132470251805477
-0.132471644999899
-0.132473038194321
-0.132474431388742
-0.132475824583164
-0.132477217777586
-0.132478610972007
-0.132480004166429
-0.132481397360851
-0.132482790555273
-0.119591183749694
-0.119592576944116
-0.119593970138538
-0.11959536333296
-0.119596756527381
-0.119598149721803
-0.119599542916225
-0.119600936110647
-0.132495329305068
-0.13249672249949
-0.132498115693912
-0.132499508888333
-0.132500902082755
-0.132502295277177
-0.132503688471599
-0.13250508166602
-0.132506474860442
-0.132507868054864
-0.132509261249286
-0.119617654443707
-0.106726047638129
-0.106727440832551
-0.106728834026972
-0.106730227221394
-0.106731620415816
-0.106733013610238
-0.106734406804659
-0.106735799999081
-0.106737193193503
-0.106738586387925
-0.106739979582346
-0.106741372776768
-0.10674276597119
-0.106744159165612
-0.106745552360033
-0.106746945554455
-0.106748338748877
-0.106749731943298
-0.10675112513772
-0.0938595183321419
-0.0938609115265636
-0.0938623047209854
-0.0938636979154071
-0.0938650911098288
-0.0938664843042506
-0.0938678774986723
-0.093869270693094
-0.0938706638875157
-0.0938720570819375
-0.0938734502763592
-0.0938748434707809
-0.106769236665203
-0.106770629859624
-0.106772023054046
-0.106773416248468
-0.0938818094428896
-0.0938832026373113
-0.0938845958317331
-0.106778989026155
-0.0938873822205765
-0.0938887754149982
-0.09389016860942
-0.0938915618038417
-0.0938929549982634
-0.0938943481926852
-0.0938957413871069
-0.0810041345815286
-0.0810055277759504
-0.0810069209703721
-0.0810083141647938
-0.0810097073592155
-0.0810111005536373
-0.081012493748059
-0.0681208869424807
-0.0681222801369025
-0.0681236733313242
-0.0681250665257459
-0.0681264597201676
-0.0552348529145894
-0.0552362461090111
-0.0552376393034329
-0.0552390324978546
-0.0552404256922763
-0.055241818886698
-0.0423502120811198
-0.0423516052755415
-0.0423529984699632
-0.042354391664385
-0.0423557848588067
-0.0423571780532284
-0.0423585712476502
-0.0294669644420719
-0.0294683576364936
-0.0294697508309153
-0.0294711440253371
-0.0294725372197588
-0.0294739304141805
-0.0294753236086023
-0.016583716803024
-0.0165851099974457
-0.0165865031918675
-0.0165878963862892
-0.0165892895807109
-0.0165906827751326
-0.0165920759695544
-0.0165934691639761
-0.0165948623583978
-0.0165962555528196
-0.0165976487472413
-0.016599041941663
-0.0166004351360848
-0.0166018283305065
-0.0166032215249282
-0.01660461471935
-0.0166060079137717
-0.0166074011081934
-0.0166087943026151
-0.00371718749703687
0.0091744193085414
0.00917302611411967
0.00917163291969794
0.00917023972527621
0.00916884653085447
0.00916745333643275
0.00916606014201101
0.00916466694758928
0.00916327375316755
0.0220548805587458
0.0220534873643241
0.0220520941699024
0.0220507009754806
0.0349423077810589
0.0349409145866372
0.0349395213922154
0.0349381281977937
0.034936735003372
0.0478283418089503
0.0607199486145285
0.0607185554201068
0.0607171622256851
0.0607157690312633
0.0736073758368416
0.0736059826424199
0.0736045894479981
0.0864961962535764
0.0864948030591547
0.0864934098647329
0.0864920166703112
0.0864906234758895
0.0993822302814678
0.099380837087046
0.0993794438926243
0.112271050698203
0.112269657503781
0.112268264309359
0.125159871114937
0.138051477920516
0.138050084726094
0.138048691531672
0.13804729833725
0.138045905142829
0.138044511948407
0.138043118753985
0.138041725559564
0.138040332365142
0.15093193917072
0.150930545976298
0.150929152781877
0.150927759587455
0.150926366393033
0.150924973198611
0.15092358000419
0.150922186809768
0.150920793615346
0.163812400420925
0.163811007226503
0.176702614032081
0.176701220837659
0.176699827643238
0.176698434448816
0.189590041254394
0.189588648059972
0.189587254865551
0.189585861671129
0.189584468476707
0.189583075282285
0.189581682087864
0.202473288893442
0.20247189569902
0.202470502504599
0.202469109310177
0.202467716115755
0.202466322921333
0.202464929726912
0.20246353653249
0.215355143338068
0.228246750143646
0.228245356949225
0.228243963754803
0.228242570560381
0.22824117736596
0.228239784171538
0.228238390977116
0.228236997782694
0.228235604588273
0.228234211393851
0.228232818199429
0.228231425005007
0.228230031810586
0.228228638616164
0.228227245421742
0.22822585222732
0.228224459032899
0.228223065838477
0.228221672644055
0.241113279449634
0.241111886255212
0.22821749306079
0.228216099866368
0.228214706671947
0.228213313477525
0.228211920283103
0.228210527088681
0.21531613389426
0.215314740699838
0.215313347505416
0.215311954310995
0.215310561116573
0.215309167922151
0.215307774727729
0.215306381533308
0.202411988338886
0.202410595144464
0.202409201950042
0.189514808755621
0.202406415561199
0.189512022366777
0.189510629172356
0.189509235977934
0.176614842783512
0.17661344958909
0.176612056394669
0.176610663200247
0.176609270005825
0.163714876811403
0.163713483616982
0.16371209042256
0.150817697228138
0.150816304033716
0.150814910839295
0.137920517644873
0.137919124450451
0.13791773125603
0.125023338061608
0.137914944867186
0.137913551672764
0.125019158478343
0.125017765283921
0.125016372089499
0.125014978895077
0.125013585700656
0.125012192506234
0.125010799311812
0.125009406117391
0.125008012922969
0.125006619728547
0.125005226534125
0.125003833339704
0.125002440145282
0.11210804695086
0.112106653756438
0.112105260562017
0.0992108673675949
0.0992094741731732
0.112101080978751
0.0992066877843297
0.099205294589908
0.0992039013954863
0.0992025082010645
0.0992011150066428
0.0863067218122211
0.0863053286177994
0.0863039354233776
0.0863025422289559
0.0863011490345342
0.0734067558401124
0.0734053626456907
0.073403969451269
0.0605095762568472
0.0605081830624255
0.0476137898680038
0.0476123966735821
0.0476110034791603
0.0605026102847386
0.0605012170903169
0.0604998238958951
0.0476054307014734
0.0476040375070517
0.0476026443126299
0.0476012511182082
0.0475998579237865
0.0475984647293647
0.047597071534943
0.0475956783405213
0.0347012851460996
0.0346998919516778
0.0346984987572561
0.0346971055628344
0.0346957123684126
0.0218013191739909
0.0217999259795692
0.0217985327851474
0.0217971395907257
0.034688746396304
0.0346873532018823
0.0217929600074605
0.0217915668130388
0.0217901736186171
0.0217887804241953
0.0217873872297736
0.00889299403535187
0.00889160084093014
0.00889020764650842
0.00888881445208668
0.00888742125766495
-0.00400697193675678
-0.00400836513117851
-0.00400975832560024
-0.00401115152002197
-0.0169055447144437
-0.0169069379088654
-0.0169083311032872
-0.0169097242977089
-0.00401811749213062
-0.0169125106865523
-0.0169139038809741
-0.0169152970753958
-0.0298096902698175
-0.0298110834642393
-0.029812476658661
-0.0298138698530827
-0.0427082630475045
-0.0427096562419262
-0.0427110494363479
-0.0556054426307697
-0.0556068358251914
-0.0556082290196131
-0.0556096222140348
-0.0685040154084566
-0.0685054086028783
-0.0685068017973
-0.0814011949917218
-0.0685095881861435
-0.0685109813805652
-0.0685123745749869
-0.0685137677694087
-0.0685151609638304
-0.0814095541582521
-0.0814109473526739
-0.0814123405470956
-0.0814137337415173
-0.0943081269359391
-0.0943095201303608
-0.0943109133247825
-0.107205306519204
-0.107206699713626
-0.107208092908048
-0.107209486102469
-0.120103879296891
-0.120105272491313
-0.120106665685735
-0.120108058880156
-0.120109452074578
-0.120110845269
-0.120112238463422
-0.120113631657843
-0.120115024852265
-0.120116418046687
-0.120117811241108
-0.12011920443553
-0.120120597629952
-0.120121990824374
-0.120123384018795
-0.120124777213217
-0.120126170407639
-0.120127563602061
-0.120128956796482
-0.120130349990904
-0.120131743185326
-0.133026136379748
-0.133027529574169
-0.120135922768591
-0.120137315963013
-0.120138709157434
-0.120140102351856
-0.120141495546278
-0.1201428887407
-0.120144281935121
-0.133038675129543
-0.133040068323965
-0.133041461518387
-0.133042854712808
-0.13304424790723
-0.133045641101652
-0.145940034296073
-0.145941427490495
-0.145942820684917
-0.145944213879339
-0.14594560707376
-0.145947000268182
-0.145948393462604
-0.133056786657026
-0.145951179851447
-0.145952573045869
-0.158846966240291
-0.158848359434712
-0.171742752629134
-0.171744145823556
-0.171745539017978
-0.171746932212399
-0.184641325406821
-0.184642718601243
-0.184644111795665
-0.184645504990086
-0.184646898184508
-0.18464829137893
-0.184649684573352
-0.184651077767773
-0.184652470962195
-0.184653864156617
-0.197548257351038
-0.18465665054546
-0.184658043739882
-0.184659436934304
-0.184660830128725
-0.184662223323147
-0.197556616517569
-0.197558009711991
-0.197559402906412
-0.197560796100834
-0.197562189295256
-0.197563582489678
-0.197564975684099
-0.197566368878521
-0.197567762072943
-0.210462155267364
-0.210463548461786
-0.210464941656208
-0.21046633485063
-0.197574728045051
-0.184683121239473
-0.184684514433895
-0.184685907628317
-0.197580300822738
-0.19758169401716
-0.197583087211582
-0.197584480406003
-0.197585873600425
-0.197587266794847
-0.197588659989269
-0.19759005318369
-0.197591446378112
-0.197592839572534
-0.197594232766956
-0.197595625961377
-0.210490019155799
-0.210491412350221
-0.210492805544642
-0.210494198739064
-0.210495591933486
-0.197603985127908
-0.197605378322329
-0.210499771516751
-0.210501164711173
-0.210502557905595
-0.210503951100016
-0.210505344294438
-0.21050673748886
-0.210508130683282
-0.210509523877703
-0.210510917072125
-0.210512310266547
-0.210513703460968
-0.21051509665539
-0.210516489849812
-0.210517883044234
-0.210519276238655
-0.210520669433077
-0.210522062627499
-0.197630455821921
-0.197631849016342
-0.197633242210764
-0.210527635405186
-0.210529028599607
-0.210530421794029
-0.210531814988451
-0.223426208182873
-0.223427601377294
-0.223428994571716
-0.223430387766138
-0.22343178096056
-0.223433174154981
-0.236327567349403
-0.236328960543825
-0.236330353738247
-0.236331746932668
-0.23633314012709
-0.236334533321512
-0.249228926515933
-0.236337319710355
-0.236338712904777
-0.236340106099199
-0.23634149929362
-0.249235892488042
-0.249237285682464
-0.249238678876886
-0.249240072071307
-0.249241465265729
-0.249242858460151
-0.249244251654572
-0.249245644848994
-0.262140038043416
-0.262141431237838
-0.262142824432259
-0.262144217626681
-0.262145610821103
-0.262147004015525
-0.262148397209946
-0.262149790404368
-0.24925818359879
-0.249259576793211
-0.249260969987633
-0.262155363182055
-0.262156756376477
-0.262158149570898
-0.26215954276532
-0.262160935959742
-0.262162329154164
-0.262163722348585
-0.262165115543007
-0.275059508737429
-0.275060901931851
-0.275062295126272
-0.275063688320694
-0.275065081515116
-0.287959474709537
-0.287960867903959
-0.287962261098381
-0.275070654292803
-0.275072047487224
-0.275073440681646
-0.275074833876068
-0.28796922707049
-0.287970620264911
-0.287972013459333
-0.287973406653755
-0.287974799848176
-0.287976193042598
-0.28797758623702
-0.300871979431442
-0.300873372625863
-0.300874765820285
-0.300876159014707
-0.300877552209129
-0.30087894540355
-0.300880338597972
-0.300881731792394
-0.300883124986816
-0.287991518181237
-0.287992911375659
-0.287994304570081
-0.287995697764502
-0.287997090958924
-0.287998484153346
-0.287999877347768
-0.300894270542189
-0.300895663736611
-0.300897056931033
-0.300898450125455
-0.300899843319876
-0.313794236514298
-0.31379562970872
-0.313797022903141
-0.313798416097563
-0.326692809291985
-0.326694202486407
-0.326695595680828
-0.31380398887525
-0.313805382069672
-0.313806775264094
-0.313808168458515
-0.313809561652937
-0.313810954847359
-0.31381234804178
-0.313813741236202
-0.326708134430624
-0.326709527625046
-0.326710920819467
-0.326712314013889
-0.326713707208311
-0.339608100402733
-0.339609493597154
-0.339610886791576
-0.339612279985998
-0.33961367318042
-0.339615066374841
-0.352509459569263
-0.339617852763685
-0.339619245958106
-0.339620639152528
-0.33962203234695
-0.339623425541372
-0.339624818735793
-0.339626211930215
-0.339627605124637
-0.339628998319059
-0.33963039151348
-0.339631784707902
-0.339633177902324
-0.339634571096746
-0.339635964291167
-0.339637357485589
-0.339638750680011
-0.339640143874432
-0.339641537068854
-0.339642930263276
-0.339644323457698
-0.326752716652119
-0.326754109846541
-0.326755503040963
-0.326756896235385
-0.326758289429806
-0.326759682624228
-0.32676107581865
-0.326762469013071
-0.339656862207493
-0.339658255401915
-0.339659648596337
-0.339661041790758
-0.33966243498518
-0.339663828179602
-0.339665221374024
-0.339666614568445
-0.339668007762867
-0.339669400957289
-0.33967079415171
-0.326779187346132
-0.326780580540554
-0.326781973734976
-0.326783366929397
-0.326784760123819
-0.326786153318241
-0.326787546512663
-0.326788939707084
-0.326790332901506
-0.326791726095928
-0.326793119290349
-0.326794512484771
-0.326795905679193
-0.326797298873615
-0.326798692068036
-0.326800085262458
-0.32680147845688
-0.326802871651302
-0.326804264845723
-0.313912658040145
-0.301021051234567
-0.301022444428989
-0.30102383762341
-0.301025230817832
-0.301026624012254
-0.301028017206675
-0.301029410401097
-0.301030803595519
-0.313925196789941
-0.313926589984362
-0.313927983178784
-0.313929376373206
-0.313930769567628
-0.313932162762049
-0.313933555956471
-0.313934949150893
-0.313936342345314
-0.313937735539736
-0.313939128734158
-0.31394052192858
-0.301048915123001
-0.301050308317423
-0.301051701511845
-0.301053094706267
-0.301054487900688
-0.30105588109511
-0.301057274289532
-0.301058667483954
-0.301060060678375
-0.301061453872797
-0.301062847067219
-0.30106424026164
-0.301065633456062
-0.301067026650484
-0.301068419844906
-0.301069813039327
-0.301071206233749
-0.301072599428171
-0.301073992622593
-0.288182385817014
-0.288183779011436
-0.288185172205858
-0.288186565400279
-0.288187958594701
-0.288189351789123
-0.288190744983545
-0.288192138177966
-0.288193531372388
-0.28819492456681
-0.288196317761232
-0.288197710955653
-0.288199104150075
-0.288200497344497
-0.288201890538919
-0.28820328373334
-0.288204676927762
-0.288206070122184
-0.288207463316605
-0.288208856511027
-0.275317249705449
-0.275318642899871
-0.275320036094292
-0.275321429288714
-0.275322822483136
-0.275324215677558
-0.288218608871979
-0.275327002066401
-0.275328395260823
-0.275329788455244
-0.275331181649666
-0.275332574844088
-0.27533396803851
-0.275335361232931
-0.275336754427353
-0.275338147621775
-0.275339540816197
-0.275340934010618
-0.27534232720504
-0.275343720399462
-0.262452113593883
-0.262453506788305
-0.262454899982727
-0.262456293177149
-0.26245768637157
-0.262459079565992
-0.262460472760414
-0.262461865954836
-0.262463259149257
-0.262464652343679
-0.262466045538101
-0.262467438732523
-0.262468831926944
-0.262470225121366
-0.262471618315788
-0.262473011510209
-0.262474404704631
-0.262475797899053
-0.262477191093475
-0.249585584287896
-0.262479977482318
-0.26248137067674
-0.262482763871162
-0.262484157065583
-0.262485550260005
-0.262486943454427
-0.249595336648848
-0.24959672984327
-0.249598123037692
-0.249599516232114
-0.249600909426535
-0.249602302620957
-0.249603695815379
-0.249605089009801
-0.249606482204222
-0.249607875398644
-0.249609268593066
-0.249610661787488
-0.249612054981909
-0.236720448176331
-0.236721841370753
-0.236723234565174
-0.236724627759596
-0.236726020954018
-0.23672741414844
-0.236728807342861
-0.236730200537283
-0.236731593731705
-0.236732986926127
-0.236734380120548
-0.23673577331497
-0.236737166509392
-0.236738559703813
-0.236739952898235
-0.236741346092657
-0.236742739287079
-0.2367441324815
-0.236745525675922
-0.249639918870344
-0.236748312064766
-0.236749705259187
-0.236751098453609
-0.236752491648031
-0.236753884842453
-0.236755278036874
-0.236756671231296
-0.236758064425718
-0.236759457620139
-0.236760850814561
-0.236762244008983
-0.236763637203405
-0.236765030397826
-0.223873423592248
-0.22387481678667
-0.223876209981092
-0.223877603175513
-0.223878996369935
-0.223880389564357
-0.210988782758778
-0.2109901759532
-0.210991569147622
-0.210992962342044
-0.210994355536465
-0.210995748730887
-0.210997141925309
-0.210998535119731
-0.210999928314152
-0.211001321508574
-0.211002714702996
-0.211004107897417
-0.211005501091839
-0.211006894286261
-0.211008287480683
-0.211009680675104
-0.211011073869526
-0.211012467063948
-0.21101386025837
-0.211015253452791
-0.198123646647213
-0.211018039841635
-0.211019433036057
-0.211020826230478
-0.2110222194249
-0.211023612619322
-0.211025005813743
-0.211026399008165
-0.211027792202587
-0.211029185397009
-0.21103057859143
-0.211031971785852
-0.211033364980274
-0.211034758174696
-0.211036151369117
-0.211037544563539
-0.211038937757961
-0.211040330952382
-0.211041724146804
-0.211043117341226
-0.198151510535648
-0.198152903730069
-0.198154296924491
-0.198155690118913
-0.185264083313335
-0.185265476507756
-0.185266869702178
-0.1852682628966
-0.185269656091022
-0.185271049285443
-0.185272442479865
-0.185273835674287
-0.185275228868708
-0.18527662206313
-0.185278015257552
-0.185279408451974
-0.185280801646395
-0.185282194840817
-0.185283588035239
-0.172391981229661
-0.172393374424082
-0.172394767618504
-0.172396160812926
-0.172397554007347
-0.172398947201769
-0.172400340396191
-0.172401733590613
-0.172403126785034
-0.172404519979456
-0.172405913173878
-0.1724073063683
-0.172408699562721
-0.172410092757143
-0.172411485951565
-0.159519879145987
-0.159521272340408
-0.15952266553483
-0.159524058729252
-0.159525451923673
-0.159526845118095
-0.146635238312517
-0.159529631506939
-0.14663802470136
-0.146639417895782
-0.146640811090204
-0.146642204284626
-0.146643597479047
-0.146644990673469
-0.146646383867891
-0.146647777062312
-0.146649170256734
-0.146650563451156
-0.146651956645578
-0.146653349839999
-0.133761743034421
-0.133763136228843
-0.133764529423265
-0.133765922617686
-0.133767315812108
-0.12087570900653
-0.120877102200952
-0.120878495395373
-0.120879888589795
-0.107988281784217
-0.107989674978638
-0.10799106817306
-0.107992461367482
-0.107993854561904
-0.107995247756325
-0.107996640950747
-0.107998034145169
-0.0951064273395905
-0.0951078205340123
-0.095109213728434
-0.0951106069228557
-0.0951120001172775
-0.0951133933116992
-0.0951147865061209
-0.0822231797005426
-0.0822245728949644
-0.0822259660893861
-0.0822273592838078
-0.0822287524782296
-0.0822301456726513
-0.082231538867073
-0.0822329320614947
-0.0822343252559165
-0.0822357184503382
-0.0822371116447599
-0.0693455048391817
-0.0693468980336034
-0.0693482912280251
-0.0693496844224469
-0.0693510776168686
-0.0693524708112903
-0.0564608640057121
-0.0564622572001338
-0.0564636503945555
-0.0435720435889772
-0.043573436783399
-0.0435748299778207
-0.0435762231722424
-0.0435776163666642
-0.0306860095610859
-0.0306874027555076
-0.0306887959499294
-0.0306901891443511
-0.0306915823387728
-0.0306929755331946
-0.0306943687276163
-0.030695761922038
-0.0306971551164597
-0.0178055483108815
-0.0178069415053032
-0.0178083346997249
-0.0178097278941467
-0.0178111210885684
-0.0178125142829901
0.00797209252258814
0.00797069932816641
0.00796930613374468
0.00796791293932295
0.00796651974490122
0.00796512655047949
0.0208567333560578
0.020855340161636
0.0208539469672143
0.0208525537727926
0.0208511605783708
0.0208497673839491
0.0337413741895274
0.0337399809951056
0.0337385878006839
0.0337371946062622
0.0466288014118405
0.0466274082174187
0.046626015022997
0.0595176218285753
0.0595162286341535
0.0724078354397318
0.0724064422453101
0.0724050490508883
0.0724036558564666
0.0852952626620449
0.0852938694676232
0.0852924762732014
0.0852910830787797
0.098182689884358
0.0981812966899362
0.0981799034955145
0.0981785103010928
0.098177117106671
0.111068723912249
0.111067330717828
0.111065937523406
0.111064544328984
0.111063151134562
0.123954757940141
0.123953364745719
0.123951971551297
0.136843578356875
0.136842185162454
0.136840791968032
0.13683939877361
0.136838005579189
0.136836612384767
0.136835219190345
0.136833825995923
0.136832432801502
0.14972403960708
0.149722646412658
0.149721253218236
0.149719860023815
0.149718466829393
0.149717073634971
0.16260868044055
0.162607287246128
0.175498894051706
0.188390500857284
0.188389107662863
0.188387714468441
0.188386321274019
0.188384928079597
0.188383534885176
0.201275141690754
0.201273748496332
0.20127235530191
0.201270962107489
0.214162568913067
0.214161175718645
0.214159782524224
0.227051389329802
0.22704999613538
0.227048602940958
0.239940209746537
0.239938816552115
0.252830423357693
0.265722030163271
0.26572063696885
0.278612243774428
0.278610850580006
0.278609457385585
0.278608064191163
0.278606670996741
0.291498277802319
0.291496884607898
0.291495491413476
0.291494098219054
0.291492705024632
0.291491311830211
0.304382918635789
0.304381525441367
0.304380132246945
0.304378739052524
0.304377345858102
0.30437595266368
0.330160559469259
0.330159166274837
0.330157773080415
0.330156379885993
0.330154986691572
0.33015359349715
0.330152200302728
0.330150807108306
0.330149413913885
0.330148020719463
0.330146627525041
0.33014523433062
0.330143841136198
0.317249447941776
0.317248054747354
0.317246661552933
0.317245268358511
0.317243875164089
0.317242481969667
0.317241088775246
0.317239695580824
0.317238302386402
0.317236909191981
0.317235515997559
0.317234122803137
0.317232729608715
0.304338336414294
0.304336943219872
0.30433555002545
0.304334156831028
0.291439763636607
0.291438370442185
0.291436977247763
0.291435584053341
0.29143419085892
0.278539797664498
0.278538404470076
0.278537011275655
0.278535618081233
0.278534224886811
0.291425831692389
0.278531438497968
0.278530045303546
0.278528652109124
0.278527258914702
0.265632865720281
0.265631472525859
0.265630079331437
0.265628686137016
0.252734292942594
0.252732899748172
0.25273150655375
0.252730113359329
0.239835720164907
0.239834326970485
0.239832933776063
0.239831540581642
0.23983014738722
0.239828754192798
0.252720360998376
0.252718967803955
0.239824574609533
0.239823181415111
0.23982178822069
0.239820395026268
0.239819001831846
0.226924608637424
0.226923215443003
0.226921822248581
0.214027429054159
0.214026035859737
0.214024642665316
0.214023249470894
0.201128856276472
0.201127463082051
0.201126069887629
0.201124676693207
0.201123283498785
0.188228890304364
0.201120497109942
0.20111910391552
0.201117710721098
0.188223317526677
0.188221924332255
0.188220531137833
0.188219137943411
0.18821774474899
0.175323351554568
0.175321958360146
0.175320565165725
0.175319171971303
0.175317778776881
0.175316385582459
0.175314992388038
0.175313599193616
0.175312205999194
0.175310812804772
0.175309419610351
0.162415026415929
0.175306633221507
0.175305240027086
0.162410846832664
0.162409453638242
0.16240806044382
0.162406667249399
0.162405274054977
0.162403880860555
0.162402487666133
0.162401094471712
0.14950670127729
0.149505308082868
0.149503914888446
0.149502521694025
0.149501128499603
0.149499735305181
0.13660534211076
0.136603948916338
0.136602555721916
0.136601162527494
0.136599769333073
0.136598376138651
0.136596982944229
0.136595589749807
0.123701196555386
0.123699803360964
0.123698410166542
0.123697016972121
0.123695623777699
0.123694230583277
0.123692837388855
0.110798444194434
0.110797051000012
0.11079565780559
0.110794264611168
0.110792871416747
0.097898478222325
0.0978970850279033
0.0978956918334815
0.11078729863906
0.0978929054446381
0.0978915122502163
0.0978901190557946
0.0978887258613729
0.0978873326669511
0.0978859394725294
0.0978845462781077
0.0849901530836859
0.0849887598892642
0.0849873666948425
0.0849859735004208
0.084984580305999
0.0720901871115773
0.0720887939171556
0.0720874007227338
0.0720860075283121
0.0591916143338904
0.0591902211394686
0.0591888279450469
0.0720804347506252
0.0591860415562035
0.0591846483617817
0.05918325516736
0.0591818619729383
0.0591804687785165
0.0591790755840948
0.0591776823896731
0.0591762891952513
0.0591748960008296
0.0591735028064079
0.0591721096119861
0.0591707164175644
0.0591693232231427
0.059167930028721
0.0462735368342992
0.0462721436398775
0.0462707504454558
0.046269357251034
0.0462679640566123
0.0591595708621906
0.0591581776677688
0.0591567844733471
0.0462623912789254
0.0462609980845037
0.0462596048900819
0.0462582116956602
0.0462568185012385
0.0333624253068167
0.033361032112395
0.0333596389179733
0.0333582457235515
0.0333568525291298
0.0333554593347081
0.0333540661402864
0.0333526729458646
0.0333512797514429
0.0204568865570212
0.0204554933625994
0.0204541001681777
0.033345706973756
0.0333443137793342
0.0333429205849125
0.0204485273904908
0.0204471341960691
0.0204457410016473
0.0204443478072256
0.0204429546128039
0.0204415614183821
0.0204401682239604
0.0204387750295387
0.0204373818351169
0.0204359886406952
0.0204345954462735
0.0204332022518517
0.02043180905743
0.00753741586300829
0.00753602266858656
0.00753462947416483
0.0204262362797431
0.0204248430853214
0.00753044989089964
0.00752905669647791
0.00752766350205618
0.00752627030763445
0.00752487711321271
-0.00536951608120901
-0.00537090927563075
-0.00537230247005248
-0.00537369566447421
-0.00537508885889594
-0.00537648205331767
-0.0053778752477394
-0.00537926844216113
-0.00538066163658286
-0.00538205483100459
-0.00538344802542632
-0.00538484121984805
-0.0182792344142698
-0.00538762760869151
-0.00538902080311324
-0.00539041399753497
-0.0053918071919567
-0.0182862003863784
-0.0182875935808002
-0.0182889867752219
-0.0182903799696436
-0.0182917731640653
-0.0182931663584871
-0.0182945595529088
-0.0182959527473305
-0.0182973459417523
-0.018298739136174
-0.0311931323305957
-0.0311945255250175
-0.0311959187194392
-0.0311973119138609
-0.0311987051082827
-0.0312000983027044
-0.0183084914971261
-0.0183098846915478
-0.0183112778859696
-0.0183126710803913
-0.018314064274813
-0.0183154574692348
-0.0183168506636565
-0.0183182438580782
-0.0183196370525
-0.0183210302469217
-0.0183224234413434
-0.0183238166357651
-0.0183252098301869
-0.0183266030246086
-0.0183279962190303
-0.0183293894134521
-0.0183307826078738
-0.0312251758022955
-0.0312265689967173
-0.031227962191139
-0.0183363553855607
-0.0183377485799825
-0.0183391417744042
-0.0183405349688259
-0.0183419281632476
-0.0312363213576694
-0.0312377145520911
-0.0312391077465128
-0.0312405009409346
-0.0312418941353563
-0.031243287329778
-0.0312446805241998
-0.0312460737186215
-0.0312474669130432
-0.0441418601074649
-0.0441432533018867
-0.0441446464963084
-0.0441460396907301
-0.0441474328851519
-0.0312558260795736
-0.0312572192739953
-0.0312586124684171
-0.0312600056628388
-0.0312613988572605
-0.0312627920516822
-0.031264185246104
-0.0312655784405257
-0.0312669716349474
-0.0441613648293692
-0.0441627580237909
-0.0441641512182126
-0.0441655444126344
-0.0441669376070561
-0.0441683308014778
-0.0441697239958996
-0.0441711171903213
-0.057065510384743
-0.0570669035791647
-0.0570682967735865
-0.0441766899680082
-0.0441780831624299
-0.0441794763568517
-0.0441808695512734
-0.0441822627456951
-0.0441836559401169
-0.0441850491345386
-0.0441864423289603
-0.044187835523382
-0.0441892287178038
-0.0441906219122255
-0.0441920151066472
-0.057086408301069
-0.0570878014954907
-0.0570891946899124
-0.0570905878843342
-0.0570919810787559
-0.0570933742731776
-0.0570947674675994
-0.0570961606620211
-0.0570975538564428
-0.0570989470508645
-0.0442073402452863
-0.044208733439708
-0.0442101266341297
-0.0442115198285515
-0.0442129130229732
-0.0442143062173949
-0.0442156994118166
-0.0571100926062384
-0.0571114858006601
-0.0571128789950818
-0.0571142721895036
-0.0571156653839253
-0.057117058578347
-0.0571184517727688
-0.0571198449671905
-0.0700142381616122
-0.0700156313560339
-0.0700170245504557
-0.0571254177448774
-0.0571268109392991
-0.0571282041337209
-0.0571295973281426
-0.0571309905225643
-0.0571323837169861
-0.0571337769114078
-0.0571351701058295
-0.0571365633002513
-0.057137956494673
-0.0571393496890947
-0.0571407428835164
-0.0571421360779382
-0.0571435292723599
-0.0571449224667816
-0.0571463156612034
-0.0571477088556251
-0.0571491020500468
-0.0571504952444686
-0.0442588884388903
-0.044260281633312
-0.0442616748277338
-0.0442630680221555
-0.0442644612165772
-0.0442658544109989
-0.0442672476054207
-0.0442686407998424
-0.0442700339942641
-0.0442714271886859
-0.0442728203831076
-0.0442742135775293
-0.0442756067719511
-0.0571699999663728
-0.0442783931607945
-0.0442797863552162
-0.044281179549638
-0.0442825727440597
-0.0442839659384814
-0.0571783591329032
-0.0442867523273249
-0.0442881455217466
-0.0442895387161684
-0.0442909319105901
-0.0442923251050118
-0.0442937182994335
-0.0442951114938553
-0.044296504688277
-0.0442978978826987
-0.0442992910771205
-0.0443006842715422
-0.0443020774659639
-0.0443034706603857
-0.0443048638548074
-0.0443062570492291
-0.0443076502436509
-0.0443090434380726
-0.0443104366324943
-0.044311829826916
-0.0443132230213378
-0.0314216162157595
-0.0314230094101812
-0.031424402604603
-0.0314257957990247
-0.0314271889934464
-0.0314285821878682
-0.0314299753822899
-0.0314313685767116
-0.0314327617711333
-0.0443271549655551
-0.0443285481599768
-0.0443299413543985
-0.0443313345488203
-0.044332727743242
-0.0443341209376637
-0.0443355141320855
-0.0443369073265072
-0.0443383005209289
-0.0443396937153506
-0.0443410869097724
-0.0314494801041941
-0.0314508732986158
-0.0314522664930376
-0.0314536596874593
-0.031455052881881
-0.0314564460763028
-0.0314578392707245
-0.0314592324651462
-0.0314606256595679
-0.0314620188539897
-0.0314634120484114
-0.0314648052428331
-0.0314661984372549
-0.0314675916316766
-0.0314689848260983
-0.0314703780205201
-0.0314717712149418
-0.0314731644093635
-0.0314745576037853
-0.031475950798207
-0.0185843439926287
-0.0185857371870505
-0.0185871303814722
-0.0185885235758939
-0.0185899167703156
-0.0185913099647374
-0.0185927031591591
-0.0185940963535808
-0.0185954895480026
-0.0185968827424243
-0.018598275936846
-0.0185996691312677
-0.0186010623256895
-0.0186024555201112
-0.0186038487145329
-0.0186052419089547
-0.0186066351033764
-0.0186080282977981
-0.0186094214922199
-0.00571781468664159
-0.00571920788106332
-0.00572060107548505
-0.00572199426990678
-0.00572338746432851
-0.00572478065875024
-0.00572617385317197
-0.0057275670475937
-0.00572896024201543
-0.00573035343643716
-0.0057317466308589
-0.00573313982528062
-0.00573453301970235
-0.00573592621412409
-0.00573731940854582
-0.00573871260296754
-0.00574010579738928
-0.00574149899181101
-0.00574289218623274
-0.00574428538065446
0.0071473214249238
0.00714592823050207
0.00714453503608034
0.00714314184165861
0.00714174864723688
0.00714035545281515
0.00713896225839342
0.00713756906397169
0.00713617586954996
0.00713478267512823
0.0071333894807065
0.00713199628628477
-0.00576239690813696
-0.00576379010255869
-0.0186581832969804
-0.0315525764914022
-0.0444469696858239
-0.0444483628802456
-0.0444497560746673
-0.0444511492690891
-0.0315595424635108
-0.0315609356579325
-0.0315623288523543
-0.044456722046776
-0.0444581152411977
-0.0444595084356195
-0.0444609016300412
-0.0444622948244629
-0.0444636880188846
-0.0444650812133064
-0.0444664744077281
-0.0444678676021498
-0.0444692607965716
-0.0444706539909933
-0.044472047185415
-0.0444734403798368
-0.0444748335742585
-0.0444762267686802
-0.0315846199631019
-0.0315860131575237
-0.00580140635194541
-0.00580279954636714
0.00708880725921113
0.0199804140647894
0.0199790208703677
0.0199776276759459
0.0328692344815242
0.0328678412871025
0.0328664480926807
0.045758054898259
0.0457566617038373
0.0457552685094156
0.0457538753149938
0.0457524821205721
0.0457510889261504
0.0457496957317286
0.0457483025373069
0.0457469093428852
0.0457455161484634
0.0715301229540417
0.07152872975962
0.0715273365651982
0.0715259433707765
0.0715245501763548
0.0715231569819331
0.0715217637875113
0.0715203705930896
0.0715189773986679
0.0715175842042461
0.0715161910098244
0.0715147978154027
0.071513404620981
0.0715120114265592
0.0715106182321375
0.0715092250377158
0.084400831843294
0.0843994386488723
0.0843980454544506
0.0843966522600288
0.0972882590656071
0.0972868658711854
0.0972854726767636
0.0972840794823419
0.0972826862879202
0.0972812930934985
0.0972798998990767
0.097278506704655
0.110170113510233
0.110168720315812
0.11016732712139
0.110165933926968
0.110164540732546
0.110163147538125
0.110161754343703
0.123053361149281
0.123051967954859
0.123050574760438
0.123049181566016
0.123047788371594
0.135939395177173
0.135938001982751
0.135936608788329
0.135935215593907
0.135933822399486
0.135932429205064
0.135931036010642
0.13592964281622
0.135928249621799
0.135926856427377
0.135925463232955
0.135924070038533
0.135922676844112
0.13592128364969
0.148812890455268
0.148811497260847
0.148810104066425
0.148808710872003
0.148807317677581
0.16169892448316
0.174590531288738
0.174589138094316
0.174587744899894
0.174586351705473
0.174584958511051
0.174583565316629
0.187475172122208
0.187473778927786
0.187472385733364
0.187470992538942
0.187469599344521
0.200361206150099
0.200359812955677
0.200358419761255
0.213250026566834
0.213248633372412
0.21324724017799
0.213245846983568
0.226137453789147
0.226136060594725
0.239027667400303
0.239026274205882
0.23902488101146
0.251916487817038
0.251915094622616
0.251913701428195
0.251912308233773
0.251910915039351
0.251909521844929
0.264801128650508
0.264799735456086
0.264798342261664
0.277689949067243
0.277688555872821
0.277687162678399
0.290578769483977
0.290577376289556
0.290575983095134
0.290574589900712
0.29057319670629
0.303464803511869
0.290570410317447
0.290569017123025
0.290567623928603
0.290566230734182
0.29056483753976
0.290563444345338
0.290562051150917
0.290560657956495
0.290559264762073
0.290557871567651
0.29055647837323
0.277662085178808
0.264767691984386
0.251873298789964
0.238978905595543
0.226084512401121
0.226083119206699
0.226081726012278
0.264759332817856
0.290543939623434
0.329221546429012
0.355006153234591
0.380790760040169
0.393682366845747
0.393680973651325
0.393679580456904
0.393678187262482
0.39367679406806
0.393675400873639
0.393674007679217
0.393672614484795
0.393671221290373
0.393669828095952
0.39366843490153
0.393667041707108
0.393665648512686
0.393664255318265
0.393662862123843
0.393661468929421
0.393660075735
0.393658682540578
0.393657289346156
0.393655896151734
0.380761502957313
0.380760109762891
0.380758716568469
0.380757323374047
0.367862930179626
0.367861536985204
0.367860143790782
0.36785875059636
0.354964357401939
0.354962964207517
0.354961571013095
0.354960177818674
0.342065784624252
0.34206439142983
0.342062998235408
0.354954605040987
0.342060211846565
0.342058818652143
0.342057425457721
0.3291630322633
0.329161639068878
0.329160245874456
0.316265852680034
0.316264459485613
0.316263066291191
0.303368673096769
0.303367279902348
0.303365886707926
0.290471493513504
0.290470100319082
0.277575707124661
0.277574313930239
0.277572920735817
0.277571527541395
0.264677134346974
0.277568741152552
0.27756734795813
0.277565954763709
0.277564561569287
0.264670168374865
0.264668775180443
0.264667381986022
0.2646659887916
0.264664595597178
0.251770202402756
0.251768809208335
0.251767416013913
0.238873022819491
0.22597862962507
0.213084236430648
0.200189843236226
0.200188450041804
0.200187056847383
0.200185663652961
0.200184270458539
0.213075877264117
0.213074484069696
0.213073090875274
0.213071697680852
0.21307030448643
0.213068911292009
0.213067518097587
0.213066124903165
0.213064731708744
0.200170338514322
0.2001689453199
0.200167552125478
0.200166158931057
0.187271765736635
0.187270372542213
0.174375979347791
0.16148158615337
0.148587192958948
0.135692799764526
0.122798406570104
0.135690013375683
0.135688620181261
0.135687226986839
0.122792833792418
0.122791440597996
0.122790047403574
0.109895654209152
0.0970012610147307
0.0969998678203089
0.0841054746258872
0.0841040814314655
0.0841026882370437
0.084101295042622
0.0969929018482003
0.109884508653779
0.122776115459357
0.122774722264935
0.122773329070513
0.122771935876092
0.13566354268167
0.135662149487248
0.135660756292826
0.135659363098405
0.135657969903983
0.135656576709561
0.12276218351514
0.122760790320718
0.109866397126296
0.109865003931874
0.0969706107374526
0.0969692175430309
0.0969678243486091
0.0969664311541874
0.0969650379597657
0.0969636447653439
0.0840692515709222
0.0840678583765005
0.0711734651820788
0.071172071987657
0.0840636787932353
0.0711692855988136
0.0711678924043918
0.0711664992099701
0.0711651060155484
0.0582707128211266
0.0582693196267049
0.0582679264322832
0.0453735332378615
0.0453721400434397
0.045370746849018
0.0453693536545963
0.0453679604601745
0.0324735672657528
0.0324721740713311
0.0324707808769093
0.0195763876824876
0.0195749944880659
0.00668060129364415
0.00667920809922242
0.00667781490480069
0.00667642171037896
0.00667502851595723
-0.0062193646784645
-0.00622075787288623
-0.00622215106730796
-0.0191165442617297
-0.0191179374561514
-0.0191193306505732
-0.0191207238449949
-0.0320151170394166
-0.0320165102338383
-0.0320179034282601
-0.0320192966226818
-0.0320206898171035
-0.0449150830115253
-0.044916476205947
-0.0449178694003687
-0.0449192625947905
-0.0578136557892122
-0.0449220489836339
-0.0449234421780556
-0.0449248353724774
-0.0449262285668991
-0.0578206217613208
-0.0578220149557426
-0.0578234081501643
-0.057824801344586
-0.0578261945390078
-0.0578275877334295
-0.0578289809278512
-0.0578303741222729
-0.0578317673166947
-0.0707261605111164
-0.0707275537055381
-0.0707289468999599
-0.0707303400943816
-0.0707317332888033
-0.0707331264832251
-0.0836275196776468
-0.0707359128720685
-0.0707373060664902
-0.070738699260912
-0.0707400924553337
-0.0836344856497554
-0.0836358788441772
-0.0836372720385989
-0.0836386652330206
-0.0836400584274424
-0.0836414516218641
-0.0836428448162858
-0.0965372380107076
-0.0965386312051293
-0.096540024399551
-0.0965414175939728
-0.0965428107883945
-0.109437203982816
-0.109438597177238
-0.10943999037166
-0.109441383566081
-0.109442776760503
-0.109444169954925
-0.109445563149347
-0.122339956343768
-0.12234134953819
-0.122342742732612
-0.122344135927034
-0.122345529121455
-0.135239922315877
-0.135241315510299
-0.13524270870472
-0.135244101899142
-0.135245495093564
-0.148139888287986
-0.148141281482407
-0.148142674676829
-0.148144067871251
-0.148145461065673
-0.161039854260094
-0.148148247454516
-0.148149640648938
-0.148151033843359
-0.148152427037781
-0.161046820232203
-0.161048213426625
-0.161049606621046
-0.161050999815468
-0.17394539300989
-0.173946786204312
-0.173948179398733
-0.173949572593155
-0.173950965787577
-0.173952358981999
-0.18684675217642
-0.186848145370842
-0.186849538565264
-0.186850931759685
-0.186852324954107
-0.199746718148529
-0.186855111342951
-0.186856504537372
-0.186857897731794
-0.186859290926216
-0.186860684120638
-0.199755077315059
-0.199756470509481
-0.199757863703903
-0.212652256898324
-0.212653650092746
-0.225548043287168
-0.22554943648159
-0.264229829676011
-0.302910222870433
-0.367376616064855
-0.444736009259277
-0.509202402453698
-0.54788279564812
-0.573670188842542
-0.573671582036964
-0.534993975231385
-0.496316368425807
-0.444745761620229
-0.38028215481465
-0.328711548009072
-0.290033941203494
-0.251356334397916
-0.251357727592337
-0.238466120786759
-0.238467513981181
-0.238468907175603
-0.238470300370024
-0.238471693564446
-0.251366086758868
-0.251367479953289
-0.251368873147711
-0.251370266342133
-0.264264659536555
-0.264266052730976
-0.264267445925398
-0.25137583911982
-0.264270232314242
-0.264271625508663
-0.264273018703085
-0.264274411897507
-0.264275805091928
-0.26427719828635
-0.264278591480772
-0.264279984675194
-0.264281377869615
-0.264282771064037
-0.264284164258459
-0.277178557452881
-0.277179950647302
-0.277181343841724
-0.277182737036146
-0.277184130230568
-0.277185523424989
-0.277186916619411
-0.277188309813833
-0.277189703008254
-0.277191096202676
-0.277192489397098
-0.29008688259152
-0.290088275785941
-0.302982668980363
-0.302984062174785
-0.315878455369207
-0.315879848563628
-0.31588124175805
-0.315882634952472
-0.315884028146893
-0.315885421341315
-0.315886814535737
-0.302995207730159
-0.30299660092458
-0.302997994119002
-0.302999387313424
-0.303000780507846
-0.303002173702267
-0.290110566896689
-0.290111960091111
-0.290113353285533
-0.290114746479954
-0.290116139674376
-0.290117532868798
-0.290118926063219
-0.290120319257641
-0.290121712452063
-0.303016105646485
-0.303017498840906
-0.303018892035328
-0.30302028522975
-0.303021678424172
-0.315916071618593
-0.315917464813015
-0.315918858007437
-0.315920251201858
-0.31592164439628
-0.315923037590702
-0.315924430785124
-0.315925823979545
-0.315927217173967
-0.315928610368389
-0.315930003562811
-0.315931396757232
-0.328825789951654
-0.328827183146076
-0.328828576340497
-0.328829969534919
-0.341724362729341
-0.341725755923763
-0.341727149118184
-0.341728542312606
-0.341729935507028
-0.35462432870145
-0.354625721895871
-0.354627115090293
-0.354628508284715
-0.354629901479137
-0.341738294673558
-0.34173968786798
-0.341741081062402
-0.341742474256823
-0.341743867451245
-0.354638260645667
-0.354639653840089
-0.35464104703451
-0.354642440228932
-0.354643833423354
-0.354645226617776
-0.354646619812197
-0.354648013006619
-0.367542406201041
-0.367543799395462
-0.367545192589884
-0.367546585784306
-0.380440978978728
-0.380442372173149
-0.367550765367571
-0.367552158561993
-0.367553551756415
-0.367554944950836
-0.367556338145258
-0.36755773133968
-0.380452124534101
-0.380453517728523
-0.380454910922945
-0.380456304117367
-0.380457697311788
-0.38045909050621
-0.380460483700632
-0.380461876895054
-0.380463270089475
-0.380464663283897
-0.380466056478319
-0.38046744967274
-0.393361842867162
-0.393363236061584
-0.380471629256006
-0.380473022450427
-0.380474415644849
-0.380475808839271
-0.380477202033693
-0.380478595228114
-0.380479988422536
-0.380481381616958
-0.38048277481138
-0.380484168005801
-0.380485561200223
-0.380486954394645
-0.380488347589066
-0.380489740783488
-0.38049113397791
-0.393385527172332
-0.393386920366753
-0.393388313561175
-0.393389706755597
-0.393391099950019
-0.38049949314444
-0.380500886338862
-0.380502279533284
-0.393396672727706
-0.393398065922127
-0.393399459116549
-0.393400852310971
-0.393402245505392
-0.393403638699814
-0.406298031894236
-0.406299425088658
-0.406300818283079
-0.406302211477501
-0.406303604671923
-0.406304997866345
-0.419199391060766
-0.419200784255188
-0.41920217744961
-0.419203570644031
-0.419204963838453
-0.406313357032875
-0.406314750227297
-0.406316143421718
-0.40631753661614
-0.406318929810562
-0.419213323004984
-0.419214716199405
-0.419216109393827
-0.419217502588249
-0.419218895782671
-0.419220288977092
-0.432114682171514
-0.432116075365936
-0.432117468560357
-0.432118861754779
-0.432120254949201
-0.432121648143623
-0.432123041338044
-0.432124434532466
-0.432125827726888
-0.41923422092131
-0.419235614115731
-0.419237007310153
-0.419238400504575
-0.419239793698996
-0.419241186893418
-0.41924258008784
-0.419243973282262
-0.419245366476683
-0.419246759671105
-0.419248152865527
-0.419249546059949
-0.41925093925437
-0.419252332448792
-0.419253725643214
-0.419255118837636
-0.419256512032057
-0.419257905226479
-0.419259298420901
-0.419260691615322
-0.406369084809744
-0.406370478004166
-0.419264871198588
-0.419266264393009
-0.419267657587431
-0.419269050781853
-0.419270443976275
-0.419271837170696
-0.419273230365118
-0.41927462355954
-0.419276016753961
-0.419277409948383
-0.419278803142805
-0.419280196337227
-0.419281589531648
-0.41928298272607
-0.419284375920492
-0.419285769114914
-0.419287162309335
-0.419288555503757
-0.406396948698179
-0.4063983418926
-0.406399735087022
-0.406401128281444
-0.406402521475866
-0.406403914670287
-0.406405307864709
-0.406406701059131
-0.406408094253553
-0.406409487447974
-0.406410880642396
-0.406412273836818
-0.40641366703124
-0.406415060225661
-0.406416453420083
-0.406417846614505
-0.406419239808926
-0.406420633003348
-0.40642202619777
-0.406423419392192
-0.393531812586613
-0.393533205781035
-0.393534598975457
-0.393535992169879
-0.3935373853643
-0.393538778558722
-0.393540171753144
-0.393541564947565
-0.393542958141987
-0.393544351336409
-0.393545744530831
-0.393547137725252
-0.393548530919674
-0.393549924114096
-0.393551317308518
-0.393552710502939
-0.393554103697361
-0.393555496891783
-0.393556890086205
-0.393558283280626
-0.380666676475048
-0.38066806966947
-0.380669462863891
-0.380670856058313
-0.380672249252735
-0.380673642447157
-0.380675035641578
-0.380676428836
-0.380677822030422
-0.380679215224844
-0.380680608419265
-0.380682001613687
-0.380683394808109
-0.38068478800253
-0.380686181196952
-0.380687574391374
-0.380688967585796
-0.380690360780217
-0.380691753974639
-0.380693147169061
-0.367801540363483
-0.367802933557904
-0.367804326752326
-0.367805719946748
-0.367807113141169
-0.367808506335591
-0.367809899530013
-0.367811292724435
-0.367812685918856
-0.367814079113278
-0.3678154723077
-0.367816865502122
-0.367818258696543
-0.367819651890965
-0.367821045085387
-0.367822438279809
-0.36782383147423
-0.367825224668652
-0.367826617863074
-0.354935011057495
-0.354936404251917
-0.354937797446339
-0.354939190640761
-0.354940583835182
-0.354941977029604
-0.354943370224026
-0.354944763418448
-0.354946156612869
-0.367840549807291
-0.367841943001713
-0.367843336196134
-0.367844729390556
-0.367846122584978
-0.3678475157794
-0.367848908973821
-0.367850302168243
-0.367851695362665
-0.367853088557087
-0.367854481751508
-0.35496287494593
-0.367857268140352
-0.367858661334774
-0.367860054529195
-0.380754447723617
-0.380755840918039
-0.36786423411246
-0.367865627306882
-0.367867020501304
-0.367868413695726
-0.367869806890147
-0.367871200084569
-0.367872593278991
-0.367873986473413
-0.367875379667834
-0.367876772862256
-0.367878166056678
-0.367879559251099
-0.367880952445521
-0.367882345639943
-0.342097738834365
-0.342099132028786
-0.342100525223208
-0.34210191841763
-0.342103311612052
-0.342104704806473
-0.342106098000895
-0.342107491195317
-0.355001884389739
-0.35500327758416
-0.355004670778582
-0.355006063973004
-0.355007457167425
-0.355008850361847
-0.342117243556269
-0.342118636750691
-0.342120029945112
-0.342121423139534
-0.342122816333956
-0.342124209528378
-0.329232602722799
-0.329233995917221
-0.329235389111643
-0.329236782306064
-0.329238175500486
-0.329239568694908
-0.31634796188933
-0.316349355083751
-0.316350748278173
-0.316352141472595
-0.316353534667017
-0.316354927861438
-0.31635632105586
-0.316357714250282
-0.316359107444703
-0.316360500639125
-0.303468893833547
-0.303470287027969
-0.30347168022239
-0.303473073416812
-0.290581466611234
-0.290582859805656
-0.290584253000077
-0.277692646194499
-0.277694039388921
-0.277695432583343
-0.277696825777764
-0.277698218972186
-0.277699612166608
-0.277701005361029
-0.277702398555451
-0.277703791749873
-0.264812184944295
-0.264813578138716
-0.264814971333138
-0.26481636452756
-0.264817757721982
-0.264819150916403
-0.251927544110825
-0.251928937305247
-0.239037330499668
-0.23903872369409
-0.239040116888512
-0.239041510082934
-0.239042903277355
-0.239044296471777
-0.239045689666199
-0.226154082860621
-0.226155476055042
-0.226156869249464
-0.226158262443886
-0.226159655638308
-0.226161048832729
-0.226162442027151
-0.226163835221573
-0.226165228415994
-0.226166621610416
-0.213275014804838
-0.21327640799926
-0.213277801193681
-0.200386194388103
-0.200387587582525
-0.200388980776947
-0.200390373971368
-0.20039176716579
-0.200393160360212
-0.200394553554633
-0.200395946749055
-0.200397339943477
-0.200398733137899
-0.20040012633232
-0.187508519526742
-0.187509912721164
-0.187511305915586
-0.187512699110007
-0.187514092304429
-0.187515485498851
-0.187516878693272
-0.187518271887694
-0.187519665082116
-0.187521058276538
-0.187522451470959
-0.187523844665381
-0.187525237859803
-0.187526631054225
-0.187528024248646
-0.187529417443068
-0.18753081063749
-0.187532203831912
-0.187533597026333
-0.187534990220755
-0.187536383415177
-0.187537776609598
-0.18753916980402
-0.187540562998442
-0.187541956192864
-0.187543349387285
-0.187544742581707
-0.187546135776129
-0.200440528970551
-0.187548922164972
-0.187550315359394
-0.187551708553816
-0.187553101748238
-0.187554494942659
-0.187555888137081
-0.187557281331503
-0.187558674525924
-0.187560067720346
-0.187561460914768
-0.18756285410919
-0.187564247303611
-0.187565640498033
-0.187567033692455
-0.187568426886877
-0.174676820081298
-0.17467821327572
-0.174679606470142
-0.174680999664563
-0.174682392858985
-0.161790786053407
-0.161792179247829
-0.14890057244225
-0.148901965636672
-0.148903358831094
-0.148904752025516
-0.148906145219937
-0.148907538414359
-0.148908931608781
-0.148910324803202
-0.148911717997624
-0.148913111192046
-0.148914504386468
-0.148915897580889
-0.148917290775311
-0.148918683969733
-0.136027077164155
-0.136028470358576
-0.136029863552998
-0.13603125674742
-0.123139649941842
-0.110248043136263
-0.110249436330685
-0.110250829525107
-0.110252222719528
-0.11025361591395
-0.0973620091083719
-0.0973634023027936
-0.0973647954972154
-0.0973661886916371
-0.0973675818860588
-0.0973689750804805
-0.0973703682749023
-0.097371761469324
-0.0973731546637457
-0.0973745478581675
-0.0844829410525892
-0.0844843342470109
-0.0844857274414327
-0.0844871206358544
-0.0715955138302761
-0.0587039070246979
-0.0587053002191196
-0.0587066934135413
-0.058708086607963
-0.0587094798023848
-0.0587108729968065
-0.0587122661912282
-0.05871365938565
-0.0587150525800717
-0.0587164457744934
-0.0587178389689152
-0.0587192321633369
-0.0587206253577586
-0.0587220185521803
-0.0458304117466021
-0.0458318049410238
-0.0458331981354455
-0.0458345913298673
-0.045835984524289
-0.0329443777187107
-0.0329457709131325
-0.0329471641075542
-0.0200555573019759
-0.0200569504963976
-0.0200583436908194
-0.0200597368852411
-0.0200611300796628
-0.0200625232740846
-0.0200639164685063
-0.020065309662928
-0.0200667028573498
-0.0200680960517715
-0.0200694892461932
-0.020070882440615
-0.00717927563503668
-0.00718066882945841
-0.00718206202388014
-0.00718345521830187
-0.0071848484127236
0.0185997583928547
0.0185983651984329
0.0185969720040112
0.0185955788095895
0.0185941856151677
0.018592792420746
0.0185913992263243
0.0314830060319026
0.0314816128374808
0.0314802196430591
0.0314788264486374
0.0314774332542156
0.0314760400597939
0.0314746468653722
0.0443662536709504
0.0443648604765287
0.044363467282107
0.0443620740876852
0.0443606808932635
0.0443592876988418
0.0572508945044201
0.0572495013099983
0.0572481081155766
0.0572467149211549
0.0701383217267331
0.0701369285323114
0.0701355353378897
0.0701341421434679
0.0830257489490462
0.0830243557546245
0.0830229625602028
0.083021569365781
0.0830201761713593
0.0830187829769376
0.0830173897825158
0.0830159965880941
0.0830146033936724
0.0830132101992506
0.0959048170048289
0.0959034238104072
0.108795030615985
0.108793637421564
0.121685244227142
0.12168385103272
0.121682457838299
0.134574064643877
0.134572671449455
0.134571278255033
0.147462885060612
0.14746149186619
0.147460098671768
0.147458705477346
0.160350312282925
0.160348919088503
0.160347525894081
0.160346132699659
0.173237739505238
0.173236346310816
0.173234953116394
0.186126559921973
0.199018166727551
0.211909773533129
0.211908380338707
0.224799987144286
0.224798593949864
0.224797200755442
0.23768880756102
0.237687414366599
0.250579021172177
0.250577627977755
0.250576234783334
0.263467841588912
0.26346644839449
0.263465055200068
0.276356662005647
0.276355268811225
0.276353875616803
0.289245482422381
0.28924408922796
0.289242696033538
0.302134302839116
0.315025909644694
0.315024516450273
0.327916123255851
0.327914730061429
0.327913336867008
0.340804943672586
0.340803550478164
0.340802157283742
0.340800764089321
0.340799370894899
0.340797977700477
0.353689584506055
0.353688191311634
0.353686798117212
0.35368540492279
0.353684011728369
0.366575618533947
0.366574225339525
0.366572832145103
0.379464438950682
0.37946304575626
0.379461652561838
0.379460259367416
0.379458866172995
0.379457472978573
0.379456079784151
0.37945468658973
0.379453293395308
0.379451900200886
0.379450507006464
0.379449113812043
0.379447720617621
0.379446327423199
0.379444934228777
0.379443541034356
0.379442147839934
0.379440754645512
0.379439361451091
0.379437968256669
0.392329575062247
0.392328181867825
0.392326788673404
0.379432395478982
0.37943100228456
0.379429609090138
0.379428215895717
0.379426822701295
0.366532429506873
0.366531036312451
0.36652964311803
0.366528249923608
0.353633856729186
0.353632463534765
0.353631070340343
0.353629677145921
0.340735283951499
0.340733890757078
0.340732497562656
0.340731104368234
0.340729711173812
0.340728317979391
0.340726924784969
0.340725531590547
0.340724138396126
0.340722745201704
0.340721352007282
0.32782695881286
0.327825565618439
0.314931172424017
0.314929779229595
0.314928386035173
0.314926992840752
0.31492559964633
0.314924206451908
0.314922813257486
0.302028420063065
0.302027026868643
0.302025633674221
0.3020242404798
0.314915847285378
0.314914454090956
0.314913060896534
0.314911667702113
0.302017274507691
0.302015881313269
0.302014488118847
0.302013094924426
0.289118701730004
0.289117308535582
0.28911591534116
0.289114522146739
0.289113128952317
0.289111735757895
0.289110342563474
0.289108949369052
0.27621455617463
0.276213162980208
0.276211769785787
0.276210376591365
0.289101983396943
0.289100590202521
0.2890991970081
0.276204803813678
0.276203410619256
0.276202017424835
0.276200624230413
0.276199231035991
0.276197837841569
0.263303444647148
0.263302051452726
0.263300658258304
0.263299265063882
0.263297871869461
0.263296478675039
0.263295085480617
0.250400692286195
0.250399299091774
0.250397905897352
0.23750351270293
0.250395119508509
0.250393726314087
0.250392333119665
0.250390939925243
0.237496546730822
0.2374951535364
0.237493760341978
0.237492367147556
0.237490973953135
0.237489580758713
0.224595187564291
0.22459379436987
0.224592401175448
0.224591007981026
0.224589614786604
0.224588221592183
0.211693828397761
0.211692435203339
0.211691042008917
0.211689648814496
0.224581255620074
0.224579862425652
0.224578469231231
0.211684076036809
0.211682682842387
0.211681289647965
0.211679896453544
0.211678503259122
0.2116771100647
0.211675716870278
0.198781323675857
0.198779930481435
0.198778537287013
0.198777144092592
0.19877575089817
0.198774357703748
0.198772964509326
0.185878571314905
0.185877178120483
0.185875784926061
0.198767391731639
0.198765998537218
0.198764605342796
0.198763212148374
0.185868818953952
0.185867425759531
0.185866032565109
0.185864639370687
0.172970246176266
0.172968852981844
0.172967459787422
0.172966066593
0.160071673398579
0.160070280204157
0.160068887009735
0.160067493815313
0.160066100620892
0.16006470742647
0.147170314232048
0.147168921037627
0.160060527843205
0.160059134648783
0.160057741454361
0.14716334825994
0.147161955065518
0.147160561871096
0.147159168676674
0.147157775482253
0.147156382287831
0.147154989093409
0.134260595898987
0.134259202704566
0.134257809510144
0.134256416315722
0.134255023121301
0.134253629926879
0.121359236732457
0.121357843538035
0.121356450343614
0.108462057149192
0.12135366395477
0.121352270760348
0.121350877565927
0.121349484371505
0.121348091177083
0.108453697982662
0.10845230478824
0.108450911593818
0.108449518399396
0.108448125204975
0.108446732010553
0.108445338816131
0.0955509456217094
0.0955495524272877
0.095548159232866
0.0955467660384442
0.0955453728440225
0.0955439796496008
0.082649586455179
0.0826481932607573
0.0955398000663356
0.0955384068719138
0.0955370136774921
0.0955356204830704
0.0955342272886487
0.0955328340942269
0.0955314408998052
0.0826370477053835
0.0826356545109617
0.08263426131654
0.0826328681221183
0.0826314749276965
0.0826300817332748
0.0826286885388531
0.0697342953444313
0.0697329021500096
0.0697315089555879
0.0697301157611662
0.0697287225667444
0.0568343293723227
0.069725936177901
0.0697245429834792
0.0697231497890575
0.0697217565946358
0.0697203634002141
0.0697189702057923
0.0697175770113706
0.0697161838169489
0.0697147906225271
0.0697133974281054
0.0697120042336837
0.0697106110392619
0.0697092178448402
0.0568148246504185
0.0568134314559967
0.056812038261575
0.0568106450671533
0.0568092518727315
0.0568078586783098
0.0568064654838881
0.0696980722894664
0.0568036790950446
0.0568022859006229
0.0568008927062012
0.0567994995117794
0.0567981063173577
0.056796713122936
0.0567953199285142
0.0439009267340925
0.0438995335396708
0.0438981403452491
0.0438967471508273
0.0438953539564056
0.0438939607619839
0.0438925675675621
0.0438911743731404
0.0438897811787187
0.043888387984297
0.0438869947898752
0.0438856015954535
0.0567772084010318
0.05677581520661
0.0438814220121883
0.0438800288177666
0.0567716356233448
0.0567702424289231
0.0567688492345014
0.0567674560400796
0.0567660628456579
0.0567646696512362
0.0438702764568145
0.0438688832623927
0.043867490067971
0.0438660968735493
0.0438647036791275
0.0309703104847058
0.0309689172902841
0.0309675240958623
0.0309661309014406
0.0309647377070189
0.0438563445125972
0.0438549513181754
0.0438535581237537
0.043852164929332
0.0438507717349102
0.0438493785404885
0.0438479853460668
0.043846592151645
0.0309521989572233
0.0309508057628016
0.0309494125683798
0.0309480193739581
0.0309466261795364
0.0309452329851147
0.0309438397906929
0.0309424465962712
0.0309410534018495
0.0309396602074277
0.030938267013006
0.0180438738185843
0.0309354806241625
0.0309340874297408
0.0309326942353191
0.0309313010408974
0.0309299078464756
0.0309285146520539
0.0180341214576322
0.0180327282632104
0.0180313350687887
0.018029941874367
0.0180285486799452
0.0180271554855235
0.0180257622911018
0.00513136909668005
0.00512997590225832
0.00512858270783659
0.00512718951341486
0.00512579631899313
0.0051244031245714
0.00512300993014967
0.0180146167357279
0.0180132235413062
0.0180118303468845
0.0180104371524627
0.018009043958041
0.00511465076361929
0.00511325756919756
0.00511186437477583
0.0051104711803541
0.00510907798593237
0.00510768479151064
0.0051062915970889
0.00510489840266718
0.00510350520824544
0.00510211201382371
0.00510071881940198
0.00509932562498026
-0.00779506756944148
-0.00779646076386321
-0.00779785395828493
0.00509375284729333
0.0050923596528716
-0.00780203354155013
-0.00780342673597186
-0.00780481993039359
-0.00780621312481532
-0.00780760631923705
-0.00780899951365878
-0.00781039270808051
-0.00781178590250224
-0.00781317909692397
-0.0078145722913457
-0.00781596548576743
-0.00781735868018916
-0.00781875187461089
-0.00782014506903262
-0.00782153826345435
-0.00782293145787608
-0.00782432465229781
-0.00782571784671954
0.00506588895885873
-0.007828504235563
-0.00782989742998473
-0.00783129062440647
-0.00783268381882819
-0.00783407701324992
-0.00783547020767165
-0.00783686340209339
-0.00783825659651511
-0.00783964979093685
-0.00784104298535858
-0.00784243617978031
-0.00784382937420204
-0.00784522256862377
-0.0078466157630455
-0.00784800895746723
-0.00784940215188896
-0.00785079534631069
-0.00785218854073242
-0.00785358173515415
0.00503802507042412
0.00503663187600239
0.00503523868158066
0.00503384548715893
0.0050324522927372
0.00503105909831547
0.00502966590389374
0.00502827270947201
0.00502687951505028
0.00502548632062855
0.00502409312620682
0.00502269993178509
-0.00787169326263664
-0.00787308645705837
-0.0078744796514801
-0.00787587284590183
-0.00787726604032356
-0.00787865923474529
-0.00788005242916703
-0.00788144562358875
0.00501016118198951
0.00500876798756778
0.00500737479314605
0.00500598159872433
0.00500458840430259
-0.00788980479011914
-0.00789119798454087
-0.0078925911789626
-0.00789398437338433
-0.00789537756780606
-0.00789677076222779
-0.00789816395664952
-0.00789955715107125
-0.00790095034549298
-0.00790234353991471
0.00498926326566356
0.00498787007124183
0.0049864768768201
0.00498508368239837
0.00498369048797664
0.0178752972935549
0.0178739040991332
0.0178725109047114
0.0178711177102897
0.017869724515868
0.0178683313214463
0.0178669381270245
0.00497254493260279
0.00497115173818107
0.00496975854375934
0.0049683653493376
0.00496697215491587
0.00496557896049415
0.00496418576607242
0.00496279257165068
0.00496139937722895
0.00496000618280723
0.00495861298838549
0.00495721979396376
0.00495582659954203
0.0307404334051203
0.0307390402106986
0.0307376470162768
0.0307362538218551
0.0307348606274334
0.0307334674330117
0.0307320742385899
0.0307306810441682
0.0307292878497465
0.0307278946553247
0.043619501460903
0.0436181082664813
0.0436167150720595
0.0436153218776378
0.0436139286832161
0.0436125354887943
0.0436111422943726
0.0436097490999509
0.0436083559055292
0.0436069627111074
0.0564985695166857
0.056497176322264
0.0564957831278422
0.0564943899334205
0.0564929967389988
0.056491603544577
0.0564902103501553
0.0564888171557336
0.0564874239613118
0.0564860307668901
0.0564846375724684
0.0564832443780467
0.0564818511836249
0.0564804579892032
0.0564790647947815
0.0564776716003597
0.056476278405938
0.0564748852115163
0.0564734920170945
0.0564720988226728
0.0693637056282511
0.0693623124338294
0.0693609192394076
0.0693595260449859
0.0693581328505642
0.0693567396561424
0.0693553464617207
0.069353953267299
0.0693525600728772
0.0693511668784555
0.0693497736840338
0.0693483804896121
0.0693469872951903
0.0693455941007686
0.0693442009063469
0.0693428077119251
0.0693414145175034
0.0693400213230817
0.0693386281286599
0.0693372349342382
0.0822288417398165
0.0951204485453948
0.095119055350973
0.0951176621565513
0.0951162689621296
0.0951148757677078
0.0951134825732861
0.0951120893788644
0.0822176961844426
0.0822163029900209
0.0951079097955992
0.0951065166011774
0.0951051234067557
0.095103730212334
0.0951023370179123
0.0951009438234905
0.0950995506290688
0.0950981574346471
0.0950967642402253
0.0950953710458036
0.107986977851382
0.10798558465696
0.107984191462538
0.107982798268117
0.107981405073695
0.107980011879273
0.107978618684851
0.10797722549043
0.107975832296008
0.107974439101586
0.107973045907165
0.107971652712743
0.107970259518321
0.107968866323899
0.107967473129478
0.120859079935056
0.120857686740634
0.120856293546212
0.120854900351791
0.120853507157369
0.133745113962947
0.133743720768526
0.133742327574104
0.133740934379682
0.13373954118526
0.133738147990839
0.133736754796417
0.133735361601995
0.133733968407573
0.133732575213152
0.13373118201873
0.133729788824308
0.133728395629887
0.133727002435465
0.133725609241043
0.133724216046621
0.1337228228522
0.133721429657778
0.146613036463356
0.146611643268934
0.159503250074513
0.159501856880091
0.159500463685669
0.159499070491247
0.159497677296826
0.159496284102404
0.159494890907982
0.159493497713561
0.159492104519139
0.159490711324717
0.159489318130295
0.159487924935874
0.159486531741452
0.15948513854703
0.172376745352608
0.172375352158187
0.172373958963765
0.172372565769343
0.172371172574922
0.1723697793805
0.185261386186078
0.185259992991656
0.185258599797235
0.185257206602813
0.185255813408391
0.185254420213969
0.185253027019548
0.185251633825126
0.185250240630704
0.185248847436283
0.198140454241861
0.198139061047439
0.198137667853017
0.198136274658596
0.198134881464174
0.211026488269752
0.21102509507533
0.211023701880909
0.223915308686487
0.223913915492065
0.236805522297643
0.236804129103222
0.2368027359088
0.249694342714378
0.249692949519957
0.249691556325535
0.249690163131113
0.249688769936691
0.24968737674227
0.249685983547848
0.249684590353426
0.249683197159004
0.262574803964583
0.262573410770161
0.262572017575739
0.262570624381318
0.262569231186896
0.262567837992474
0.275459444798052
0.275458051603631
0.275456658409209
0.288348265214787
0.288346872020365
0.288345478825944
0.288344085631522
0.2883426924371
0.301234299242678
0.301232906048257
0.301231512853835
0.301230119659413
0.314121726464992
0.31412033327057
0.314118940076148
0.327010546881726
0.327009153687305
0.327007760492883
0.327006367298461
0.339897974104039
0.339896580909618
0.339895187715196
0.352786794520774
0.365678401326352
0.365677008131931
0.365675614937509
0.378567221743087
0.378565828548666
0.391457435354244
0.391456042159822
0.3914546489654
0.404346255770979
0.404344862576557
0.404343469382135
0.417235076187713
0.417233682993292
0.41723228979887
0.430123896604448
0.430122503410027
0.443014110215605
0.443012717021183
0.443011323826761
0.45590293063234
0.468794537437918
0.481686144243496
0.481684751049074
0.494576357854653
0.494574964660231
0.494573571465809
0.507465178271387
0.507463785076966
0.520355391882544
0.520353998688122
0.520352605493701
0.533244212299279
0.533242819104857
0.533241425910435
0.533240032716014
0.546131639521592
0.54613024632717
0.546128853132749
0.559020459938327
0.559019066743905
0.571910673549483
0.571909280355062
0.58480088716064
0.584799493966218
0.584798100771796
0.584796707577375
0.597688314382953
0.597686921188531
0.597685527994109
0.597684134799688
0.597682741605266
0.597681348410844
0.597679955216423
0.597678562022001
0.597677168827579
0.597675775633157
0.597674382438736
0.597672989244314
0.597671596049892
0.59767020285547
0.610561809661049
0.610560416466627
0.610559023272205
0.610557630077784
0.610556236883362
0.61055484368894
0.610553450494518
0.610552057300097
0.610550664105675
0.610549270911253
0.597654877716831
0.59765348452241
0.597652091327988
0.597650698133566
0.597649304939144
0.597647911744723
0.597646518550301
0.584752125355879
0.584750732161458
0.584749338967036
0.597640945772614
0.597639552578192
0.597638159383771
0.584743766189349
0.584742372994927
0.584740979800505
0.571846586606084
0.571845193411662
0.57184380021724
0.571842407022819
0.558948013828397
0.558946620633975
0.558945227439553
0.546050834245132
0.54604944105071
0.546048047856288
0.546046654661866
0.533152261467445
0.533150868273023
0.533149475078601
0.546041081884179
0.533146688689758
0.533145295495336
0.533143902300914
0.520249509106493
0.520248115912071
0.520246722717649
0.520245329523227
0.507350936328806
0.507349543134384
0.507348149939962
0.49445375674554
0.494452363551119
0.494450970356697
0.494449577162275
0.481555183967854
0.481553790773432
0.48155239757901
0.468658004384588
0.468656611190167
0.481548217995745
0.481546824801323
0.481545431606901
0.46865103841248
0.468649645218058
0.455755252023636
0.455753858829214
0.455752465634793
0.442858072440371
0.442856679245949
0.442855286051528
0.429960892857106
0.429959499662684
0.429958106468262
0.429956713273841
0.417062320079419
0.417060926884997
0.417059533690575
0.417058140496154
0.417056747301732
0.42994835410731
0.417053960912889
0.417052567718467
0.417051174524045
0.404156781329623
0.404155388135202
0.40415399494078
0.391259601746358
0.391258208551936
0.391256815357515
0.378362422163093
0.378361028968671
0.37835963577425
0.365465242579828
0.365463849385406
0.365462456190984
0.365461062996563
0.365459669802141
0.352565276607719
0.352563883413297
0.352562490218876
0.352561097024454
0.352559703830032
0.35255831063561
0.339663917441189
0.339662524246767
0.339661131052345
0.326766737857924
0.326765344663502
0.32676395146908
0.326762558274658
0.326761165080237
0.326759771885815
0.313865378691393
0.313863985496971
0.31386259230255
0.313861199108128
0.313859805913706
0.300965412719285
0.300964019524863
0.300962626330441
0.313854233136019
0.300959839941598
0.300958446747176
0.300957053552754
0.300955660358332
0.288061267163911
0.288059873969489
0.288058480775067
0.288057087580645
0.275162694386224
0.275161301191802
0.27515990799738
0.275158514802959
0.275157121608537
0.262262728414115
0.262261335219693
0.262259942025272
0.26225854883085
0.262257155636428
0.249362762442006
0.262254369247585
0.262252976053163
0.262251582858741
0.26225018966432
0.249355796469898
0.249354403275476
0.249353010081054
0.249351616886633
0.249350223692211
0.249348830497789
0.249347437303367
0.236453044108946
0.236451650914524
0.236450257720102
0.23644886452568
0.223554471331259
0.223553078136837
0.223551684942415
0.210657291747994
0.210655898553572
0.22354750535915
0.210653112164728
0.210651718970307
0.210650325775885
0.210648932581463
0.197754539387041
0.19775314619262
0.197751752998198
0.184857359803776
0.184855966609355
0.184854573414933
0.184853180220511
0.171958787026089
0.171957393831668
0.171956000637246
0.171954607442824
0.159060214248402
0.159058821053981
0.159057427859559
0.159056034665137
0.171947641470716
0.159053248276294
0.159051855081872
0.15905046188745
0.146156068693029
0.146154675498607
0.146153282304185
0.146151889109763
0.133257495915342
0.13325610272092
0.133254709526498
0.133253316332076
0.120358923137655
0.120357529943233
0.120356136748811
0.12035474355439
0.120353350359968
0.120351957165546
0.107457563971124
0.107456170776703
0.120347777582281
0.107453384387859
0.107451991193437
0.107450597999016
0.107449204804594
0.0945548116101722
0.0945534184157505
0.0945520252213288
0.0945506320269071
0.0945492388324853
0.0945478456380636
0.0945464524436419
0.0816520592492201
0.0816506660547984
0.0816492728603767
0.0816478796659549
0.0816464864715332
0.0816450932771115
0.0687507000826898
0.068749306888268
0.0816409136938463
0.0816395204994246
0.0816381273050028
0.0816367341105811
0.0816353409161594
0.0816339477217376
0.0816325545273159
0.0816311613328942
0.0816297681384724
0.0816283749440507
0.081626981749629
0.0816255885552073
0.0816241953607855
0.0816228021663638
0.0687284089719421
0.0687270157775203
0.0687256225830986
0.0687242293886769
0.0687228361942551
0.0687214429998334
0.0816130498054117
0.08161165661099
0.0687172634165682
0.0687158702221465
0.0687144770277248
0.068713083833303
0.0687116906388813
0.0687102974444596
0.0687089042500378
0.0687075110556161
0.0687061178611944
0.0558117246667727
0.0558103314723509
0.0558089382779292
0.0558075450835075
0.0429131518890857
0.042911758694664
0.0429103655002423
0.0429089723058205
0.0429075791113988
0.0557991859169771
0.0429047927225554
0.0429033995281336
0.0429020063337119
0.0429006131392902
0.0300062199448684
0.0300048267504467
0.030003433556025
0.0300020403616032
0.0300006471671815
0.0171062539727598
0.0171048607783381
0.0171034675839163
0.0171020743894946
0.0171006811950729
0.0170992880006511
0.0042048948062294
0.00420350161180767
0.00420210841738594
0.00420071522296421
0.00419932202854248
0.0170909288341207
0.017089535639699
0.0170881424452773
0.0170867492508556
0.0170853560564338
0.0170839628620121
0.0170825696675904
0.0170811764731686
0.0170797832787469
0.00418539008432517
0.00418399688990344
0.00418260369548171
0.00418121050105998
-0.00871318269336175
-0.00871457588778348
-0.00871596908220521
-0.00871736227662694
-0.00871875547104867
-0.0087201486654704
-0.00872154185989213
0.00417006494568614
-0.00872432824873559
-0.00872572144315732
-0.00872711463757905
-0.00872850783200078
-0.00872990102642251
-0.00873129422084424
-0.021625687415266
-0.0216270806096877
-0.0216284738041094
-0.0216298669985312
-0.0345242601929529
-0.0345256533873746
-0.0345270465817964
-0.0345284397762181
-0.0345298329706398
-0.0345312261650615
-0.0345326193594833
-0.034534012553905
-0.0345354057483267
-0.0216437989427485
-0.0216451921371702
-0.0216465853315919
-0.0345409785260137
-0.0345423717204354
-0.0345437649148571
-0.0345451581092788
-0.0345465513037006
-0.0474409444981223
-0.047442337692544
-0.0474437308869658
-0.0474451240813875
-0.0474465172758092
-0.047447910470231
-0.0474493036646527
-0.0474506968590744
-0.0474520900534962
-0.0603464832479179
-0.0603478764423396
-0.0603492696367613
-0.0474576628311831
-0.0474590560256048
-0.0603534492200265
-0.0603548424144483
-0.06035623560887
-0.0603576288032917
-0.0603590219977135
-0.0732534151921352
-0.0732548083865569
-0.0732562015809786
-0.0732575947754004
-0.0732589879698221
-0.0732603811642438
-0.0732617743586656
-0.0732631675530873
-0.073264560747509
-0.0861589539419308
-0.0861603471363525
-0.0861617403307742
-0.0861631335251959
-0.0732715267196177
-0.0732729199140394
-0.0732743131084611
-0.0732757063028829
-0.0732770994973046
-0.0732784926917263
-0.0732798858861481
-0.0861742790805698
-0.0861756722749915
-0.0861770654694133
-0.086178458663835
-0.0861798518582567
-0.0861812450526784
-0.0861826382471002
-0.0861840314415219
-0.0861854246359436
-0.0861868178303654
-0.0861882110247871
-0.0861896042192088
-0.0861909974136306
-0.0732993906080523
-0.073300783802474
-0.0733021769968957
-0.0733035701913175
-0.0733049633857392
-0.0733063565801609
-0.0733077497745827
-0.0733091429690044
-0.0733105361634261
-0.0733119293578478
-0.0733133225522696
-0.0733147157466913
-0.073316108941113
-0.0862105021355348
-0.0862118953299565
-0.0862132885243782
-0.0862146817188
-0.0862160749132217
-0.0862174681076434
-0.0862188613020652
-0.0862202544964869
-0.0733286476909086
-0.0862230408853303
-0.0862244340797521
-0.0862258272741738
-0.0862272204685955
-0.0862286136630173
-0.086230006857439
-0.0862314000518607
-0.0862327932462825
-0.0862341864407042
-0.0862355796351259
-0.0862369728295476
-0.0862383660239694
-0.0862397592183911
-0.0862411524128128
-0.0862425456072346
-0.0862439388016563
-0.086245331996078
-0.0862467251904998
-0.0991411183849215
-0.0862495115793432
-0.086250904773765
-0.0862522979681867
-0.0862536911626084
-0.0862550843570301
-0.0862564775514519
-0.0862578707458736
-0.0862592639402953
-0.0862606571347171
-0.0862620503291388
-0.0862634435235605
-0.0862648367179823
-0.086266229912404
-0.0991606231068257
-0.0991620163012474
-0.0991634094956692
-0.0991648026900909
-0.0991661958845126
-0.0991675890789344
-0.0991689822733561
-0.0862773754677778
-0.0862787686621996
-0.0862801618566213
-0.086281555051043
-0.0862829482454648
-0.0862843414398865
-0.0862857346343082
-0.0862871278287299
-0.0862885210231517
-0.0862899142175734
-0.0862913074119951
-0.0862927006064169
-0.0862940938008386
-0.0862954869952603
-0.0862968801896821
-0.0991912733841038
-0.0991926665785255
-0.0991940597729472
-0.099195452967369
-0.0991968461617907
-0.0863052393562124
-0.0863066325506342
-0.0863080257450559
-0.0863094189394776
-0.0863108121338994
-0.0863122053283211
-0.0863135985227428
-0.0863149917171645
-0.0863163849115863
-0.086317778106008
-0.0863191713004297
-0.0863205644948515
-0.0863219576892732
-0.0863233508836949
-0.0863247440781167
-0.0863261372725384
-0.0863275304669601
-0.0863289236613819
-0.0863303168558036
-0.0863317100502253
-0.073440103244647
-0.0734414964390688
-0.0734428896334905
-0.0734442828279122
-0.086338676022334
-0.0863400692167557
-0.0863414624111774
-0.0863428556055992
-0.0863442488000209
-0.0863456419944426
-0.0863470351888643
-0.0863484283832861
-0.0863498215777078
-0.0863512147721295
-0.0863526079665513
-0.086354001160973
-0.0863553943553947
-0.0863567875498165
-0.0863581807442382
-0.0863595739386599
-0.0734679671330817
-0.0734693603275034
-0.0734707535219251
-0.0734721467163468
-0.0734735399107686
-0.0734749331051903
-0.073476326299612
-0.0734777194940338
-0.0734791126884555
-0.0734805058828772
-0.0734818990772989
-0.0734832922717207
-0.0734846854661424
-0.0734860786605641
-0.0734874718549859
-0.0734888650494076
-0.0734902582438293
-0.0734916514382511
-0.0734930446326728
-0.0606014378270945
-0.0606028310215163
-0.047711224215938
-0.0477126174103597
-0.0477140106047814
-0.0477154037992032
-0.0477167969936249
-0.0477181901880466
-0.0477195833824684
-0.0477209765768901
-0.0477223697713118
-0.0477237629657336
-0.0477251561601553
-0.047726549354577
-0.0477279425489987
-0.0477293357434205
-0.0477307289378422
-0.0477321221322639
-0.0606265153266857
-0.0606279085211074
-0.0606293017155291
-0.0606306949099509
-0.0477390881043726
-0.0477404812987943
-0.0477418744932161
-0.0477432676876378
-0.0477446608820595
-0.0477460540764812
-0.047747447270903
-0.0477488404653247
-0.0477502336597464
-0.0477516268541682
-0.0477530200485899
-0.0477544132430116
-0.0477558064374334
-0.0477571996318551
-0.0477585928262768
-0.0606529860206985
-0.0606543792151203
-0.060655772409542
-0.0606571656039637
-0.0606585587983855
-0.0348739519928072
-0.0348753451872289
-0.0348767383816507
-0.0348781315760724
-0.0348795247704941
-0.0348809179649159
-0.0348823111593376
-0.0348837043537593
-0.034885097548181
-0.0348864907426028
-0.0348878839370245
-0.0348892771314462
-0.034890670325868
-0.0348920635202897
-0.0348934567147114
-0.0348948499091331
-0.0348962431035549
-0.0348976362979766
-0.0348990294923983
-0.0477934226868201
-0.0349018158812418
-0.0349032090756635
-0.0349046022700853
-0.034905995464507
-0.0349073886589287
-0.0349087818533505
-0.0349101750477722
-0.0349115682421939
-0.0349129614366157
-0.0349143546310374
-0.0349157478254591
-0.0349171410198808
-0.0349185342143026
-0.0349199274087243
-0.034921320603146
-0.0349227137975678
-0.0349241069919895
-0.0349255001864112
-0.0349268933808329
-0.0349282865752547
-0.0220366797696764
-0.0220380729640981
-0.0220394661585199
-0.0220408593529416
-0.0349352525473633
-0.0349366457417851
-0.0349380389362068
-0.0349394321306285
-0.0349408253250503
-0.034942218519472
-0.0349436117138937
-0.0349450049083154
-0.0349463981027372
-0.0349477912971589
-0.0349491844915806
-0.0349505776860024
-0.0220589708804241
-0.0220603640748458
-0.0220617572692676
-0.0220631504636893
-0.022064543658111
-0.00917293685253275
-0.00917433004695448
-0.00917572324137621
-0.00917711643579794
-0.00917850963021967
-0.0091799028246414
-0.00918129601906313
-0.00918268921348486
-0.00918408240790659
-0.00918547560232832
-0.00918686879675005
-0.00918826199117178
-0.00918965518559351
-0.00919104838001524
-0.022085441574437
-0.0220868347688587
-0.0220882279632804
-0.0220896211577022
-0.0220910143521239
-0.0220924075465456
-0.00920080074096735
-0.00920219393538909
0.00368941287018919
0.00368801967576745
0.00368662648134572
0.00368523328692399
0.00368384009250227
0.00368244689808053
0.0036810537036588
0.00367966050923707
0.00367826731481534
0.00367687412039361
0.0165684809259719
0.0165670877315502
0.0165656945371284
0.0165643013427067
0.016562908148285
0.0165615149538632
0.0165601217594415
0.0165587285650198
0.029450335370598
0.0294489421761763
0.0294475489817546
0.0423391557873328
0.0423377625929111
0.0423363693984894
0.0423349762040677
0.0423335830096459
0.0423321898152242
0.0423307966208025
0.0552224034263807
0.055221010231959
0.0552196170375373
0.0552182238431155
0.0552168306486938
0.0681084374542721
0.0681070442598504
0.0681056510654286
0.0681042578710069
0.0681028646765852
0.0809944714821634
0.0809930782877417
0.08099168509332
0.0938832918988982
0.0938818987044765
0.0938805055100548
0.093879112315633
0.0938777191212113
0.0938763259267896
0.0938749327323679
0.106766539537946
0.106765146343524
0.106763753149103
0.106762359954681
0.119653966760259
0.119652573565837
0.119651180371416
0.119649787176994
0.132541393982572
0.132540000788151
0.145431607593729
0.145430214399307
0.145428821204885
0.158320428010464
0.158319034816042
0.15831764162162
0.158316248427198
0.171207855232777
0.171206462038355
0.171205068843933
0.184096675649512
0.18409528245509
0.184093889260668
0.184092496066246
0.196984102871825
0.196982709677403
0.196981316482981
0.196979923288559
0.209871530094138
0.209870136899716
0.209868743705294
0.235653350510872
0.235651957316451
0.235650564122029
0.235649170927607
0.248540777733186
0.248539384538764
0.248537991344342
0.26142959814992
0.261428204955499
0.261426811761077
0.261425418566655
0.261424025372233
0.261422632177812
0.27431423898339
0.274312845788968
0.274311452594547
0.274310059400125
0.274308666205703
0.274307273011281
0.27430587981686
0.287197486622438
0.287196093428016
0.287194700233594
0.300086307039173
0.300084913844751
0.300083520650329
0.300082127455908
0.300080734261486
0.300079341067064
0.300077947872642
0.300076554678221
0.300075161483799
0.300073768289377
0.300072375094955
0.300070981900534
0.300069588706112
0.30006819551169
0.287173802317268
0.287172409122847
0.287171015928425
0.300062622734003
0.300061229539582
0.30005983634516
0.300058443150738
0.300057049956316
0.300055656761895
0.300054263567473
0.287159870373051
0.287158477178629
0.287157083984208
0.287155690789786
0.287154297595364
0.287152904400942
0.287151511206521
0.287150118012099
0.287148724817677
0.274254331623256
0.274252938428834
0.274251545234412
0.27425015203999
0.287141758845569
0.274247365651147
0.274245972456725
0.274244579262304
0.261350186067882
0.26134879287346
0.261347399679038
0.261346006484617
0.248451613290195
0.248450220095773
0.248448826901351
0.24844743370693
0.235553040512508
0.235551647318086
0.235550254123664
0.222655860929243
0.222654467734821
0.222653074540399
0.209758681345978
0.209757288151556
0.222648894957134
0.209754501762712
0.209753108568291
0.209751715373869
0.209750322179447
0.196855928985025
0.196854535790604
0.196853142596182
0.18395874940176
0.183957356207338
0.171062963012917
0.171061569818495
0.171060176624073
0.158165783429652
0.15816439023523
0.145269997040808
0.145268603846386
0.145267210651965
0.145265817457543
0.132371424263121
0.132370031068699
0.145261637874278
0.145260244679856
0.132365851485434
0.132364458291013
0.132363065096591
0.132361671902169
0.132360278707747
0.119465885513326
0.119464492318904
0.119463099124482
0.10656870593006
0.106567312735639
0.106565919541217
0.106564526346795
0.106563133152374
0.0936687399579518
0.09366734676353
0.0936659535691083
0.0936645603746866
0.0936631671802649
0.106554773985843
0.106553380791421
0.0936589875969997
0.0936575944025779
0.0936562012081562
0.0936548080137345
0.0936534148193127
0.080759021624891
0.0807576284304693
0.0807562352360476
0.0807548420416258
0.0807534488472041
0.0678590556527824
0.0678576624583606
0.0678562692639389
0.0678548760695172
0.0678534828750954
0.0678520896806737
0.054957696486252
0.0549563032918302
0.0678479100974085
0.0678465169029868
0.067845123708565
0.0678437305141433
0.0549493373197216
0.0549479441252999
0.0549465509308781
0.0549451577364564
0.0549437645420347
0.0549423713476129
0.0420479781531912
0.0420465849587695
0.0420451917643478
0.042043798569926
0.0291494053755043
0.0291480121810826
0.0291466189866608
0.0291452257922391
0.0162508325978174
0.0162494394033956
0.0291410462089739
0.0291396530145522
0.0291382598201304
0.0291368666257087
0.016242473431287
0.0162410802368653
0.0162396870424435
0.0162382938480218
0.0162369006536001
0.00334250745917834
0.00334111426475661
0.00333972107033488
0.00333832787591315
-0.00955606531850858
-0.00955745851293031
-0.00955885170735205
-0.0224532449017738
-0.0224546380961955
-0.0224560312906172
-0.022457424485039
-0.0224588176794607
-0.0224602108738824
-0.0224616040683042
-0.0224629972627259
-0.0224643904571476
-0.0224657836515693
-0.0224671768459911
-0.0224685700404128
-0.0224699632348345
-0.0353643564292563
-0.035365749623678
-0.0353671428180997
-0.0482615360125215
-0.0482629292069432
-0.0482643224013649
-0.0611587155957866
-0.0740531087902084
-0.0740545019846301
-0.0740558951790518
-0.0869502883734736
-0.0869516815678953
-0.074060074762317
-0.0740614679567388
-0.0740628611511605
-0.0611712543455822
-0.061172647540004
-0.0611740407344257
-0.0611754339288474
-0.0611768271232691
-0.0611782203176909
-0.0611796135121126
-0.0611810067065343
-0.0611823999009561
-0.0740767930953778
-0.0740781862897995
-0.0740795794842213
-0.074080972678643
-0.0740823658730647
-0.0740837590674864
-0.0869781522619082
-0.0869795454563299
-0.0740879386507516
-0.0740893318451734
-0.0869837250395951
-0.0869851182340168
-0.0869865114284386
-0.0869879046228603
-0.086989297817282
-0.0869906910117037
-0.0998850842061255
-0.0998864774005472
-0.0998878705949689
-0.0998892637893907
-0.0998906569838124
-0.112785050178234
-0.112786443372656
-0.112787836567078
-0.112789229761499
-0.112790622955921
-0.125685016150343
-0.125686409344765
-0.112794802539186
-0.112796195733608
-0.12569058892803
-0.125691982122451
-0.125693375316873
-0.125694768511295
-0.125696161705717
-0.138590554900138
-0.13859194809456
-0.138593341288982
-0.151487734483404
-0.151489127677825
-0.151490520872247
-0.164384914066669
-0.16438630726109
-0.164387700455512
-0.164389093649934
-0.164390486844356
-0.164391880038777
-0.177286273233199
-0.177287666427621
-0.164396059622043
-0.164397452816464
-0.177291846010886
-0.177293239205308
-0.17729463239973
-0.177296025594151
-0.190190418788573
-0.190191811982995
-0.203086205177416
-0.203087598371838
-0.20308899156626
-0.215983384760682
-0.215984777955103
-0.228879171149525
-0.228880564343947
-0.228881957538369
-0.24177635073279
-0.241777743927212
-0.241779137121634
-0.228887530316055
-0.215995923510477
-0.215997316704899
-0.203105709899321
-0.203107103093742
-0.203108496288164
-0.203109889482586
-0.203111282677008
-0.203112675871429
-0.203114069065851
-0.203115462260273
-0.203116855454694
-0.216011248649116
-0.216012641843538
-0.21601403503796
-0.216015428232381
-0.216016821426803
-0.216018214621225
-0.216019607815647
-0.216021001010068
-0.22891539420449
-0.216023787398912
-0.216025180593334
-0.216026573787755
-0.216027966982177
-0.216029360176599
-0.21603075337102
-0.216032146565442
-0.216033539759864
-0.216034932954286
-0.228929326148707
-0.228930719343129
-0.228932112537551
-0.228933505731973
-0.228934898926394
-0.228936292120816
-0.228937685315238
-0.228939078509659
-0.228940471704081
-0.228941864898503
-0.241836258092925
-0.241837651287346
-0.228946044481768
-0.22894743767619
-0.228948830870612
-0.228950224065033
-0.241844617259455
-0.241846010453877
-0.241847403648299
-0.24184879684272
-0.241850190037142
-0.241851583231564
-0.241852976425985
-0.254747369620407
-0.254748762814829
-0.254750156009251
-0.254751549203672
-0.254752942398094
-0.254754335592516
-0.254755728786938
-0.254757121981359
-0.267651515175781
-0.254759908370203
-0.254761301564624
-0.254762694759046
-0.254764087953468
-0.25476548114789
-0.254766874342311
-0.254768267536733
-0.254769660731155
-0.254771053925577
-0.254772447119998
-0.26766684031442
-0.267668233508842
-0.267669626703264
-0.267671019897685
-0.267672413092107
-0.267673806286529
-0.26767519948095
-0.267676592675372
-0.267677985869794
-0.267679379064216
-0.254787772258637
-0.254789165453059
-0.267683558647481
-0.267684951841903
-0.267686345036324
-0.267687738230746
-0.267689131425168
-0.280583524619589
-0.280584917814011
-0.280586311008433
-0.280587704202855
-0.280589097397276
-0.280590490591698
-0.28059188378612
-0.293486276980542
-0.293487670174963
-0.293489063369385
-0.293490456563807
-0.293491849758229
-0.29349324295265
-0.280601636147072
-0.280603029341494
-0.293497422535915
-0.293498815730337
-0.293500208924759
-0.293501602119181
-0.293502995313602
-0.293504388508024
-0.293505781702446
-0.293507174896868
-0.293508568091289
-0.306402961285711
-0.306404354480133
-0.306405747674554
-0.306407140868976
-0.306408534063398
-0.30640992725782
-0.319304320452241
-0.319305713646663
-0.319307106841085
-0.319308500035507
-0.306416893229928
-0.30641828642435
-0.306419679618772
-0.306421072813193
-0.306422466007615
-0.306423859202037
-0.306425252396459
-0.30642664559088
-0.306428038785302
-0.306429431979724
-0.306430825174146
-0.319325218368567
-0.319326611562989
-0.319328004757411
-0.319329397951832
-0.319330791146254
-0.319332184340676
-0.319333577535098
-0.319334970729519
-0.319336363923941
-0.306444757118363
-0.306446150312785
-0.306447543507206
-0.306448936701628
-0.30645032989605
-0.306451723090472
-0.306453116284893
-0.319347509479315
-0.319348902673737
-0.319350295868158
-0.31935168906258
-0.319353082257002
-0.319354475451424
-0.319355868645845
-0.319357261840267
-0.319358655034689
-0.319360048229111
-0.319361441423532
-0.319362834617954
-0.319364227812376
-0.306472621006798
-0.306474014201219
-0.306475407395641
-0.306476800590063
-0.319371193784484
-0.319372586978906
-0.319373980173328
-0.31937537336775
-0.319376766562171
-0.319378159756593
-0.319379552951015
-0.319380946145437
-0.319382339339858
-0.31938373253428
-0.319385125728702
-0.319386518923123
-0.319387912117545
-0.332282305311967
-0.332283698506389
-0.33228509170081
-0.332286484895232
-0.332287878089654
-0.332289271284076
-0.332290664478497
-0.332292057672919
-0.332293450867341
-0.332294844061762
-0.332296237256184
-0.332297630450606
-0.332299023645028
-0.332300416839449
-0.332301810033871
-0.332303203228293
-0.332304596422715
-0.332305989617136
-0.345200382811558
-0.34520177600598
-0.345203169200402
-0.345204562394823
-0.345205955589245
-0.345207348783667
-0.332315741978088
-0.33231713517251
-0.332318528366932
-0.332319921561354
-0.332321314755775
-0.332322707950197
-0.332324101144619
-0.332325494339041
-0.332326887533462
-0.332328280727884
-0.332329673922306
-0.332331067116727
-0.332332460311149
-0.332333853505571
-0.332335246699993
-0.332336639894414
-0.345231033088836
-0.345232426283258
-0.34523381947768
-0.345235212672101
-0.332343605866523
-0.332344999060945
-0.332346392255367
-0.332347785449788
-0.33234917864421
-0.332350571838632
-0.332351965033053
-0.332353358227475
-0.332354751421897
-0.332356144616319
-0.33235753781074
-0.332358931005162
-0.332360324199584
-0.332361717394006
-0.332363110588427
-0.332364503782849
-0.332365896977271
-0.332367290171692
-0.345261683366114
-0.345263076560536
-0.332371469754958
-0.332372862949379
-0.332374256143801
-0.332375649338223
-0.332377042532645
-0.332378435727066
-0.332379828921488
-0.33238122211591
-0.332382615310331
-0.332384008504753
-0.332385401699175
-0.332386794893597
-0.332388188088018
-0.33238958128244
-0.332390974476862
-0.332392367671284
-0.332393760865705
-0.332395154060127
-0.345289547254549
-0.345290940448971
-0.345292333643392
-0.332400726837814
-0.332402120032236
-0.332403513226657
-0.332404906421079
-0.332406299615501
-0.332407692809923
-0.332409086004344
-0.332410479198766
-0.332411872393188
-0.33241326558761
-0.332414658782031
-0.332416051976453
-0.332417445170875
-0.332418838365296
-0.332420231559718
-0.33242162475414
-0.332423017948562
-0.332424411142983
-0.332425804337405
-0.345320197531827
-0.332428590726249
-0.33242998392067
-0.332431377115092
-0.332432770309514
-0.332434163503936
-0.332435556698357
-0.332436949892779
-0.332438343087201
-0.332439736281622
-0.332441129476044
-0.332442522670466
-0.332443915864888
-0.319552309059309
-0.319553702253731
-0.319555095448153
-0.319556488642575
-0.319557881836996
-0.319559275031418
-0.31956066822584
-0.319562061420261
-0.306670454614683
-0.306671847809105
-0.306673241003527
-0.306674634197948
-0.30667602739237
-0.306677420586792
-0.306678813781214
-0.306680206975635
-0.306681600170057
-0.306682993364479
-0.306684386558901
-0.319578779753322
-0.319580172947744
-0.319581566142166
-0.319582959336587
-0.319584352531009
-0.319585745725431
-0.319587138919853
-0.319588532114274
-0.319589925308696
-0.319591318503118
-0.30669971169754
-0.306701104891961
-0.306702498086383
-0.306703891280805
-0.306705284475226
-0.306706677669648
-0.29381507086407
-0.293816464058492
-0.293817857252913
-0.293819250447335
-0.293820643641757
-0.293822036836179
-0.2938234300306
-0.306717823225022
-0.306719216419444
-0.306720609613865
-0.306722002808287
-0.306723396002709
-0.306724789197131
-0.306726182391552
-0.293834575585974
-0.293835968780396
-0.293837361974818
-0.293838755169239
-0.293840148363661
-0.293841541558083
-0.293842934752505
-0.293844327946926
-0.293845721141348
-0.29384711433577
-0.293848507530191
-0.293849900724613
-0.293851293919035
-0.293852687113457
-0.293854080307878
-0.2938554735023
-0.293856866696722
-0.293858259891144
-0.293859653085565
-0.293861046279987
-0.280969439474409
-0.28097083266883
-0.280972225863252
-0.280973619057674
-0.293868012252096
-0.293869405446517
-0.280977798640939
-0.280979191835361
-0.280980585029783
-0.280981978224204
-0.280983371418626
-0.280984764613048
-0.28098615780747
-0.280987551001891
-0.280988944196313
-0.280990337390735
-0.268098730585156
-0.268100123779578
-0.268101516974
-0.268102910168422
-0.268104303362843
-0.255212696557265
-0.255214089751687
-0.242322482946109
-0.24232387614053
-0.242325269334952
-0.242326662529374
-0.242328055723795
-0.242329448918217
-0.242330842112639
-0.242332235307061
-0.242333628501482
-0.242335021695904
-0.242336414890326
-0.242337808084748
-0.242339201279169
-0.242340594473591
-0.242341987668013
-0.242343380862435
-0.242344774056856
-0.242346167251278
-0.2294545604457
-0.229455953640121
-0.229457346834543
-0.216565740028965
-0.216567133223387
-0.216568526417808
-0.21656991961223
-0.216571312806652
-0.216572706001074
-0.216574099195495
-0.216575492389917
-0.216576885584339
-0.21657827877876
-0.216579671973182
-0.216581065167604
-0.216582458362026
-0.203690851556447
-0.203692244750869
-0.203693637945291
-0.203695031139713
-0.190803424334134
-0.190804817528556
-0.190806210722978
-0.190807603917399
-0.190808997111821
-0.190810390306243
-0.190811783500665
-0.190813176695086
-0.190814569889508
-0.19081596308393
-0.203710356278352
-0.203711749472773
-0.203713142667195
-0.203714535861617
-0.203715929056039
-0.20371732225046
-0.203718715444882
-0.203720108639304
-0.203721501833725
-0.203722895028147
-0.203724288222569
-0.190832681416991
-0.190834074611412
-0.190835467805834
-0.190836861000256
-0.190838254194678
-0.190839647389099
-0.190841040583521
-0.190842433777943
-0.190843826972364
-0.190845220166786
-0.190846613361208
-0.19084800655563
-0.190849399750051
-0.177957792944473
-0.177959186138895
-0.177960579333317
-0.177961972527738
-0.17796336572216
-0.177964758916582
-0.177966152111004
-0.165074545305425
-0.165075938499847
-0.165077331694269
-0.16507872488869
-0.177973118083112
-0.177974511277534
-0.177975904471956
-0.177977297666377
-0.177978690860799
-0.165087084055221
-0.165088477249643
-0.165089870444064
-0.165091263638486
-0.165092656832908
-0.165094050027329
-0.165095443221751
-0.165096836416173
-0.165098229610595
-0.165099622805016
-0.165101015999438
-0.15220940919386
-0.152210802388282
-0.139319195582703
-0.152213588777125
-0.152214981971547
-0.152216375165969
-0.15221776836039
-0.152219161554812
-0.152220554749234
-0.139328947943655
-0.139330341138077
-0.139331734332499
-0.139333127526921
-0.139334520721342
-0.139335913915764
-0.139337307110186
-0.139338700304608
-0.139340093499029
-0.139341486693451
-0.139342879887873
-0.126451273082294
-0.113559666276716
-0.113561059471138
-0.11356245266556
-0.113563845859981
-0.113565239054403
-0.113566632248825
-0.113568025443247
-0.113569418637668
-0.11357081183209
-0.113572205026512
-0.100680598220933
-0.100681991415355
-0.100683384609777
-0.100684777804199
-0.10068617099862
-0.100687564193042
-0.100688957387464
-0.0877973505818856
-0.0877987437763073
-0.0878001369707291
-0.0749085301651508
-0.0749099233595725
-0.0749113165539942
-0.074912709748416
-0.0749141029428377
-0.0749154961372594
-0.0749168893316812
-0.0749182825261029
-0.0749196757205246
-0.0749210689149463
-0.0620294621093681
-0.0620308553037898
-0.0620322484982116
-0.0620336416926333
-0.062035034887055
-0.0620364280814767
-0.0620378212758985
-0.0620392144703202
-0.0620406076647419
-0.0620420008591637
-0.0491503940535854
-0.0362587872480071
-0.0362601804424289
-0.0362615736368506
-0.0362629668312723
-0.036264360025694
-0.0362657532201158
-0.0362671464145375
-0.0362685396089592
-0.036269932803381
-0.0362713259978027
-0.0362727191922244
-0.0233811123866462
-0.0233825055810679
-0.0233838987754896
-0.0233852919699113
-0.0233866851643331
-0.0233880783587548
-0.0233894715531765
-0.0233908647475983
-0.02339225794202
-0.0105006511364417
-0.0105020443308635
-0.0105034375252852
0.00238816928029308
0.00238677608587135
0.00238538289144962
0.00238398969702789
0.00238259650260616
0.00238120330818443
0.0023798101137627
0.015271416919341
0.0152700237249192
0.0152686305304975
0.0152672373360758
0.028158844141654
0.0281574509472323
0.0281560577528106
0.0281546645583889
0.0281532713639671
0.0281518781695454
0.0410434849751237
0.0410420917807019
0.0410406985862802
0.0539323053918585
0.0539309121974367
0.053929519003015
0.0668211258085933
0.0668197326141716
0.0668183394197498
0.0668169462253281
0.0797085530309064
0.0797071598364846
0.0797057666420629
0.0797043734476412
0.0797029802532194
0.0797015870587977
0.092593193864376
0.0925918006699542
0.0925904074755325
0.0925890142811108
0.105480621086689
0.118372227892267
0.118370834697846
0.118369441503424
0.118368048309002
0.13125965511458
0.131258261920159
0.131256868725737
0.144148475531315
0.144147082336893
0.144145689142472
0.14414429594805
0.144142902753628
0.144141509559207
0.157033116364785
0.157031723170363
0.157030329975941
0.15702893678152
0.169920543587098
0.169919150392676
0.182810757198254
0.195702364003833
0.195700970809411
0.195699577614989
0.195698184420568
0.208589791226146
0.208588398031724
0.208587004837302
0.221478611642881
0.221477218448459
0.221475825254037
0.234367432059615
0.234366038865194
0.234364645670772
0.23436325247635
0.247254859281928
0.247253466087507
0.247252072893085
0.260143679698663
0.260142286504242
0.27303389330982
0.285925500115398
0.285924106920976
0.285922713726555
0.298814320532133
0.298812927337711
0.311704534143289
0.311703140948868
0.311701747754446
0.324593354560024
0.324591961365603
0.337483568171181
0.337482174976759
0.337480781782337
0.350372388587916
0.350370995393494
0.350369602199072
0.36326120900465
0.363259815810229
0.376151422615807
0.376150029421385
0.376148636226964
0.389040243032542
0.38903884983812
0.389037456643698
0.389036063449277
0.401927670254855
0.401926277060433
0.401924883866011
0.40192349067159
0.401922097477168
0.414813704282746
0.414812311088324
0.414810917893903
0.414809524699481
0.414808131505059
0.414806738310638
0.414805345116216
0.414803951921794
0.414802558727372
0.414801165532951
0.427692772338529
0.440584379144107
0.440582985949685
0.440581592755264
0.440580199560842
0.44057880636642
0.440577413171999
0.440576019977577
0.440574626783155
0.440573233588733
0.440571840394312
0.44057044719989
0.440569054005468
0.440567660811046
0.440566267616625
0.440564874422203
0.440563481227781
0.44056208803336
0.440560694838938
0.440559301644516
0.440557908450094
0.453449515255673
0.453448122061251
0.453446728866829
0.453445335672407
0.453443942477986
0.453442549283564
0.453441156089142
0.45343976289472
0.453438369700299
0.453436976505877
0.440542583311455
0.440541190117034
0.440539796922612
0.44053840372819
0.440537010533768
0.440535617339347
0.440534224144925
0.427639830950503
0.427638437756081
0.42763704456166
0.427635651367238
0.427634258172816
0.427632864978394
0.427631471783973
0.427630078589551
0.427628685395129
0.427627292200708
0.414732899006286
0.414731505811864
0.414730112617442
0.414728719423021
0.414727326228599
0.401832933034177
0.401831539839755
0.401830146645334
0.401828753450912
0.38893436025649
0.388932967062069
0.388931573867647
0.388930180673225
0.388928787478803
0.388927394284382
0.38892600108996
0.388924607895538
0.388923214701116
0.376028821506695
0.376027428312273
0.376026035117851
0.37602464192343
0.363130248729008
0.363128855534586
0.363127462340164
0.363126069145743
0.363124675951321
0.350230282756899
0.350228889562477
0.350227496368056
0.350226103173634
0.350224709979212
0.33733031678479
0.337328923590369
0.337327530395947
0.350219137201525
0.350217744007104
0.350216350812682
0.35021495761826
0.337320564423838
0.337319171229417
0.337317778034995
0.337316384840573
0.324421991646151
0.32442059845173
0.324419205257308
0.324417812062886
0.311523418868465
0.311522025674043
0.311520632479621
0.311519239285199
0.298624846090778
0.298623452896356
0.298622059701934
0.298620666507512
0.311512273313091
0.311510880118669
0.311509486924247
0.311508093729825
0.311506700535404
0.311505307340982
0.31150391414656
0.311502520952139
0.311501127757717
0.298606734563295
0.298605341368873
0.298603948174452
0.29860255498003
0.298601161785608
0.298599768591186
0.298598375396765
0.298596982202343
0.298595589007921
0.2985941958135
0.285699802619078
0.298591409424656
0.298590016230234
0.298588623035813
0.298587229841391
0.298585836646969
0.298584443452547
0.298583050258126
0.285688657063704
0.285687263869282
0.285685870674861
0.285684477480439
0.285683084286017
0.285681691091595
0.272787297897174
0.272785904702752
0.27278451150833
0.272783118313908
0.272781725119487
0.272780331925065
0.259885938730643
0.259884545536221
0.2727761523418
0.272774759147378
0.272773365952956
0.272771972758535
0.259877579564113
0.259876186369691
0.259874793175269
0.259873399980848
0.246979006786426
0.246977613592004
0.246976220397582
0.246974827203161
0.246973434008739
0.234079040814317
0.234077647619895
0.234076254425474
0.234074861231052
0.23407346803663
0.234072074842209
0.234070681647787
0.246962288453365
0.234067895258943
0.234066502064522
0.2340651088701
0.234063715675678
0.234062322481256
0.234060929286835
0.234059536092413
0.234058142897991
0.23405674970357
0.234055356509148
0.221160963314726
0.221159570120304
0.221158176925883
0.221156783731461
0.221155390537039
0.221153997342617
0.221152604148196
0.221151210953774
0.208256817759352
0.208255424564931
0.221147031370509
0.221145638176087
0.221144244981665
0.221142851787244
0.221141458592822
0.2211400653984
0.221138672203978
0.221137279009557
0.221135885815135
0.208241492620713
0.208240099426291
0.20823870623187
0.208237313037448
0.208235919843026
0.208234526648605
0.208233133454183
0.208231740259761
0.208230347065339
0.208228953870918
0.208227560676496
0.221119167482074
0.208224774287652
0.208223381093231
0.208221987898809
0.208220594704387
0.195326201509966
0.195324808315544
0.195323415121122
0.1953220219267
0.195320628732279
0.195319235537857
0.182424842343435
0.182423449149013
0.182422055954592
0.18242066276017
0.182419269565748
0.182417876371327
0.182416483176905
0.182415089982483
0.182413696788061
0.18241230359364
0.195303910399218
0.195302517204796
0.195301124010374
0.195299730815953
0.195298337621531
0.195296944427109
0.195295551232687
0.195294158038266
0.195292764843844
0.195291371649422
0.195289978455001
0.182395585260579
0.182394192066157
0.182392798871735
0.182391405677314
0.182390012482892
0.16949561928847
0.169494226094048
0.169492832899627
0.156598439705205
0.169490046510783
0.169488653316362
0.16948726012194
0.169485866927518
0.169484473733096
0.169483080538675
0.169481687344253
0.156587294149831
0.156585900955409
0.156584507760988
0.156583114566566
0.156581721372144
0.156580328177722
0.156578934983301
0.156577541788879
0.156576148594457
0.156574755400036
0.156573362205614
0.156571969011192
0.15657057581677
0.169462182622349
0.169460789427927
0.169459396233505
0.169458003039083
0.156563609844662
0.15656221665024
0.156560823455818
0.156559430261397
0.156558037066975
0.156556643872553
0.156555250678131
0.14366085748371
0.143659464289288
0.143658071094866
0.143656677900444
0.143655284706023
0.143653891511601
0.143652498317179
0.130758105122758
0.130756711928336
0.130755318733914
0.143646925539492
0.143645532345071
0.143644139150649
0.143642745956227
0.143641352761805
0.143639959567384
0.143638566372962
0.14363717317854
0.130742779984118
0.130741386789697
0.130739993595275
0.130738600400853
0.130737207206432
0.13073581401201
0.130734420817588
0.130733027623166
0.117838634428745
0.117837241234323
0.117835848039901
0.117834454845479
0.130726061651058
0.130724668456636
0.130723275262214
0.130721882067793
0.130720488873371
0.130719095678949
0.130717702484527
0.117823309290106
0.117821916095684
0.117820522901262
0.11781912970684
0.117817736512419
0.104923343317997
0.104921950123575
0.104920556929153
0.104919163734732
0.10491777054031
0.104916377345888
0.104914984151467
0.0920205909570448
0.0920191977626231
0.104910804568201
0.10490941137378
0.104908018179358
0.104906624984936
0.104905231790514
0.104903838596093
0.092009445401671
0.0920080522072493
0.0791136590128275
0.0920052658184058
0.0920038726239841
0.0920024794295623
0.0920010862351406
0.0919996930407189
0.0919982998462971
0.0919969066518754
0.0919955134574537
0.0919941202630319
0.0919927270686102
0.0919913338741885
0.104882940679767
0.104881547485345
0.104880154290923
0.104878761096502
0.10487736790208
0.104875974707658
0.104874581513236
0.104873188318815
0.104871795124393
0.104870401929971
0.104869008735549
0.104867615541128
0.104866222346706
0.104864829152284
0.104863435957863
0.104862042763441
0.104860649569019
0.0919662563745973
0.0919648631801756
0.0919634699857539
0.0919620767913322
0.10485368359691
0.104852290402489
0.104850897208067
0.104849504013645
0.104848110819224
0.104846717624802
0.10484532443038
0.104843931235958
0.104842538041537
0.104841144847115
0.104839751652693
0.0919453584582714
0.10483696526385
0.104835572069428
0.104834178875006
0.104832785680584
0.104831392486163
0.104829999291741
0.104828606097319
0.104827212902898
0.117718819708476
0.117717426514054
0.117716033319632
0.117714640125211
0.104820246930789
0.104818853736367
0.104817460541945
0.104816067347524
0.104814674153102
0.10481328095868
0.104811887764259
0.104810494569837
0.104809101375415
0.104807708180993
0.104806314986572
0.10480492179215
0.104803528597728
0.104802135403306
0.104800742208885
0.104799349014463
0.117690955820041
0.130582562625619
0.130581169431198
0.130579776236776
0.130578383042354
0.130576989847933
0.130575596653511
0.130574203459089
0.130572810264667
0.143464417070246
0.143463023875824
0.143461630681402
0.14346023748698
0.143458844292559
0.143457451098137
0.143456057903715
0.143454664709294
0.143453271514872
0.14345187832045
0.143450485126028
0.143449091931607
0.156340698737185
0.156339305542763
0.156337912348341
0.15633651915392
0.156335125959498
0.156333732765076
0.156332339570655
0.156330946376233
0.156329553181811
0.156328159987389
0.156326766792968
0.156325373598546
0.156323980404124
0.156322587209702
0.156321194015281
0.156319800820859
0.156318407626437
0.156317014432015
0.156315621237594
0.156314228043172
0.16920583484875
0.169204441654329
0.169203048459907
0.169201655265485
0.169200262071063
0.169198868876642
0.16919747568222
0.169196082487798
0.169194689293376
0.169193296098955
0.169191902904533
0.169190509710111
0.169189116515689
0.169187723321268
0.156293330126846
0.130505936932424
0.117611543738003
0.104717150543581
0.0918227573491591
0.0918213641547374
0.104712970960316
0.117604577765894
0.130496184571472
0.14338779137705
0.156279398182629
0.169171004988207
0.182062611793785
0.182061218599364
0.194952825404942
0.19495143221052
0.194950039016098
0.194948645821677
0.194947252627255
0.194945859432833
0.194944466238411
0.19494307304399
0.182048679849568
0.182047286655146
0.182045893460725
0.182044500266303
0.182043107071881
0.194934713877459
0.194933320683038
0.194931927488616
0.194930534294194
0.194929141099772
0.194927747905351
0.194926354710929
0.194924961516507
0.182030568322086
0.182029175127664
0.182027781933242
0.18202638873882
0.182024995544399
0.182023602349977
0.182022209155555
0.182020815961133
0.182019422766712
0.18201802957229
0.182016636377868
0.182015243183446
0.182013849989025
0.194905456794603
0.194904063600181
0.19490267040576
0.194901277211338
0.194899884016916
0.194898490822494
0.194897097628073
0.194895704433651
0.194894311239229
0.194892918044807
0.207784524850386
0.207783131655964
0.207781738461542
0.20778034526712
0.207778952072699
0.207777558878277
0.207776165683855
0.207774772489434
0.207773379295012
0.20777198610059
0.220663592906168
0.220662199711747
0.233553806517325
0.233552413322903
0.233551020128481
0.23354962693406
0.233548233739638
0.233546840545216
0.233545447350795
0.233544054156373
0.233542660961951
0.233541267767529
0.233539874573108
0.233538481378686
0.233537088184264
0.233535694989842
0.233534301795421
0.233532908600999
0.233531515406577
0.233530122212155
0.233528729017734
0.246420335823312
0.24641894262889
0.246417549434469
0.246416156240047
0.246414763045625
0.246413369851203
0.246411976656782
0.24641058346236
0.246409190267938
0.246407797073516
0.246406403879095
0.246405010684673
0.246403617490251
0.24640222429583
0.259293831101408
0.259292437906986
0.259291044712564
0.259289651518143
0.259288258323721
0.259286865129299
0.272178471934877
0.272177078740456
0.285068685546034
0.285067292351612
0.28506589915719
0.285064505962769
0.285063112768347
0.285061719573925
0.285060326379504
0.285058933185082
0.28505753999066
0.285056146796238
0.285054753601817
0.285053360407395
0.285051967212973
0.285050574018551
0.29794218082413
0.297940787629708
0.297939394435286
0.297938001240865
0.297936608046443
0.310828214852021
0.323719821657599
0.323718428463178
0.323717035268756
0.323715642074334
0.323714248879912
0.323712855685491
0.323711462491069
0.336603069296647
0.336601676102226
0.336600282907804
0.349491889713382
0.34949049651896
0.349489103324539
0.362380710130117
0.362379316935695
0.375270923741273
0.375269530546852
0.38816113735243
0.388159744158008
0.401051350963587
0.413942957769165
0.413941564574743
0.413940171380321
0.4268317781859
0.426830384991478
0.439721991797056
0.439720598602634
0.439719205408213
0.452610812213791
0.452609419019369
0.452608025824947
0.465499632630526
0.465498239436104
0.478389846241682
0.478388453047261
0.478387059852839
0.491278666658417
0.491277273463995
0.491275880269574
0.504167487075152
0.51705909388073
0.517057700686308
0.517056307491887
0.517054914297465
0.517053521103043
0.517052127908622
0.5299437347142
0.529942341519778
0.529940948325356
0.529939555130935
0.529938161936513
0.529936768742091
0.529935375547669
0.529933982353248
0.529932589158826
0.529931195964404
0.529929802769982
0.529928409575561
0.529927016381139
0.529925623186717
0.542817229992296
0.542815836797874
0.529921443603452
0.52992005040903
0.529918657214609
0.529917264020187
0.529915870825765
0.529914477631343
0.529913084436922
0.5299116912425
0.529910298048078
0.529908904853657
0.517014511659235
0.517013118464813
0.517011725270391
0.51701033207597
0.517008938881548
0.504114545687126
0.504113152492704
0.504111759298283
0.504110366103861
0.504108972909439
0.504107579715017
0.504106186520596
0.491211793326174
0.491210400131752
0.491209006937331
0.491207613742909
0.478313220548487
0.478311827354065
0.478310434159644
0.465416040965222
0.4654146477708
0.465413254576378
0.465411861381957
0.452517468187535
0.452516074993113
0.452514681798692
0.45251328860427
0.439618895409848
0.439617502215426
0.452509109021005
0.452507715826583
0.439613322632161
0.439611929437739
0.439610536243318
0.439609143048896
0.439607749854474
0.426713356660053
0.426711963465631
0.426710570271209
0.426709177076787
0.413814783882366
0.413813390687944
0.413811997493522
0.4138106042991
0.413809211104679
0.400914817910257
0.400913424715835
0.400912031521413
0.388017638326992
0.38801624513257
0.400907851938148
0.388013458743727
0.388012065549305
0.388010672354883
0.388009279160461
0.38800788596604
0.375113492771618
0.375112099577196
0.375110706382774
0.362216313188353
0.362214919993931
0.362213526799509
0.362212133605087
0.349317740410666
0.349316347216244
0.349314954021822
0.336420560827401
0.336419167632979
0.336417774438557
0.336416381244135
0.349307988049714
0.336413594855292
0.33641220166087
0.336410808466449
0.336409415272027
0.323515022077605
0.323513628883183
0.323512235688762
0.32351084249434
0.310616449299918
0.310615056105496
0.310613662911075
0.297719269716653
0.297717876522231
0.297716483327809
0.284822090133388
0.284820696938966
0.284819303744544
0.284817910550123
0.284816517355701
0.271922124161279
0.284813730966857
0.284812337772436
0.284810944578014
0.271916551383592
0.27191515818917
0.271913764994749
0.271912371800327
0.271910978605905
0.271909585411484
0.259015192217062
0.25901379902264
0.259012405828218
0.246118012633797
0.246116619439375
0.246115226244953
0.246113833050531
0.24611243985611
0.233218046661688
0.233216653467266
0.233215260272844
0.246106867078423
0.246105473884001
0.246104080689579
0.233209687495158
0.233208294300736
0.233206901106314
0.233205507911892
0.220311114717471
0.220309721523049
0.207415328328627
0.207413935134205
0.207412541939784
0.207411148745362
0.20740975555094
0.194515362356519
0.194513969162097
0.194512575967675
0.194511182773253
0.194509789578832
0.19450839638441
0.181614003189988
0.194505609995566
0.194504216801145
0.194502823606723
0.181608430412301
0.181607037217879
0.181605644023458
0.181604250829036
0.181602857634614
0.168708464440193
0.168707071245771
0.168705678051349
0.168704284856927
0.168702891662506
0.168701498468084
0.155807105273662
0.15580571207924
0.155804318884819
0.155802925690397
0.155801532495975
0.155800139301554
0.168691746107132
0.16869035291271
0.168688959718288
0.155794566523867
0.155793173329445
0.155791780135023
0.155790386940601
0.15578899374618
0.155787600551758
0.142893207357336
0.142891814162914
0.142890420968493
0.142889027774071
0.142887634579649
0.142886241385228
0.142884848190806
0.142883454996384
0.129989061801962
0.129987668607541
0.129986275413119
0.129984882218697
0.142876489024275
0.129982095829854
0.129980702635432
0.12997930944101
0.129977916246589
0.117083523052167
0.117082129857745
0.117080736663323
0.117079343468902
0.11707795027448
0.117076557080058
0.117075163885636
0.104180770691215
0.104179377496793
0.104177984302371
0.104176591107949
0.104175197913528
0.104173804719106
0.0912794115246843
0.0912780183302626
0.104169625135841
0.104168231941419
0.0912738387469974
0.0912724455525757
0.0912710523581539
0.0912696591637322
0.0912682659693105
0.0912668727748887
0.091265479580467
0.0912640863860453
0.0912626931916235
0.0783682999972018
0.0783669068027801
0.0783655136083583
0.0783641204139366
0.0783627272195149
0.0654683340250932
0.0654669408306714
0.0654655476362497
0.065464154441828
0.0654627612474062
0.0654613680529845
0.0654599748585628
0.065458581664141
0.0654571884697193
0.0654557952752976
0.0654544020808759
0.0525600088864541
0.0525586156920324
0.0525572224976107
0.0525558293031889
0.0525544361087672
0.0525530429143455
0.0525516497199237
0.052550256525502
0.0525488633310803
0.0396544701366586
0.0396530769422368
0.0396516837478151
0.0396502905533934
0.0396488973589716
0.0267545041645499
0.0396461109701282
0.0396447177757064
0.0396433245812847
0.039641931386863
0.0396405381924412
0.0396391449980195
0.0267447518035978
0.0267433586091761
0.0267419654147543
0.0267405722203326
0.0267391790259109
0.0138447858314891
0.0138433926370674
0.0138419994426457
0.0138406062482239
9.46213053802212E-4
9.44819859380485E-4
9.43426664958754E-4
9.42033470537023E-4
9.40640276115295E-4
0.0138322470816936
9.3785388727183E-4
9.36460692850102E-4
9.35067498428371E-4
9.3367430400664E-4
9.32281109584912E-4
9.30887915163181E-4
9.2949472074145E-4
9.28101526319723E-4
9.26708331897988E-4
9.25315137476257E-4
9.2392194305453E-4
9.22528748632799E-4
-0.0119718644457889
-0.0119732576402107
-0.0119746508346324
-0.0119760440290541
-0.0119774372234759
-0.0119788304178976
-0.0248732236123193
-0.024874616806741
-0.0119830100011628
-0.0119844031955845
-0.0119857963900062
-0.011987189584428
-0.0248815827788497
-0.0248829759732714
-0.0248843691676932
-0.0248857623621149
-0.0248871555565366
-0.0248885487509583
-0.0248899419453801
-0.0248913351398018
-0.0248927283342235
-0.0248941215286453
-0.024895514723067
-0.0248969079174887
-0.0377913011119105
-0.0377926943063322
-0.0377940875007539
-0.0377954806951756
-0.0249038738895974
-0.0377982670840191
-0.0377996602784408
-0.0378010534728626
-0.0378024466672843
-0.050696839861706
-0.0506982330561278
-0.0506996262505495
-0.0507010194449712
-0.050702412639393
-0.0507038058338147
-0.0635981990282364
-0.0635995922226582
-0.0636009854170799
-0.0636023786115016
-0.0636037718059233
-0.0636051650003451
-0.0636065581947668
-0.0765009513891885
-0.0765023445836102
-0.076503737778032
-0.0636121309724537
-0.0636135241668754
-0.0636149173612972
-0.0636163105557189
-0.0636177037501406
-0.0636190969445624
-0.0636204901389841
-0.0765148833334058
-0.0765162765278276
-0.0765176697222493
-0.076519062916671
-0.0765204561110927
-0.0765218493055145
-0.0765232424999362
-0.0765246356943579
-0.0894190288887797
-0.0894204220832014
-0.0894218152776231
-0.0894232084720449
-0.0894246016664666
-0.0894259948608883
-0.08942738805531
-0.0894287812497318
-0.0894301744441535
-0.0894315676385752
-0.089432960832997
-0.0894343540274187
-0.0894357472218404
-0.0894371404162622
-0.0894385336106839
-0.0894399268051056
-0.0894413199995274
-0.0894427131939491
-0.0894441063883708
-0.0894454995827925
-0.0894468927772143
-0.102341285971636
-0.102342679166058
-0.102344072360479
-0.102345465554901
-0.102346858749323
-0.0894552519437447
-0.0894566451381664
-0.0894580383325881
-0.0894594315270098
-0.0894608247214316
-0.0894622179158533
-0.102356611110275
-0.102358004304697
-0.102359397499119
-0.10236079069354
-0.102362183887962
-0.102363577082384
-0.102364970276805
-0.102366363471227
-0.102367756665649
-0.102369149860071
-0.102370543054492
-0.115264936248914
-0.115266329443336
-0.115267722637758
-0.102376115832179
-0.102377509026601
-0.115271902221023
-0.115273295415444
-0.115274688609866
-0.115276081804288
-0.11527747499871
-0.115278868193131
-0.115280261387553
-0.115281654581975
-0.115283047776397
-0.115284440970818
-0.11528583416524
-0.115287227359662
-0.115288620554083
-0.115290013748505
-0.115291406942927
-0.115292800137349
-0.12818719333177
-0.128188586526192
-0.128189979720614
-0.115298372915036
-0.115299766109457
-0.115301159303879
-0.115302552498301
-0.115303945692723
-0.115305338887144
-0.115306732081566
-0.115308125275988
-0.115309518470409
-0.128203911664831
-0.128205304859253
-0.128206698053675
-0.128208091248096
-0.128209484442518
-0.12821087763694
-0.128212270831362
-0.128213664025783
-0.128215057220205
-0.128216450414627
-0.128217843609048
-0.12821923680347
-0.115327629997892
-0.115329023192314
-0.115330416386735
-0.115331809581157
-0.115333202775579
-0.128227595970001
-0.128228989164422
-0.128230382358844
-0.128231775553266
-0.128233168747688
-0.128234561942109
-0.128235955136531
-0.128237348330953
-0.128238741525374
-0.128240134719796
-0.128241527914218
-0.12824292110864
-0.128244314303061
-0.128245707497483
-0.141140100691905
-0.128248493886327
-0.128249887080748
-0.12825128027517
-0.128252673469592
-0.128254066664013
-0.128255459858435
-0.128256853052857
-0.128258246247279
-0.1282596394417
-0.128261032636122
-0.128262425830544
-0.128263819024966
-0.128265212219387
-0.128266605413809
-0.128267998608231
-0.128269391802653
-0.128270784997074
-0.115379178191496
-0.115380571385918
-0.115381964580339
-0.115383357774761
-0.102491750969183
-0.102493144163605
-0.102494537358026
-0.102495930552448
-0.10249732374687
-0.102498716941292
-0.102500110135713
-0.102501503330135
-0.102502896524557
-0.102504289718978
-0.1025056829134
-0.102507076107822
-0.102508469302244
-0.102509862496665
-0.102511255691087
-0.102512648885509
-0.102514042079931
-0.102515435274352
-0.102516828468774
-0.102518221663196
-0.0896266148576175
-0.0896280080520392
-0.0896294012464609
-0.0896307944408827
-0.0896321876353044
-0.0896335808297261
-0.0896349740241479
-0.0896363672185696
-0.0896377604129913
-0.0896391536074131
-0.0896405468018348
-0.0896419399962565
-0.0896433331906782
-0.0896447263851
-0.0896461195795217
-0.102540512773943
-0.102541905968365
-0.102543299162787
-0.102544692357209
-0.10254608555163
-0.102547478746052
-0.0896558719404738
-0.102550265134896
-0.102551658329317
-0.102553051523739
-0.102554444718161
-0.102555837912582
-0.102557231107004
-0.102558624301426
-0.102560017495848
-0.102561410690269
-0.102562803884691
-0.102564197079113
-0.102565590273535
-0.102566983467956
-0.102568376662378
-0.1025697698568
-0.102571163051222
-0.102572556245643
-0.102573949440065
-0.102575342634487
-0.0896837358289084
-0.0896851290233302
-0.0896865222177519
-0.0896879154121736
-0.0896893086065954
-0.0896907018010171
-0.0896920949954388
-0.0896934881898605
-0.0896948813842823
-0.089696274578704
-0.0896976677731257
-0.0896990609675475
-0.0897004541619692
-0.0897018473563909
-0.0897032405508126
-0.0897046337452344
-0.0897060269396561
-0.0897074201340778
-0.0897088133284996
-0.0897102065229213
-0.089711599717343
-0.0768199929117648
-0.0768213861061865
-0.0768227793006082
-0.07682417249503
-0.0897185656894517
-0.0897199588838734
-0.0768283520782951
-0.0768297452727169
-0.0768311384671386
-0.0768325316615603
-0.0768339248559821
-0.0768353180504038
-0.0768367112448255
-0.0768381044392473
-0.089732497633669
-0.0897338908280907
-0.0897352840225124
-0.0897366772169342
-0.0897380704113559
-0.0897394636057776
-0.0897408568001994
-0.0768492499946211
-0.0768506431890428
-0.0768520363834646
-0.0768534295778863
-0.076854822772308
-0.0768562159667297
-0.0768576091611515
-0.0768590023555732
-0.0768603955499949
-0.0768617887444167
-0.0768631819388384
-0.0768645751332601
-0.0768659683276819
-0.0768673615221036
-0.0768687547165253
-0.0768701479109471
-0.0768715411053688
-0.0768729342997905
-0.0768743274942122
-0.076875720688634
-0.0639841138830557
-0.0639855070774774
-0.0639869002718992
-0.0639882934663209
-0.0639896866607426
-0.0639910798551644
-0.0639924730495861
-0.0639938662440078
-0.0639952594384295
-0.0639966526328513
-0.051105045827273
-0.0511064390216947
-0.0511078322161165
-0.0511092254105382
-0.0511106186049599
-0.0511120117993817
-0.0511134049938034
-0.0511147981882251
-0.0511161913826469
-0.0511175845770686
-0.0382259777714903
-0.025334370965912
-0.0253357641603338
-0.0253371573547555
-0.0253385505491772
-0.025339943743599
-0.0253413369380207
-0.0253427301324424
-0.0253441233268642
-0.0253455165212859
-0.0253469097157076
-0.0124553029101293
-0.0124566961045511
-0.0124580892989728
-0.0124594824933945
-0.0124608756878163
-0.012462268882238
-0.0124636620766597
-0.0124650552710815
4.26551534496814E-4
4.25158340075079E-4
4.23765145653348E-4
0.0133153719512316
0.0133139787568099
0.0133125855623882
0.0262041923679664
0.0262027991735447
0.026201405979123
0.0262000127847012
0.0261986195902795
0.0390902263958578
0.0390888332014361
0.0390874400070143
0.0390860468125926
0.0390846536181709
0.0519762604237491
0.0519748672293274
0.0519734740349057
0.0519720808404839
0.0519706876460622
0.0519692944516405
0.0519679012572187
0.064859508062797
0.0648581148683753
0.0777497216739536
0.0777483284795318
0.0777469352851101
0.0777455420906884
0.0777441488962666
0.0777427557018449
0.0777413625074232
0.0777399693130014
0.0777385761185797
0.077737182924158
0.0777357897297362
0.0648413965353145
0.0648400033408928
0.064838610146471
0.0648372169520493
0.0648358237576276
0.0648344305632059
0.0648330373687841
0.0648316441743624
0.0777232509799407
0.0777218577855189
0.0648274645910972
0.0648260713966755
0.0648246782022538
0.064823285007832
0.0648218918134103
0.0648204986189886
0.0648191054245668
0.0648177122301451
0.0648163190357234
0.0648149258413016
0.0648135326468799
0.0648121394524582
0.0648107462580365
0.0648093530636147
0.064807959869193
0.0648065666747713
0.0648051734803495
0.0648037802859278
0.0776953870915061
0.0776939938970843
0.0776926007026626
0.0776912075082409
0.0776898143138191
0.0776884211193974
0.0776870279249757
0.077685634730554
0.0776842415361322
0.0776828483417105
0.0776814551472888
0.077680061952867
0.0776786687584453
0.0776772755640236
0.0776758823696019
0.0776744891751801
0.0776730959807584
0.0776717027863366
0.0776703095919149
0.0776689163974932
0.0776675232030715
0.0905591300086497
0.090557736814228
0.0905563436198063
0.0905549504253845
0.0905535572309628
0.0905521640365411
0.0905507708421193
0.0905493776476976
0.0905479844532759
0.103439591258854
0.103438198064432
0.103436804870011
0.103435411675589
0.103434018481167
0.103432625286746
0.103431232092324
0.103429838897902
0.10342844570348
0.103427052509059
0.103425659314637
0.116317266120215
0.129208872925793
0.129207479731372
0.12920608653695
0.129204693342528
0.129203300148106
0.129201906953685
0.129200513759263
0.129199120564841
0.12919772737042
0.129196334175998
0.129194940981576
0.129193547787154
0.129192154592733
0.129190761398311
0.129189368203889
0.129187975009467
0.129186581815046
0.129185188620624
0.129183795426202
0.129182402231781
0.142074009037359
0.142072615842937
0.154964222648515
0.154962829454094
0.154961436259672
0.15496004306525
0.154958649870828
0.154957256676407
0.154955863481985
0.154954470287563
0.167846077093141
0.16784468389872
0.167843290704298
0.167841897509876
0.180733504315455
0.180732111121033
0.180730717926611
0.180729324732189
0.180727931537768
0.193619538343346
0.193618145148924
0.206509751954502
0.219401358760081
0.219399965565659
0.219398572371237
0.219397179176816
0.219395785982394
0.219394392787972
0.21939299959355
0.232284606399129
0.232283213204707
0.232281820010285
0.245173426815863
0.245172033621442
0.24517064042702
0.245169247232598
0.258060854038177
0.258059460843755
0.258058067649333
0.258056674454911
0.25805528126049
0.270946888066068
0.283838494871646
0.283837101677224
0.296728708482803
0.296727315288381
0.296725922093959
0.309617528899537
0.309616135705116
0.309614742510694
0.309613349316272
0.309611956121851
0.309610562927429
0.309609169733007
0.322500776538585
0.322499383344164
0.322497990149742
0.32249659695532
0.322495203760898
0.322493810566477
0.322492417372055
0.322491024177633
0.335382630983212
0.33538123778879
0.335379844594368
0.335378451399946
0.335377058205525
0.335375665011103
0.335374271816681
0.335372878622259
0.335371485427838
0.348263092233416
0.348261699038994
0.348260305844572
0.348258912650151
0.335364519455729
0.335363126261307
0.335361733066886
0.335360339872464
0.335358946678042
0.33535755348362
0.335356160289199
0.335354767094777
0.348246373900355
0.348244980705933
0.348243587511512
0.34824219431709
0.335347801122668
0.335346407928247
0.335345014733825
0.335343621539403
0.335342228344981
0.32244783515056
0.322446441956138
0.322445048761716
0.322443655567294
0.322442262372873
0.309547869178451
0.309546475984029
0.309545082789607
0.309543689595186
0.309542296400764
0.296647903206342
0.309539510011921
0.309538116817499
0.309536723623077
0.309535330428655
0.309533937234234
0.296639544039812
0.29663815084539
0.296636757650968
0.296635364456547
0.283740971262125
0.283739578067703
0.283738184873282
0.28373679167886
0.283735398484438
0.270841005290016
0.270839612095595
0.270838218901173
0.270836825706751
0.270835432512329
0.270834039317908
0.270832646123486
0.270831252929064
0.270829859734643
0.257935466540221
0.245041073345799
0.232146680151377
0.219252286956956
0.219250893762534
0.219249500568112
0.21924810737369
0.232139714179269
0.232138320984847
0.232136927790425
0.232135534596003
0.232134141401582
0.23213274820716
0.219238355012738
0.219236961818317
0.219235568623895
0.219234175429473
0.206339782235051
0.20633838904063
0.219229995846208
0.219228602651786
0.219227209457364
0.193439816262943
0.180545423068521
0.154758029874099
0.128970636679678
0.116076243485256
0.103181850290834
0.103180457096412
0.103179063901991
0.103177670707569
0.116069277513147
0.116067884318725
0.116066491124304
0.116065097929882
0.11606370473546
0.128955311541038
0.128953918346617
0.128952525152195
0.141844131957773
0.141842738763352
0.12894834556893
0.116053952374508
0.103159559180086
0.0902651659856646
0.0773707727912429
0.0644763795968212
0.0515819864023994
0.0515805932079777
0.038686200013556
0.0386848068191343
0.0257904136247125
0.0257890204302908
0.0257876272358691
0.0257862340414473
0.0257848408470256
0.0257834476526039
0.0257820544581821
0.0128876612637604
-6.73193066131304E-6
-8.12512508304407E-6
-9.51831950477509E-6
-0.0129039115139265
-0.0129053047083482
-1.36979027699682E-5
-1.50910971916957E-5
-1.64842916134268E-5
-1.78774860351578E-5
-1.92706804568853E-5
-2.06638748786164E-5
-2.20570693003509E-5
-2.34502637220749E-5
-2.48434581438094E-5
-2.62366525655405E-5
-0.0129206298469873
-0.012922023041409
-0.0258164162358307
-0.0258178094302525
-0.0258192026246742
-0.0129275958190959
-3.59890135176507E-5
0.0128556177920606
0.0128542245976389
0.0128528314032172
0.0257444382087954
0.0257430450143737
0.025741651819952
0.0386332586255302
0.0386318654311085
0.0386304722366868
0.025736079042265
0.0257346858478433
0.0257332926534216
0.0257318994589999
0.0386235062645781
0.0386221130701564
0.0386207198757347
0.0257263266813129
0.0257249334868912
0.0257235402924695
0.0128291470980477
0.025720753903626
0.0257193607092043
0.0257179675147826
0.0128235743203608
0.0128221811259391
0.0128207879315174
0.0128193947370956
0.0128180015426739
0.0128166083482522
0.0128152151538304
0.0128138219594087
-8.05712350130192E-5
-8.19644294347503E-5
-8.33576238564778E-5
-0.0129777508182782
-0.0129791440126999
-0.0129805372071217
-0.0129819304015434
-0.0258763235959651
-0.0258777167903869
-0.0258791099848086
-0.0129875031792303
-0.0129888963736521
-0.0129902895680738
-0.0258846827624955
-0.0258860759569172
-0.025887469151339
-0.0258888623457607
-0.0258902555401824
-0.0258916487346042
-0.0387860419290259
-0.0387874351234476
-0.0387888283178694
-0.0387902215122911
-0.0387916147067128
-0.0387930079011345
-0.0516874010955563
-0.051688794289978
-0.0516901874843997
-0.0516915806788215
-0.0516929738732432
-0.0516943670676649
-0.0516957602620867
-0.0516971534565084
-0.0516985466509301
-0.0516999398453518
-0.0645943330397736
-0.0645957262341953
-0.064597119428617
-0.0645985126230388
-0.0645999058174605
-0.0646012990118822
-0.064602692206304
-0.0774970854007257
-0.0774984785951474
-0.0774998717895691
-0.0775012649839909
-0.0775026581784126
-0.0775040513728343
-0.0903984445672561
-0.0903998377616778
-0.0904012309560995
-0.0775096241505213
-0.077511017344943
-0.0775124105393647
-0.0775138037337865
-0.0904081969282082
-0.0904095901226299
-0.0904109833170516
-0.0904123765114734
-0.0904137697058951
-0.103308162900317
-0.103309556094739
-0.10331094928916
-0.103312342483582
-0.103313735678004
-0.103315128872425
-0.103316522066847
-0.116210915261269
-0.116212308455691
-0.116213701650112
-0.116215094844534
-0.116216488038956
-0.103324881233378
-0.103326274427799
-0.116220667622221
-0.116222060816643
-0.116223454011065
-0.116224847205486
-0.116226240399908
-0.11622763359433
-0.116229026788751
-0.129123419983173
-0.129124813177595
-0.129126206372017
-0.129127599566438
-0.12912899276086
-0.129130385955282
-0.129131779149704
-0.129133172344125
-0.129134565538547
-0.142028958732969
-0.14203035192739
-0.142031745121812
-0.129140138316234
-0.129141531510656
-0.142035924705077
-0.142037317899499
-0.142038711093921
-0.142040104288343
-0.142041497482764
-0.142042890677186
-0.142044283871608
-0.142045677066029
-0.154940070260451
-0.154941463454873
-0.154942856649295
-0.154944249843716
-0.154945643038138
-0.15494703623256
-0.154948429426982
-0.167842822621403
-0.167844215815825
-0.167845609010247
-0.167847002204669
-0.15495539539909
-0.167849788593512
-0.167851181787934
-0.167852574982355
-0.167853968176777
-0.167855361371199
-0.167856754565621
-0.167858147760042
-0.167859540954464
-0.167860934148886
-0.180755327343308
-0.180756720537729
-0.180758113732151
-0.180759506926573
-0.180760900120994
-0.180762293315416
-0.180763686509838
-0.18076507970426
-0.180766472898681
-0.193660866093103
-0.180769259287525
-0.180770652481947
-0.180772045676368
-0.18077343887079
-0.180774832065212
-0.180776225259634
-0.180777618454055
-0.180779011648477
-0.180780404842899
-0.18078179803732
-0.180783191231742
-0.180784584426164
-0.193678977620586
-0.193680370815007
-0.193681764009429
-0.193683157203851
-0.193684550398273
-0.193685943592694
-0.193687336787116
-0.206581729981538
-0.20658312317596
-0.193691516370381
-0.193692909564803
-0.193694302759225
-0.193695695953646
-0.193697089148068
-0.19369848234249
-0.193699875536912
-0.193701268731333
-0.193702661925755
-0.193704055120177
-0.193705448314599
-0.19370684150902
-0.193708234703442
-0.193709627897864
-0.193711021092285
-0.206605414286707
-0.206606807481129
-0.206608200675551
-0.206609593869972
-0.206610987064394
-0.206612380258816
-0.193720773453238
-0.193722166647659
-0.206616559842081
-0.206617953036503
-0.206619346230924
-0.206620739425346
-0.206622132619768
-0.20662352581419
-0.219517919008611
-0.219519312203033
-0.219520705397455
-0.232415098591877
-0.232416491786298
-0.23241788498072
-0.232419278175142
-0.232420671369563
-0.232422064563985
-0.245316457758407
-0.245317850952829
-0.24531924414725
-0.232427637341672
-0.232429030536094
-0.232430423730516
-0.232431816924937
-0.232433210119359
-0.232434603313781
-0.232435996508203
-0.245330389702624
-0.245331782897046
-0.245333176091468
-0.245334569285889
-0.245335962480311
-0.258230355674733
-0.258231748869155
-0.258233142063576
-0.258234535257998
-0.25823592845242
-0.258237321646842
-0.258238714841263
-0.258240108035685
-0.258241501230107
-0.245349894424529
-0.24535128761895
-0.258245680813372
-0.258247074007794
-0.258248467202215
-0.258249860396637
-0.258251253591059
-0.258252646785481
-0.258254039979902
-0.258255433174324
-0.258256826368746
-0.271151219563168
-0.271152612757589
-0.271154005952011
-0.271155399146433
-0.271156792340854
-0.271158185535276
-0.271159578729698
-0.27116097192412
-0.271162365118541
-0.271163758312963
-0.258272151507385
-0.258273544701807
-0.258274937896228
-0.27116933109065
-0.271170724285072
-0.271172117479493
-0.271173510673915
-0.271174903868337
-0.271176297062759
-0.28407069025718
-0.284072083451602
-0.284073476646024
-0.284074869840446
-0.284076263034867
-0.284077656229289
-0.296972049423711
-0.296973442618133
-0.296974835812554
-0.296976229006976
-0.296977622201398
-0.296979015395819
-0.296980408590241
-0.296981801784663
-0.296983194979085
-0.296984588173506
-0.296985981367928
-0.29698737456235
-0.296988767756772
-0.296990160951193
-0.296991554145615
-0.296992947340037
-0.296994340534459
-0.29699573372888
-0.296997126923302
-0.296998520117724
-0.296999913312145
-0.297001306506567
-0.297002699700989
-0.309897092895411
-0.309898486089832
-0.297006879284254
-0.297008272478676
-0.297009665673098
-0.297011058867519
-0.297012452061941
-0.297013845256363
-0.297015238450784
-0.297016631645206
-0.284125024839628
-0.28412641803405
-0.284127811228471
-0.284129204422893
-0.284130597617315
-0.284131990811737
-0.284133384006158
-0.28413477720058
-0.284136170395002
-0.284137563589423
-0.284138956783845
-0.284140349978267
-0.284141743172689
-0.27125013636711
-0.271251529561532
-0.271252922755954
-0.271254315950376
-0.271255709144797
-0.271257102339219
-0.271258495533641
-0.271259888728062
-0.271261281922484
-0.271262675116906
-0.271264068311328
-0.271265461505749
-0.271266854700171
-0.271268247894593
-0.284162641089015
-0.284164034283436
-0.284165427477858
-0.28416682067228
-0.284168213866702
-0.284169607061123
-0.284171000255545
-0.271279393449967
-0.271280786644388
-0.27128217983881
-0.271283573033232
-0.271284966227654
-0.271286359422075
-0.284180752616497
-0.284182145810919
-0.284183539005341
-0.284184932199762
-0.284186325394184
-0.284187718588606
-0.284189111783028
-0.284190504977449
-0.284191898171871
-0.284193291366293
-0.284194684560714
-0.284196077755136
-0.284197470949558
-0.28419886414398
-0.271307257338401
-0.271308650532823
-0.271310043727245
-0.271311436921666
-0.271312830116088
-0.27131422331051
-0.271315616504932
-0.271317009699353
-0.271318402893775
-0.271319796088197
-0.271321189282619
-0.27132258247704
-0.271323975671462
-0.271325368865884
-0.271326762060306
-0.271328155254727
-0.271329548449149
-0.271330941643571
-0.271332334837992
-0.271333728032414
-0.271335121226836
-0.258443514421258
-0.258444907615679
-0.258446300810101
-0.258447694004523
-0.271342087198945
-0.271343480393366
-0.271344873587788
-0.27134626678221
-0.271347659976631
-0.284242053171053
-0.284243446365475
-0.284244839559897
-0.297139232754318
-0.29714062594874
-0.297142019143162
-0.297143412337584
-0.297144805532005
-0.297146198726427
-0.297147591920849
-0.297148985115271
-0.297150378309692
-0.284258771504114
-0.284260164698536
-0.284261557892957
-0.284262951087379
-0.284264344281801
-0.297158737476223
-0.297160130670644
-0.297161523865066
-0.297162917059488
-0.29716431025391
-0.284272703448331
-0.284274096642753
-0.284275489837175
-0.284276883031596
-0.284278276226018
-0.28427966942044
-0.284281062614862
-0.284282455809283
-0.284283849003705
-0.284285242198127
-0.284286635392549
-0.27139502858697
-0.271396421781392
-0.271397814975814
-0.271399208170236
-0.271400601364657
-0.271401994559079
-0.271403387753501
-0.271404780947922
-0.271406174142344
-0.271407567336766
-0.258515960531188
-0.258517353725609
-0.258518746920031
-0.258520140114453
-0.258521533308875
-0.258522926503296
-0.258524319697718
-0.25852571289214
-0.258527106086561
-0.258528499280983
-0.245636892475405
-0.245638285669827
-0.258532678864248
-0.25853407205867
-0.258535465253092
-0.258536858447514
-0.258538251641935
-0.258539644836357
-0.258541038030779
-0.2585424312252
-0.258543824419622
-0.258545217614044
-0.258546610808466
-0.258548004002887
-0.258549397197309
-0.258550790391731
-0.258552183586153
-0.258553576780574
-0.258554969974996
-0.258556363169418
-0.25855775636384
-0.245666149558261
-0.245667542752683
-0.232775935947105
-0.232777329141526
-0.232778722335948
-0.23278011553037
-0.232781508724792
-0.232782901919213
-0.232784295113635
-0.232785688308057
-0.232787081502479
-0.2327884746969
-0.232789867891322
-0.232791261085744
-0.232792654280165
-0.232794047474587
-0.232795440669009
-0.232796833863431
-0.232798227057852
-0.232799620252274
-0.232801013446696
-0.219909406641118
-0.207017799835539
-0.207019193029961
-0.207020586224383
-0.207021979418805
-0.207023372613226
-0.207024765807648
-0.20702615900207
-0.207027552196491
-0.207028945390913
-0.207030338585335
-0.207031731779757
-0.207033124974178
-0.2070345181686
-0.207035911363022
-0.207037304557444
-0.207038697751865
-0.207040090946287
-0.207041484140709
-0.20704287733513
-0.207044270529552
-0.194152663723974
-0.181261056918396
-0.181262450112817
-0.181263843307239
-0.181265236501661
-0.181266629696083
-0.181268022890504
-0.181269416084926
-0.181270809279348
-0.18127220247377
-0.181273595668191
-0.181274988862613
-0.181276382057035
-0.181277775251456
-0.181279168445878
-0.1812805616403
-0.181281954834722
-0.181283348029143
-0.181284741223565
-0.181286134417987
-0.168394527612409
-0.16839592080683
-0.168397314001252
-0.168398707195674
-0.168400100390095
-0.168401493584517
-0.168402886778939
-0.168404279973361
-0.168405673167782
-0.168407066362204
-0.168408459556626
-0.168409852751048
-0.168411245945469
-0.155519639139891
-0.155521032334313
-0.155522425528735
-0.155523818723156
-0.155525211917578
-0.155526605112
-0.155527998306421
-0.155529391500843
-0.142637784695265
-0.142639177889687
-0.142640571084108
-0.14264196427853
-0.129750357472952
-0.129751750667374
-0.129753143861795
-0.129754537056217
-0.129755930250639
-0.12975732344506
-0.142651716639482
-0.142653109833904
-0.142654503028326
-0.142655896222747
-0.142657289417169
-0.142658682611591
-0.142660075806013
-0.142661469000434
-0.142662862194856
-0.142664255389278
-0.142665648583699
-0.129774041778121
-0.116882434972543
-0.116883828166965
-0.116885221361386
-0.116886614555808
-0.11688800775023
-0.116889400944652
-0.116890794139073
-0.116892187333495
-0.104000580527917
-0.104001973722339
-0.10400336691676
-0.104004760111182
-0.104006153305604
-0.104007546500025
-0.0911159396944472
-0.0911173328888689
-0.0911187260832906
-0.0911201192777124
-0.0911215124721341
-0.0782299056665558
-0.0653382988609776
-0.0653396920553993
-0.065341085249821
-0.0653424784442427
-0.0653438716386645
-0.0524522648330862
-0.0524536580275079
-0.0524550512219297
-0.0524564444163514
-0.0524578376107731
-0.0395662308051949
-0.0395676239996166
-0.0395690171940383
-0.0395704103884601
-0.0395718035828818
-0.0266801967773035
-0.0266815899717252
-0.026682983166147
-0.0266843763605687
-0.0266857695549904
-0.0266871627494122
-0.0137955559438339
-0.0137969491382556
-0.0137983423326774
-0.0137997355270991
-0.0138011287215208
-0.0138025219159425
-0.0138039151103643
-0.013805308304786
-9.13701499207742E-4
-9.15094693629473E-4
-9.16487888051204E-4
-9.17881082472932E-4
-9.19274276894663E-4
0.0119723325286836
0.0119709393342619
0.0119695461398401
0.0119681529454184
0.0119667597509967
0.024858366556575
0.0248569733621532
0.0377485801677315
0.0377471869733098
0.037745793778888
0.0377444005844663
0.0506360073900446
0.0506346141956228
0.0506332210012011
0.0506318278067794
0.0635234346123576
0.0635220414179359
0.0635206482235142
0.0635192550290924
0.0764108618346707
0.076409468640249
0.0764080754458273
0.0764066822514055
0.0892982890569838
0.0892968958625621
0.0892955026681403
0.0892941094737186
0.102185716279297
0.115077323084875
0.115075929890453
0.127967536696032
0.12796614350161
0.127964750307188
0.140856357112767
0.140854963918345
0.153746570723923
0.153745177529501
0.16663678433508
0.166635391140658
0.179526997946236
0.179525604751814
0.179524211557393
0.192415818362971
0.192414425168549
0.205306031974127
0.205304638779706
0.205303245585284
0.205301852390862
0.218193459196441
0.231085066002019
0.231083672807597
0.231082279613175
0.243973886418754
0.243972493224332
0.24397110002991
0.243969706835488
0.256861313641067
0.256859920446645
0.256858527252223
0.256857134057802
0.25685574086338
0.256854347668958
0.269745954474536
0.269744561280115
0.269743168085693
0.269741774891271
0.269740381696849
0.269738988502428
0.269737595308006
0.269736202113584
0.282627808919163
0.282626415724741
0.282625022530319
0.282623629335897
0.282622236141476
0.282620842947054
0.282619449752632
0.28261805655821
0.282616663363789
0.282615270169367
0.282613876974945
0.282612483780523
0.282611090586102
0.28260969739168
0.282608304197258
0.282606911002837
0.282605517808415
0.282604124613993
0.282602731419571
0.28260133822515
0.282599945030728
0.282598551836306
0.282597158641884
0.282595765447463
0.282594372253041
0.282592979058619
0.282591585864197
0.282590192669776
0.282588799475354
0.282587406280932
0.282586013086511
0.282584619892089
0.269690226697667
0.269688833503245
0.269687440308824
0.269686047114402
0.26968465391998
0.256790260725558
0.256788867531137
0.256787474336715
0.256786081142293
0.269677687947872
0.26967629475345
0.256781901559028
0.256780508364606
0.256779115170185
0.243884721975763
0.243883328781341
0.230988935586919
0.230987542392498
0.230986149198076
0.230984756003654
0.230983362809232
0.230981969614811
0.230980576420389
0.230979183225967
0.218084790031546
0.218083396837124
0.205189003642702
0.20518761044828
0.205186217253859
0.192291824059437
0.205183430865015
0.205182037670593
0.205180644476172
0.20517925128175
0.192284858087328
0.192283464892907
0.192282071698485
0.192280678504063
0.192279285309641
0.19227789211522
0.179383498920798
0.179382105726376
0.179380712531954
0.179379319337533
0.179377926143111
0.166483532948689
0.166482139754268
0.166480746559846
0.166479353365424
0.166477960171002
0.153583566976581
0.166475173782159
0.166473780587737
0.166472387393315
0.153577994198894
0.153576601004472
0.15357520781005
0.153573814615628
0.140679421421207
0.140678028226785
0.140676635032363
0.127782241837942
0.12778084864352
0.127779455449098
0.127778062254676
0.127776669060255
0.114882275865833
0.114880882671411
0.114879489476989
0.114878096282568
0.114876703088146
0.114875309893724
0.114873916699303
0.114872523504881
0.114871130310459
0.101976737116037
0.101975343921616
0.101973950727194
0.101972557532772
0.10197116433835
0.101969771143929
0.101968377949507
0.0890739847550852
0.0890725915606635
0.0890711983662418
0.08906980517182
0.0890684119773983
0.0890670187829766
0.0890656255885549
0.0890642323941331
0.0890628391997114
0.0761684460052897
0.0761670528108679
0.0890586596164462
0.0890572664220245
0.0890558732276027
0.076161480033181
0.0761600868387593
0.0761586936443375
0.0761573004499158
0.0632629072554941
0.0632615140610723
0.0632601208666506
0.0632587276722289
0.0632573344778072
0.0503629412833854
0.0503615480889637
0.050360154894542
0.0503587617001202
0.0374643685056985
0.0374629753112768
0.0374615821168551
0.0245671889224333
0.0374587957280116
0.0374574025335899
0.0374560093391681
0.0374546161447464
0.0245602229503247
0.0245588297559029
0.0245574365614812
0.0245560433670595
0.0245546501726377
0.024553256978216
0.0116588637837943
0.0116574705893726
0.0116560773949508
0.0116546842005291
0.0116532910061074
0.0116518978116856
0.0116505046172639
0.0116491114228422
0.0116477182284204
-0.00124667496600128
-0.00124806816042302
0.0116435386451553
0.0116421454507335
0.0116407522563118
0.0116393590618901
0.0116379658674683
0.0116365726730466
0.0116351794786249
-0.00125921371579686
-0.00126060691021859
-0.00126200010464032
-0.014156393299062
-0.0141577864934838
-0.0141591796879055
-0.0141605728823272
-0.027054966076749
-0.0270563592711707
-0.0270577524655924
-0.0270591456600142
-0.0399535388544359
-0.0399549320488576
-0.0399563252432794
-0.0270647184377011
-0.0399591116321228
-0.0399605048265445
-0.0399618980209663
-0.039963291215388
-0.0528576844098097
-0.0528590776042315
-0.0528604707986532
-0.0528618639930749
-0.0528632571874967
-0.0657576503819184
-0.0657590435763401
-0.0657604367707618
-0.0657618299651836
-0.0786562231596053
-0.078657616354027
-0.0786590095484488
-0.0786604027428705
-0.0915547959372922
-0.091556189131714
-0.0915575823261357
-0.0786659755205574
-0.0786673687149791
-0.0915617619094009
-0.0915631551038226
-0.0915645482982443
-0.0915659414926661
-0.0915673346870878
-0.0915687278815095
-0.104463121075931
-0.104464514270353
-0.104465907464775
-0.117360300659196
-0.117361693853618
-0.11736308704804
-0.117364480242462
-0.117365873436883
-0.117367266631305
-0.117368659825727
-0.130263053020149
-0.13026444621457
-0.130265839408992
-0.117374232603414
-0.117375625797835
-0.117377018992257
-0.117378412186679
-0.117379805381101
-0.117381198575522
-0.130275591769944
-0.130276984964366
-0.130278378158788
-0.130279771353209
-0.130281164547631
-0.130282557742053
-0.130283950936475
-0.143178344130896
-0.143179737325318
-0.14318113051974
-0.143182523714161
-0.143183916908583
-0.143185310103005
-0.143186703297427
-0.156081096491848
-0.14318948968627
-0.143190882880692
-0.143192276075114
-0.143193669269535
-0.143195062463957
-0.143196455658379
-0.1431978488528
-0.143199242047222
-0.156093635241644
-0.156095028436066
-0.156096421630487
-0.156097814824909
-0.156099208019331
-0.156100601213753
-0.156101994408174
-0.168996387602596
-0.168997780797018
-0.168999173991439
-0.169000567185861
-0.169001960380283
-0.169003353574705
-0.169004746769126
-0.169006139963548
-0.18190053315797
-0.181901926352392
-0.181903319546813
-0.181904712741235
-0.181906105935657
-0.181907499130079
-0.1819088923245
-0.181910285518922
-0.181911678713344
-0.194806071907765
-0.194807465102187
-0.194808858296609
-0.194810251491031
-0.194811644685452
-0.194813037879874
-0.207707431074296
-0.207708824268718
-0.207710217463139
-0.194818610657561
-0.207713003851983
-0.207714397046405
-0.207715790240826
-0.207717183435248
-0.20771857662967
-0.207719969824091
-0.207721363018513
-0.207722756212935
-0.207724149407357
-0.220618542601778
-0.2206199357962
-0.220621328990622
-0.220622722185044
-0.220624115379465
-0.220625508573887
-0.220626901768309
-0.22062829496273
-0.233522688157152
-0.233524081351574
-0.233525474545996
-0.220633867740417
-0.220635260934839
-0.220636654129261
-0.220638047323683
-0.220639440518104
-0.220640833712526
-0.220642226906948
-0.233536620101369
-0.233538013295791
-0.233539406490213
-0.233540799684635
-0.233542192879056
-0.233543586073478
-0.2335449792679
-0.233546372462322
-0.233547765656743
-0.233549158851165
-0.233550552045587
-0.233551945240008
-0.23355333843443
-0.233554731628852
-0.233556124823274
-0.233557518017695
-0.233558911212117
-0.233560304406539
-0.246454697600961
-0.259349090795382
-0.272243483989804
-0.285137877184226
-0.310925270378648
-0.336712663573069
-0.349607056767491
-0.362501449961913
-0.349609843156334
-0.336718236350756
-0.323826629545178
-0.2980420227396
-0.272257415934021
-0.272258809128443
-0.259367202322865
-0.272261595517287
-0.272262988711708
-0.25937138190613
-0.272265775100552
-0.272267168294973
-0.272268561489395
-0.272269954683817
-0.272271347878239
-0.28516574107266
-0.285167134267082
-0.285168527461504
-0.285169920655926
-0.272278313850347
-0.272279707044769
-0.272281100239191
-0.272282493433612
-0.285176886628034
-0.285178279822456
-0.285179673016878
-0.285181066211299
-0.285182459405721
-0.285183852600143
-0.285185245794565
-0.272293638988986
-0.272295032183408
-0.28518942537783
-0.285190818572252
-0.285192211766673
-0.285193604961095
-0.272301998155517
-0.272303391349938
-0.27230478454436
-0.285199177738782
-0.285200570933204
-0.285201964127625
-0.285203357322047
-0.285204750516469
-0.285206143710891
-0.285207536905312
-0.285208930099734
-0.285210323294156
-0.285211716488578
-0.285213109682999
-0.285214502877421
-0.285215896071843
-0.285217289266264
-0.285218682460686
-0.285220075655108
-0.28522146884953
-0.285222862043951
-0.285224255238373
-0.285225648432795
-0.298120041627217
-0.298121434821638
-0.29812282801606
-0.298124221210482
-0.298125614404903
-0.298127007599325
-0.298128400793747
-0.298129793988169
-0.28523818718259
-0.285239580377012
-0.285240973571434
-0.285242366765856
-0.272350759960277
-0.272352153154699
-0.272353546349121
-0.272354939543543
-0.272356332737964
-0.272357725932386
-0.272359119126808
-0.272360512321229
-0.272361905515651
-0.272363298710073
-0.285257691904495
-0.285259085098916
-0.285260478293338
-0.28526187148776
-0.285263264682182
-0.285264657876603
-0.285266051071025
-0.285267444265447
-0.285268837459868
-0.28527023065429
-0.285271623848712
-0.272380017043134
-0.272381410237555
-0.259489803431977
-0.259491196626399
-0.259492589820821
-0.259493983015242
-0.259495376209664
-0.259496769404086
-0.272391162598507
-0.272392555792929
-0.272393948987351
-0.272395342181773
-0.272396735376194
-0.272398128570616
-0.272399521765038
-0.27240091495946
-0.272402308153881
-0.272403701348303
-0.272405094542725
-0.272406487737146
-0.285300880931568
-0.27240927412599
-0.272410667320412
-0.272412060514833
-0.272413453709255
-0.272414846903677
-0.272416240098099
-0.27241763329252
-0.272419026486942
-0.285313419681364
-0.285314812875786
-0.285316206070207
-0.285317599264629
-0.285318992459051
-0.285320385653473
-0.285321778847894
-0.298216172042316
-0.298217565236738
-0.298218958431159
-0.298220351625581
-0.285328744820003
-0.285330138014425
-0.272438531208846
-0.259546924403268
-0.25954831759769
-0.259549710792112
-0.259551103986533
-0.259552497180955
-0.259553890375377
-0.272448283569798
-0.27244967676422
-0.285344069958642
-0.298238463153064
-0.311132856347485
-0.311134249541907
-0.311135642736329
-0.311137035930751
-0.298245429125172
-0.298246822319594
-0.298248215514016
-0.311142608708437
-0.311144001902859
-0.311145395097281
-0.298253788291703
-0.298255181486124
-0.285363574680546
-0.285364967874968
-0.28536636106939
-0.272474754263811
-0.272476147458233
-0.272477540652655
-0.272478933847077
-0.272480327041498
-0.27248172023592
-0.272483113430342
-0.272484506624763
-0.272485899819185
-0.272487293013607
-0.259595686208029
-0.25959707940245
-0.259598472596872
-0.259599865791294
-0.259601258985716
-0.259602652180137
-0.246711045374559
-0.246712438568981
-0.246713831763402
-0.246715224957824
-0.246716618152246
-0.246718011346668
-0.246719404541089
-0.246720797735511
-0.246722190929933
-0.246723584124355
-0.246724977318776
-0.246726370513198
-0.24672776370762
-0.246729156902042
-0.246730550096463
-0.246731943290885
-0.246733336485307
-0.246734729679728
-0.24673612287415
-0.246737516068572
-0.246738909262994
-0.233847302457415
-0.233848695651837
-0.233850088846259
-0.233851482040681
-0.233852875235102
-0.233854268429524
-0.233855661623946
-0.233857054818367
-0.233858448012789
-0.233859841207211
-0.233861234401633
-0.233862627596054
-0.233864020790476
-0.233865413984898
-0.23386680717932
-0.233868200373741
-0.233869593568163
-0.233870986762585
-0.233872379957006
-0.233873773151428
-0.23387516634585
-0.220983559540272
-0.220984952734693
-0.220986345929115
-0.220987739123537
-0.220989132317959
-0.22099052551238
-0.220991918706802
-0.220993311901224
-0.220994705095646
-0.220996098290067
-0.220997491484489
-0.220998884678911
-0.221000277873332
-0.221001671067754
-0.221003064262176
-0.221004457456598
-0.221005850651019
-0.221007243845441
-0.221008637039863
-0.221010030234285
-0.208118423428706
-0.195226816623128
-0.19522820981755
-0.195229603011971
-0.195230996206393
-0.195232389400815
-0.195233782595237
-0.195235175789658
-0.19523656898408
-0.195237962178502
-0.195239355372924
-0.195240748567345
-0.195242141761767
-0.195243534956189
-0.195244928150611
-0.195246321345032
-0.195247714539454
-0.195249107733876
-0.195250500928297
-0.195251894122719
-0.195253287317141
-0.182361680511563
-0.182363073705984
-0.182364466900406
-0.182365860094828
-0.18236725328925
-0.169475646483671
-0.169477039678093
-0.169478432872515
-0.169479826066936
-0.169481219261358
-0.16948261245578
-0.169484005650202
-0.169485398844623
-0.169486792039045
-0.169488185233467
-0.169489578427889
-0.16949097162231
-0.169492364816732
-0.156600758011154
-0.156602151205575
-0.156603544399997
-0.143711937594419
-0.143713330788841
-0.143714723983262
-0.143716117177684
-0.143717510372106
-0.143718903566528
-0.143720296760949
-0.143721689955371
-0.143723083149793
-0.143724476344215
-0.143725869538636
-0.143727262733058
-0.14372865592748
-0.143730049121901
-0.143731442316323
-0.143732835510745
-0.143734228705167
-0.143735621899588
-0.14373701509401
-0.143738408288432
-0.143739801482854
-0.130848194677275
-0.130849587871697
-0.117957981066119
-0.11795937426054
-0.117960767454962
-0.117962160649384
-0.117963553843806
-0.117964947038227
-0.117966340232649
-0.117967733427071
-0.117969126621493
-0.117970519815914
-0.117971913010336
-0.117973306204758
-0.11797469939918
-0.117976092593601
-0.117977485788023
-0.117978878982445
-0.105087272176866
-0.105088665371288
-0.10509005856571
-0.0921984517601316
-0.0921998449545534
-0.0922012381489751
-0.0922026313433968
-0.0922040245378185
-0.0922054177322403
-0.092206810926662
-0.0922082041210837
-0.0922095973155055
-0.0922109905099272
-0.0793193837043489
-0.0793207768987707
-0.0793221700931924
-0.0793235632876141
-0.0793249564820358
-0.0793263496764576
-0.0793277428708793
-0.079329136065301
-0.0793305292597228
-0.0793319224541445
-0.0793333156485662
-0.066441708842988
-0.0535501020374097
-0.0535514952318314
-0.0535528884262532
-0.0535542816206749
-0.0535556748150966
-0.0535570680095183
-0.0535584612039401
-0.0535598543983618
-0.0535612475927835
-0.0535626407872053
-0.053564033981627
-0.0535654271760487
-0.0535668203704705
-0.0406752135648922
-0.0406766067593139
-0.0406779999537357
-0.0406793931481574
-0.0406807863425791
-0.0406821795370008
-0.0277905727314226
-0.0148989659258443
-0.014900359120266
-0.0149017523146878
-0.0149031455091095
-0.0149045387035312
-0.014905931897953
-0.0149073250923747
-0.0149087182867964
-0.0149101114812181
-0.00201850467563988
-0.0020198978700616
-0.00202129106448334
-0.00202268425890507
-0.00202407745332679
0.0108675293522515
0.0108661361578297
0.010864742963408
0.0108633497689863
0.0237549565745645
0.0237535633801428
0.0237521701857211
0.0366437769912994
0.0495353837968776
0.0495339906024559
0.0495325974080342
0.0495312042136124
0.0495298110191907
0.049528417824769
0.0495270246303472
0.0495256314359255
0.0495242382415038
0.0495228450470821
0.0624144518526603
0.0753060586582386
0.0753046654638169
0.0881962722693951
0.0881948790749734
0.0881934858805517
0.10108509268613
0.101083699491708
0.101082306297286
0.113973913102865
0.126865519908443
0.139757126714021
0.1397557335196
0.152647340325178
0.152645947130756
0.152644553936334
0.165536160741913
0.178427767547491
0.178426374353069
0.178424981158647
0.191316587964226
0.191315194769804
0.191313801575382
0.191312408380961
0.204204015186539
0.204202621992117
0.217094228797695
0.217092835603274
0.229984442408852
0.22998304921443
0.242874656020008
0.255766262825587
0.255764869631165
0.255763476436743
0.268655083242322
0.2686536900479
0.281545296853478
0.281543903659056
0.294435510464635
0.294434117270213
0.294432724075791
0.307324330881369
0.307322937686948
0.307321544492526
0.307320151298104
0.320211758103682
0.320210364909261
0.320208971714839
0.320207578520417
0.333099185325996
0.333097792131574
0.333096398937152
0.34598800574273
0.358879612548309
0.358878219353887
0.358876826159465
0.358875432965043
0.358874039770622
0.3588726465762
0.358871253381778
0.358869860187357
0.358868466992935
0.358867073798513
0.358865680604091
0.35886428740967
0.358862894215248
0.358861501020826
0.371753107826404
0.371751714631983
0.371750321437561
0.371748928243139
0.371747535048717
0.371746141854296
0.384637748659874
0.384636355465452
0.384634962271031
0.384633569076609
0.384632175882187
0.384630782687765
0.384629389493344
0.384627996298922
0.3846266031045
0.384625209910078
0.384623816715657
0.384622423521235
0.384621030326813
0.384619637132392
0.38461824393797
0.384616850743548
0.384615457549126
0.384614064354705
0.384612671160283
0.371718277965861
0.371716884771439
0.384608491577018
0.384607098382596
0.384605705188174
0.384604311993753
0.384602918799331
0.384601525604909
0.384600132410487
0.371705739216066
0.371704346021644
0.371702952827222
0.3717015596328
0.358807166438379
0.358805773243957
0.358804380049535
0.345909986855113
0.345908593660692
0.34590720046627
0.345905807271848
0.345904414077427
0.333010020883005
0.333008627688583
0.345900234494161
0.34589884129974
0.345897448105318
0.345896054910896
0.333001661716474
0.333000268522053
0.320105875327631
0.320104482133209
0.320103088938788
0.320101695744366
0.320100302549944
0.320098909355522
0.307204516161101
0.307203122966679
0.307201729772257
0.307200336577835
0.307198943383414
0.307197550188992
0.29430315699457
0.294301763800148
0.294300370605727
0.294298977411305
0.294297584216883
0.294296191022462
0.29429479782804
0.281400404633618
0.281399011439196
0.281397618244775
0.281396225050353
0.281394831855931
0.281393438661509
0.281392045467088
0.268497652272666
0.268496259078244
0.268494865883823
0.268493472689401
0.255599079494979
0.255597686300557
0.255596293106136
0.242701899911714
0.242700506717292
0.25559211352287
0.255590720328449
0.255589327134027
0.242694933939605
0.242693540745183
0.242692147550762
0.24269075435634
0.242689361161918
0.242687967967497
0.229793574773075
0.229792181578653
0.229790788384231
0.22978939518981
0.229788001995388
0.216893608800966
0.216892215606544
0.216890822412123
0.216889429217701
0.216888036023279
0.203993642828858
0.203992249634436
0.216883856440014
0.216882463245592
0.216881070051171
0.216879676856749
0.203985283662327
0.203983890467905
0.203982497273484
0.203981104079062
0.20397971088464
0.203978317690218
0.191083924495797
0.191082531301375
0.191081138106953
0.178186744912532
0.17818535171811
0.178183958523688
0.178182565329266
0.178181172134845
0.165286778940423
0.165285385746001
0.165283992551579
0.178175599357158
0.178174206162736
0.178172812968314
0.165278419773893
0.165277026579471
0.165275633385049
0.165274240190627
0.165272846996206
0.165271453801784
0.165270060607362
0.16526866741294
0.165267274218519
0.165265881024097
0.152371487829675
0.152370094635254
0.152368701440832
0.15236730824641
0.152365915051988
0.152364521857567
0.152363128663145
0.139468735468723
0.152360342274301
0.15235894907988
0.152357555885458
0.152356162691036
0.152354769496614
0.152353376302193
0.139458983107771
0.139457589913349
0.139456196718928
0.139454803524506
0.139453410330084
0.139452017135662
0.126557623941241
0.126556230746819
0.126554837552397
0.126553444357975
0.126552051163554
0.113657657969132
0.11365626477471
0.113654871580289
0.113653478385867
0.126545085191445
0.126543691997023
0.113649298802602
0.11364790560818
0.113646512413758
0.113645119219336
0.113643726024915
0.100749332830493
0.100747939636071
0.100746546441649
0.100745153247228
0.100743760052806
0.100742366858384
0.0878479736639626
0.0878465804695408
0.0878451872751191
0.0878437940806974
0.0878424008862756
0.0749480076918539
0.0749466144974322
0.0749452213030105
0.0878368281085887
0.087835434914167
0.0878340417197453
0.0878326485253235
0.0749382553309018
0.0749368621364801
0.0749354689420583
0.0749340757476366
0.0749326825532149
0.0749312893587931
0.0620368961643714
0.0620355029699497
0.062034109775528
0.0620327165811062
0.0620313233866845
0.0491369301922628
0.049135536997841
0.0491341438034193
0.0491327506089976
0.0491313574145758
0.0491299642201541
0.0620215710257324
0.0620201778313107
0.0491257846368889
0.0491243914424672
0.0491229982480455
0.0491216050536237
0.049120211859202
0.0362258186647803
0.0362244254703585
0.0362230322759368
0.0362216390815151
0.0362202458870933
0.0233258526926716
0.0233244594982499
0.0233230663038282
0.0233216731094064
0.0233202799149847
0.010425886720563
0.0104244935261412
0.0104231003317195
0.0104217071372978
0.023313313942876
0.0233119207484543
0.0233105275540326
0.0233091343596109
0.0233077411651891
0.0233063479707674
0.0104119547763457
0.0104105615819239
0.0104091683875022
0.0104077751930805
0.0104063819986587
-0.00248801119576299
-0.00248940439018472
-0.00249079758460645
-0.00249219077902818
-0.00249358397344991
-0.00249497716787164
-0.00249637036229337
-0.0024977635567151
-0.0153921567511368
-0.0153935499455586
-0.00250194313998029
-0.00250333633440202
-0.00250472952882375
-0.0153991227232455
-0.0154005159176672
-0.0154019091120889
-0.0282963023065107
-0.0282976955009324
-0.0282990886953541
-0.0283004818897759
-0.0283018750841976
-0.0283032682786193
-0.0411976614730411
-0.0411990546674628
-0.0412004478618845
-0.0412018410563062
-0.041203234250728
-0.0412046274451497
-0.0412060206395714
-0.0412074138339932
-0.0541018070284149
-0.0412102002228366
-0.0412115934172584
-0.0412129866116801
-0.0412143798061018
-0.0412157730005236
-0.0412171661949453
-0.041218559389367
-0.0412199525837887
-0.0412213457782105
-0.0412227389726322
-0.0412241321670539
-0.0412255253614757
-0.0541199185558974
-0.0541213117503191
-0.0541227049447408
-0.0541240981391626
-0.0541254913335843
-0.054126884528006
-0.0541282777224278
-0.0670226709168495
-0.0670240641112712
-0.054132457305693
-0.0541338505001147
-0.0541352436945364
-0.0541366368889582
-0.0541380300833799
-0.0541394232778016
-0.0541408164722233
-0.0541422096666451
-0.0541436028610668
-0.0541449960554885
-0.0541463892499103
-0.067040782444332
-0.0670421756387537
-0.0670435688331755
-0.0670449620275972
-0.0670463552220189
-0.0670477484164407
-0.0670491416108624
-0.0670505348052841
-0.0670519279997058
-0.0670533211941276
-0.0541617143885493
-0.067056107582971
-0.0670575007773928
-0.0670588939718145
-0.0670602871662362
-0.067061680360658
-0.0670630735550797
-0.0670644667495014
-0.0670658599439231
-0.0670672531383449
-0.0670686463327666
-0.0670700395271883
-0.0670714327216101
-0.0670728259160318
-0.0670742191104535
-0.0670756123048753
-0.067077005499297
-0.0670783986937187
-0.0670797918881405
-0.0670811850825622
-0.0670825782769839
-0.0541909714714056
-0.0541923646658274
-0.0541937578602491
-0.0541951510546708
-0.0541965442490926
-0.0541979374435143
-0.054199330637936
-0.0542007238323577
-0.0670951170267795
-0.0670965102212012
-0.0670979034156229
-0.0670992966100447
-0.0671006898044664
-0.0671020829988881
-0.0671034761933099
-0.0671048693877316
-0.0671062625821533
-0.0671076557765751
-0.0671090489709968
-0.0671104421654185
-0.0671118353598403
-0.054220228554262
-0.0542216217486837
-0.0542230149431054
-0.0671174081375272
-0.0671188013319489
-0.0542271945263706
-0.0542285877207924
-0.0542299809152141
-0.0542313741096358
-0.0671257673040575
-0.0671271604984793
-0.067128553692901
-0.0671299468873227
-0.0671313400817445
-0.0671327332761662
-0.0671341264705879
-0.0671355196650097
-0.0671369128594314
-0.0671383060538531
-0.0671396992482748
-0.0671410924426966
-0.0542494856371183
-0.05425087883154
-0.0542522720259618
-0.0542536652203835
-0.0542550584148052
-0.054256451609227
-0.0542578448036487
-0.0542592379980704
-0.0542606311924922
-0.0542620243869139
-0.0542634175813356
-0.0542648107757573
-0.0671592039701791
-0.0671605971646008
-0.0671619903590225
-0.0671633835534443
-0.067164776747866
-0.0671661699422877
-0.0800605631367095
-0.0800619563311312
-0.0800633495255529
-0.0671717427199746
-0.0671731359143964
-0.0542815291088181
-0.0671759223032398
-0.0671773154976616
-0.0671787086920833
-0.067180101886505
-0.0671814950809268
-0.0671828882753485
-0.0671842814697702
-0.067185674664192
-0.0671870678586137
-0.0671884610530354
-0.0671898542474571
-0.0800842474418789
-0.0800856406363006
-0.0800870338307223
-0.0800884270251441
-0.0800898202195658
-0.0800912134139875
-0.0800926066084093
-0.067200999802831
-0.0672023929972527
-0.0672037861916744
-0.0672051793860962
-0.0672065725805179
-0.0672079657749396
-0.0672093589693614
-0.0672107521637831
-0.0672121453582048
-0.0672135385526265
-0.0672149317470483
-0.06721632494147
-0.0672177181358918
-0.0672191113303135
-0.0672205045247352
-0.0672218977191569
-0.0672232909135787
-0.0672246841080004
-0.0672260773024221
-0.0672274704968439
-0.0672288636912656
-0.0543372568856873
-0.054338650080109
-0.0543400432745308
-0.0543414364689525
-0.0543428296633742
-0.054344222857796
-0.0543456160522177
-0.0543470092466394
-0.0543484024410612
-0.0543497956354829
-0.0543511888299046
-0.0543525820243264
-0.0543539752187481
-0.0543553684131698
-0.0672497616075915
-0.0672511548020133
-0.067252547996435
-0.0672539411908567
-0.0672553343852785
-0.0672567275797002
-0.0672581207741219
-0.0543665139685437
-0.0543679071629654
-0.0543693003573871
-0.0543706935518088
-0.0543720867462306
-0.0543734799406523
-0.054374873135074
-0.0543762663294958
-0.0543776595239175
-0.0543790527183392
-0.054380445912761
-0.0543818391071827
-0.0543832323016044
-0.0543846254960262
-0.0543860186904479
-0.0543874118848696
-0.0543888050792913
-0.0543901982737131
-0.0414985914681348
-0.0414999846625565
-0.0415013778569783
-0.0286097710514
-0.0286111642458217
-0.0286125574402435
-0.0286139506346652
-0.0286153438290869
-0.0286167370235086
-0.0286181302179304
-0.0286195234123521
-0.0286209166067738
-0.0286223098011956
-0.0286237029956173
-0.028625096190039
-0.0286264893844608
-0.0286278825788825
-0.0286292757733042
-0.0286306689677259
-0.0286320621621477
-0.0286334553565694
-0.0157418485509911
-0.0157432417454129
-0.0157446349398346
-0.00285302813425633
-0.00285442132867806
-0.00285581452309979
-0.00285720771752152
-0.00285860091194325
-0.00285999410636498
-0.00286138730078671
-0.00286278049520844
-0.00286417368963017
-0.0028655668840519
-0.00286696007847363
-0.00286835327289536
-0.0157627464673171
-0.0157641396617388
-0.0157655328561606
-0.0157669260505823
-0.015768319245004
-0.0157697124394257
-0.0157711056338475
-0.0157724988282692
-0.0157738920226909
-0.00288228521711266
-0.0028836784115344
-0.00288507160595613
-0.00288646480037785
-0.00288785799479959
-0.00288925118922132
-0.00289064438364304
-0.0157850375780648
-0.0157864307724865
-0.0157878239669082
-0.00289621716132997
-0.0028976103557517
-0.00289900355017343
-0.00290039674459516
-0.00290178993901689
-0.00290318313343862
-0.00290457632786035
-0.00290596952228208
-0.00290736271670381
-0.00290875591112554
-0.00291014910554727
0.009981457700031
0.0228730645056093
0.0228716713111875
0.0228702781167658
0.0228688849223441
0.0357604917279224
0.0357590985335006
0.0357577053390789
0.0357563121446572
0.0357549189502354
0.0357535257558137
0.035752132561392
0.0357507393669702
0.0357493461725485
0.0357479529781268
0.035746559783705
0.0357451665892833
0.0357437733948616
0.0357423802004398
0.0357409870060181
0.0357395938115964
0.0357382006171747
0.0486298074227529
0.0486284142283312
0.0486270210339095
0.0486256278394877
0.048624234645066
0.0615158414506443
0.0615144482562225
0.0615130550618008
0.0615116618673791
0.0615102686729573
0.0615088754785356
0.0615074822841139
0.0615060890896922
0.0615046958952704
0.0615033027008487
0.061501909506427
0.0615005163120052
0.0614991231175835
0.0614977299231618
0.0614963367287401
0.0614949435343183
0.0743865503398966
0.0743851571454749
0.0743837639510531
0.0743823707566314
0.0743809775622097
0.0743795843677879
0.0743781911733662
0.0743767979789445
0.0743754047845228
0.087267011590101
0.0872656183956793
0.0872642252012576
0.0872628320068358
0.0872614388124141
0.0872600456179924
0.0872586524235706
0.0872572592291489
0.0872558660347272
0.0872544728403055
0.0872530796458837
0.087251686451462
0.10014329325704
0.100141900062619
0.100140506868197
0.113032113673775
0.113030720479353
0.113029327284932
0.11302793409051
0.113026540896088
0.113025147701666
0.113023754507245
0.113022361312823
0.113020968118401
0.113019574923979
0.113018181729558
0.113016788535136
0.113015395340714
0.113014002146293
0.113012608951871
0.113011215757449
0.113009822563027
0.113008429368606
0.125900036174184
0.125898642979762
0.12589724978534
0.125895856590919
0.125894463396497
0.125893070202075
0.125891677007654
0.125890283813232
0.12588889061881
0.125887497424388
0.125886104229967
0.138777711035545
0.138776317841123
0.138774924646701
0.13877353145228
0.138772138257858
0.138770745063436
0.138769351869015
0.138767958674593
0.138766565480171
0.138765172285749
0.151656779091328
0.151655385896906
0.151653992702484
0.151652599508062
0.151651206313641
0.151649813119219
0.151648419924797
0.151647026730375
0.151645633535954
0.151644240341532
0.15164284714711
0.164534453952689
0.164533060758267
0.164531667563845
0.164530274369423
0.164528881175002
0.16452748798058
0.164526094786158
0.164524701591736
0.177416308397315
0.177414915202893
0.190306522008471
0.20319812881405
0.203196735619628
0.203195342425206
0.216086949230784
0.216085556036363
0.216084162841941
0.228975769647519
0.228974376453097
0.228972983258676
0.228971590064254
0.241863196869832
0.24186180367541
0.254753410480989
0.254752017286567
0.267643624092145
0.267642230897724
0.280533837703302
0.28053244450888
0.293424051314458
0.293422658120037
0.306314264925615
0.319205871731193
0.319204478536771
0.31920308534235
0.319201692147928
0.319200298953506
0.332091905759085
0.332090512564663
0.332089119370241
0.344980726175819
0.344979332981398
0.344977939786976
0.344976546592554
0.357868153398132
0.357866760203711
0.357865367009289
0.357863973814867
0.357862580620445
0.370754187426024
0.370752794231602
0.37075140103718
0.383643007842759
0.396534614648337
0.396533221453915
0.396531828259493
0.396530435065072
0.39652904187065
0.396527648676228
0.396526255481806
0.396524862287385
0.396523469092963
0.396522075898541
0.39652068270412
0.396519289509698
0.396517896315276
0.396516503120854
0.396515109926433
0.396513716732011
0.396512323537589
0.396510930343167
0.396509537148746
0.396508143954324
0.409399750759902
0.40939835756548
0.409396964371059
0.409395571176637
0.409394177982215
0.409392784787794
0.409391391593372
0.39649699839895
0.396495605204528
0.396494212010107
0.396492818815685
0.396491425621263
0.396490032426842
0.39648863923242
0.383594246037998
0.383592852843576
0.383591459649155
0.383590066454733
0.370695673260311
0.370694280065889
0.370692886871468
0.383584493677046
0.383583100482624
0.370688707288202
0.370687314093781
0.370685920899359
0.357791527704937
0.357790134510516
0.357788741316094
0.357787348121672
0.35778595492725
0.344891561732829
0.344890168538407
0.344888775343985
0.344887382149563
0.331992988955142
0.33199159576072
0.331990202566298
0.319095809371876
0.319094416177455
0.319093022983033
0.319091629788611
0.33198323659419
0.319088843399768
0.319087450205346
0.319086057010924
0.306191663816503
0.306190270622081
0.306188877427659
0.293294484233237
0.293293091038816
0.293291697844394
0.280397304649972
0.280395911455551
0.280394518261129
0.280393125066707
0.280391731872285
0.280390338677864
0.267495945483442
0.26749455228902
0.267493159094598
0.267491765900177
0.254597372705755
0.267488979511333
0.254594586316912
0.25459319312249
0.254591799928068
0.254590406733646
0.241696013539225
0.241694620344803
0.241693227150381
0.228798833955959
0.228797440761538
0.228796047567116
0.228794654372694
0.228793261178272
0.228791867983851
0.228790474789429
0.228789081595007
0.228787688400586
0.215893295206164
0.215891902011742
0.21589050881732
0.215889115622899
0.228780722428477
0.228779329234055
0.215884936039633
0.215883542845212
0.21588214965079
0.215880756456368
0.215879363261947
0.202984970067525
0.202983576873103
0.202982183678681
0.20298079048426
0.190086397289838
0.190085004095416
0.190083610900994
0.177189217706573
0.177187824512151
0.177186431317729
0.164292038123307
0.164290644928886
0.164289251734464
0.164287858540042
0.151393465345621
0.164285072151199
0.164283678956777
0.164282285762355
0.164280892567934
0.151386499373512
0.15138510617909
0.151383712984668
0.138489319790247
0.138487926595825
0.138486533401403
0.138485140206982
0.13848374701256
0.138482353818138
0.138480960623716
0.125586567429295
0.125585174234873
0.125583781040451
0.125582387846029
0.125580994651608
0.125579601457186
0.112685208262764
0.125576815068343
0.125575421873921
0.125574028679499
0.112679635485077
0.112678242290656
0.112676849096234
0.112675455901812
0.0997810627073904
0.0997796695129687
0.0997782763185469
0.0997768831241252
0.0997754899297035
0.0868810967352817
0.08687970354086
0.0868783103464383
0.0868769171520165
0.0739825239575948
0.0739811307631731
0.0739797375687513
0.0739783443743296
0.0610839511799079
0.0739755579854862
0.0739741647910644
0.0739727715966427
0.073971378402221
0.0610769852077992
0.0610755920133775
0.0610741988189558
0.061072805624534
0.0610714124301123
0.0610700192356906
0.0610686260412689
0.0610672328468471
0.0610658396524254
0.0481714464580037
0.0481700532635819
0.0481686600691602
0.0481672668747385
0.0352728736803167
0.035271480485895
0.0352700872914733
0.0352686940970516
0.0481603009026298
0.0481589077082081
0.0481575145137864
0.0481561213193646
0.0481547281249429
0.0352603349305212
0.0352589417360994
0.0352575485416777
0.035256155347256
0.0223617621528342
0.0223603689584125
0.0223589757639908
0.00946458256956905
0.00946318937514733
0.0094617961807256
0.00946040298630386
-0.00343399020811786
-0.0034353834025396
-0.00343677659696132
-0.00343816979138306
-0.00343956298580479
0.00945204381977349
-0.00344234937464825
-0.00344374256906998
-0.0034451357634917
-0.00344652895791344
-0.0163409221523352
-0.0163423153467569
-0.0163437085411786
-0.0163451017356004
-0.0163464949300221
-0.0292408881244438
-0.0292422813188656
-0.0292436745132873
-0.029245067707709
-0.0292464609021307
-0.0292478540965525
-0.0292492472909742
-0.0292506404853959
-0.0421450336798177
-0.0421464268742394
-0.0421478200686611
-0.0292562132630829
-0.0292576064575046
-0.0292589996519263
-0.029260392846348
-0.0292617860407698
-0.0292631792351915
-0.0292645724296132
-0.042158965624035
-0.0421603588184567
-0.0421617520128784
-0.0421631452073002
-0.0421645384017219
-0.0421659315961436
-0.0421673247905653
-0.0421687179849871
-0.0421701111794088
-0.0550645043738305
-0.0550658975682523
-0.055067290762674
-0.0550686839570957
-0.0679630771515175
-0.0550714703459392
-0.0550728635403609
-0.0550742567347826
-0.0550756499292044
-0.0679700431236261
-0.0679714363180478
-0.0679728295124696
-0.0679742227068913
-0.080868615901313
-0.0808700090957348
-0.0808714022901565
-0.0808727954845782
-0.080874188679
-0.0937685818734217
-0.0937699750678434
-0.0937713682622651
-0.106665761456687
-0.106667154651109
-0.10666854784553
-0.106669941039952
-0.106671334234374
-0.106672727428796
-0.106674120623217
-0.106675513817639
-0.106676907012061
-0.106678300206482
-0.106679693400904
-0.119574086595326
-0.119575479789748
-0.119576872984169
-0.119578266178591
-0.119579659373013
-0.119581052567435
-0.132475445761856
-0.132476838956278
-0.1324782321507
-0.132479625345121
-0.145374018539543
-0.145375411733965
-0.158269804928387
-0.184057198122808
-0.19695159131723
-0.222738984511652
-0.235633377706074
-0.261420770900495
-0.300101164094917
-0.325888557289339
-0.364568950483761
-0.390356343678182
-0.416143736872604
-0.416145130067026
-0.416146523261447
-0.403254916455869
-0.351684309650291
-0.313006702844713
-0.274329096039134
-0.248544489233556
-0.222759882427978
-0.2098682756224
-0.209869668816821
-0.196978062011243
-0.196979455205665
-0.184087848400086
-0.184089241594508
-0.17119763478893
-0.158306027983352
-0.145414421177773
-0.145415814372195
-0.145417207566617
-0.132525600761039
-0.13252699395546
-0.132528387149882
-0.145422780344304
-0.145424173538725
-0.145425566733147
-0.158319959927569
-0.158321353121991
-0.158322746316412
-0.158324139510834
-0.158325532705256
-0.171219925899678
-0.171221319094099
-0.171222712288521
-0.171224105482943
-0.171225498677365
-0.171226891871786
-0.171228285066208
-0.17122967826063
-0.184124071455051
-0.184125464649473
-0.184126857843895
-0.184128251038317
-0.197022644232738
-0.19702403742716
-0.197025430621582
-0.197026823816004
-0.197028217010425
-0.197029610204847
-0.197031003399269
-0.209925396593691
-0.209926789788112
-0.209928182982534
-0.209929576176956
-0.209930969371377
-0.222825362565799
-0.222826755760221
-0.209935148954643
-0.209936542149064
-0.209937935343486
-0.209939328537908
-0.20994072173233
-0.222835114926751
-0.222836508121173
-0.222837901315595
-0.222839294510016
-0.222840687704438
-0.22284208089886
-0.235736474093282
-0.235737867287703
-0.235739260482125
-0.235740653676547
-0.235742046870969
-0.23574344006539
-0.248637833259812
-0.248639226454234
-0.248640619648655
-0.248642012843077
-0.235750406037499
-0.235751799231921
-0.235753192426342
-0.248647585620764
-0.248648978815186
-0.248650372009608
-0.248651765204029
-0.248653158398451
-0.248654551592873
-0.248655944787295
-0.248657337981716
-0.248658731176138
-0.24866012437056
-0.248661517564981
-0.248662910759403
-0.248664303953825
-0.248665697148247
-0.248667090342668
-0.24866848353709
-0.248669876731512
-0.248671269925934
-0.235779663120355
-0.235781056314777
-0.248675449509199
-0.24867684270362
-0.248678235898042
-0.248679629092464
-0.248681022286886
-0.248682415481307
-0.248683808675729
-0.261578201870151
-0.261579595064573
-0.261580988258994
-0.261582381453416
-0.261583774647838
-0.261585167842259
-0.261586561036681
-0.274480954231103
-0.274482347425525
-0.274483740619946
-0.274485133814368
-0.27448652700879
-0.261594920203212
-0.261596313397633
-0.261597706592055
-0.261599099786477
-0.261600492980898
-0.26160188617532
-0.274496279369742
-0.274497672564164
-0.274499065758585
-0.274500458953007
-0.274501852147429
-0.287396245341851
-0.287397638536272
-0.287399031730694
-0.287400424925116
-0.287401818119538
-0.287403211313959
-0.287404604508381
-0.287405997702803
-0.287407390897225
-0.287408784091646
-0.274517177286068
-0.27451857048049
-0.274519963674911
-0.274521356869333
-0.274522750063755
-0.287417143258177
-0.287418536452598
-0.28741992964702
-0.287421322841442
-0.287422716035864
-0.287424109230285
-0.287425502424707
-0.287426895619129
-0.28742828881355
-0.287429682007972
-0.287431075202394
-0.287432468396816
-0.287433861591237
-0.287435254785659
-0.287436647980081
-0.287438041174503
-0.287439434368924
-0.274547827563346
-0.274549220757768
-0.274550613952189
-0.274552007146611
-0.274553400341033
-0.274554793535455
-0.274556186729876
-0.274557579924298
-0.27455897311872
-0.274560366313142
-0.274561759507563
-0.274563152701985
-0.287457545896407
-0.287458939090829
-0.28746033228525
-0.287461725479672
-0.287463118674094
-0.287464511868515
-0.287465905062937
-0.287467298257359
-0.287468691451781
-0.274577084646202
-0.274578477840624
-0.274579871035046
-0.274581264229467
-0.274582657423889
-0.274584050618311
-0.274585443812733
-0.274586837007154
-0.274588230201576
-0.274589623395998
-0.27459101659042
-0.274592409784841
-0.274593802979263
-0.274595196173685
-0.287489589368107
-0.287490982562528
-0.28749237575695
-0.287493768951372
-0.287495162145794
-0.287496555340215
-0.287497948534637
-0.274606341729059
-0.27460773492348
-0.274609128117902
-0.274610521312324
-0.274611914506746
-0.274613307701167
-0.274614700895589
-0.274616094090011
-0.274617487284433
-0.274618880478854
-0.274620273673276
-0.274621666867698
-0.287516060062119
-0.287517453256541
-0.287518846450963
-0.287520239645385
-0.287521632839806
-0.287523026034228
-0.28752441922865
-0.287525812423072
-0.287527205617493
-0.274635598811915
-0.287529992006337
-0.287531385200758
-0.28753277839518
-0.287534171589602
-0.287535564784024
-0.287536957978445
-0.287538351172867
-0.300432744367289
-0.300434137561711
-0.300435530756132
-0.300436923950554
-0.300438317144976
-0.300439710339398
-0.300441103533819
-0.300442496728241
-0.300443889922663
-0.313338283117084
-0.313339676311506
-0.313341069505928
-0.31334246270035
-0.300450855894771
-0.300452249089193
-0.300453642283615
-0.300455035478037
-0.300456428672458
-0.30045782186688
-0.300459215061302
-0.313353608255723
-0.313355001450145
-0.313356394644567
-0.313357787838989
-0.31335918103341
-0.313360574227832
-0.313361967422254
-0.313363360616676
-0.313364753811097
-0.313366147005519
-0.313367540199941
-0.313368933394363
-0.313370326588784
-0.313371719783206
-0.313373112977628
-0.300481506172049
-0.300482899366471
-0.300484292560893
-0.300485685755315
-0.300487078949736
-0.300488472144158
-0.30048986533858
-0.300491258533002
-0.300492651727423
-0.300494044921845
-0.300495438116267
-0.300496831310688
-0.30049822450511
-0.300499617699532
-0.313394010893954
-0.313395404088375
-0.313396797282797
-0.313398190477219
-0.313399583671641
-0.313400976866062
-0.313402370060484
-0.300510763254906
-0.300512156449327
-0.300513549643749
-0.300514942838171
-0.300516336032593
-0.300517729227014
-0.300519122421436
-0.300520515615858
-0.30052190881028
-0.300523302004701
-0.300524695199123
-0.300526088393545
-0.300527481587967
-0.300528874782388
-0.30053026797681
-0.300531661171232
-0.300533054365653
-0.300534447560075
-0.300535840754497
-0.300537233948919
-0.30053862714334
-0.287647020337762
-0.287648413532184
-0.287649806726606
-0.287651199921027
-0.287652593115449
-0.287653986309871
-0.287655379504292
-0.287656772698714
-0.287658165893136
-0.287659559087558
-0.287660952281979
-0.287662345476401
-0.287663738670823
-0.287665131865245
-0.287666525059666
-0.287667918254088
-0.28766931144851
-0.287670704642932
-0.300565097837353
-0.300566491031775
-0.300567884226197
-0.287676277420618
-0.28767767061504
-0.287679063809462
-0.287680457003884
-0.287681850198305
-0.287683243392727
-0.287684636587149
-0.287686029781571
-0.287687422975992
-0.287688816170414
-0.287690209364836
-0.287691602559257
-0.287692995753679
-0.287694388948101
-0.287695782142523
-0.287697175336944
-0.287698568531366
-0.287699961725788
-0.28770135492021
-0.287702748114631
-0.287704141309053
-0.274812534503475
-0.261920927697896
-0.261922320892318
-0.26192371408674
-0.261925107281162
-0.261926500475583
-0.261927893670005
-0.261929286864427
-0.249037680058849
-0.24903907325327
-0.249040466447692
-0.249041859642114
-0.249043252836536
-0.249044646030957
-0.249046039225379
-0.249047432419801
-0.249048825614222
-0.249050218808644
-0.249051612003066
-0.249053005197488
-0.249054398391909
-0.236162791586331
-0.236164184780753
-0.236165577975175
-0.236166971169596
-0.236168364364018
-0.23616975755844
-0.236171150752861
-0.236172543947283
-0.236173937141705
-0.236175330336127
-0.236176723530548
-0.23617811672497
-0.236179509919392
-0.236180903113814
-0.236182296308235
-0.236183689502657
-0.236185082697079
-0.236186475891501
-0.236187869085922
-0.236189262280344
-0.236190655474766
-0.236192048669187
-0.223300441863609
-0.210408835058031
-0.210410228252453
-0.210411621446874
-0.210413014641296
-0.210414407835718
-0.21041580103014
-0.210417194224561
-0.210418587418983
-0.210419980613405
-0.210421373807826
-0.210422767002248
-0.19753116019667
-0.197532553391092
-0.197533946585513
-0.197535339779935
-0.197536732974357
-0.197538126168779
-0.1975395193632
-0.197540912557622
-0.197542305752044
-0.184650698946466
-0.184652092140887
-0.184653485335309
-0.184654878529731
-0.184656271724152
-0.184657664918574
-0.184659058112996
-0.184660451307418
-0.184661844501839
-0.184663237696261
-0.184664630890683
-0.184666024085105
-0.184667417279526
-0.184668810473948
-0.18467020366837
-0.184671596862791
-0.184672990057213
-0.184674383251635
-0.184675776446057
-0.184677169640478
-0.1846785628349
-0.171786956029322
-0.171788349223744
-0.171789742418165
-0.158898135612587
-0.158899528807009
-0.15890092200143
-0.158902315195852
-0.158903708390274
-0.158905101584696
-0.158906494779117
-0.158907887973539
-0.158909281167961
-0.146017674362383
-0.146019067556804
-0.146020460751226
-0.146021853945648
-0.14602324714007
-0.146024640334491
-0.146026033528913
-0.146027426723335
-0.146028819917756
-0.133137213112178
-0.1331386063066
-0.133139999501022
-0.133141392695443
-0.133142785889865
-0.133144179084287
-0.120252572278709
-0.12025396547313
-0.120255358667552
-0.120256751861974
-0.120258145056395
-0.120259538250817
-0.120260931445239
-0.120262324639661
-0.120263717834082
-0.120265111028504
-0.120266504222926
-0.120267897417348
-0.120269290611769
-0.107377683806191
-0.107379077000613
-0.107380470195035
-0.0944888633894563
-0.094490256583878
-0.0944916497782997
-0.0944930429727214
-0.0944944361671432
-0.0944958293615649
-0.0944972225559866
-0.0944986157504084
-0.0945000089448301
-0.0945014021392518
-0.0816097953336735
-0.0816111885280953
-0.081612581722517
-0.0816139749169387
-0.0816153681113605
-0.0816167613057822
-0.0687251545002039
-0.0687265476946257
-0.0687279408890474
-0.0687293340834691
-0.0687307272778909
-0.0558391204723126
-0.0558405136667343
-0.042948906861156
-0.0429503000555778
-0.0429516932499995
-0.0429530864444212
-0.042954479638843
-0.0429558728332647
-0.0429572660276864
-0.0429586592221082
-0.0300670524165299
-0.0300684456109516
-0.0300698388053733
-0.0300712319997951
-0.0300726251942168
-0.0300740183886385
-0.0300754115830603
-0.017183804777482
-0.0171851979719037
-0.0171865911663255
-0.0171879843607472
-0.00429637755516892
-0.00429777074959065
-0.00429916394401239
0.00859244286156589
0.00859104966714416
0.00858965647272242
0.00858826327830069
0.00858687008387896
0.00858547688945724
0.0085840836950355
0.0214756905006138
0.021474297306192
0.0214729041117703
0.0214715109173486
0.0343631177229269
0.0343617245285051
0.0472533313340834
0.0472519381396617
0.0472505449452399
0.0472491517508182
0.0601407585563965
0.0730323653619747
0.073030972167553
0.0730295789731313
0.0859211857787096
0.0859197925842878
0.0859183993898661
0.0988100061954444
0.0988086130010226
0.0988072198066009
0.111698826612179
0.111697433417757
0.124589040223336
0.124587647028914
0.124586253834492
0.137477860640071
0.137476467445649
0.137475074251227
0.150366681056805
0.150365287862384
0.150363894667962
0.15036250147354
0.163254108279118
0.176145715084697
0.176144321890275
0.189035928695853
0.189034535501431
0.20192614230701
0.201924749112588
0.201923355918166
0.214814962723745
0.214813569529323
0.214812176334901
0.214810783140479
0.227702389946058
0.227700996751636
0.227699603557214
0.227698210362792
0.240589817168371
0.240588423973949
0.240587030779527
0.240585637585106
0.240584244390684
0.240582851196262
0.25347445800184
0.266366064807419
0.266364671612997
0.266363278418575
0.266361885224153
0.266360492029732
0.26635909883531
0.266357705640888
0.279249312446467
0.279247919252045
0.279246526057623
0.279245132863201
0.27924373966878
0.279242346474358
0.279240953279936
0.279239560085514
0.279238166891093
0.279236773696671
0.279235380502249
0.279233987307827
0.279232594113406
0.292124200918984
0.292122807724562
0.279228414530141
0.292120021335719
0.292118628141297
0.292117234946875
0.292115841752454
0.292114448558032
0.29211305536361
0.292111662169188
0.292110268974767
0.292108875780345
0.292107482585923
0.292106089391502
0.29210469619708
0.292103303002658
0.292101909808236
0.292100516613815
0.292099123419393
0.292097730224971
0.292096337030549
0.292094943836128
0.292093550641706
0.292092157447284
0.292090764252862
0.292089371058441
0.292087977864019
0.292086584669597
0.292085191475176
0.292083798280754
0.292082405086332
0.29208101189191
0.292079618697489
0.279185225503067
0.279183832308645
0.279182439114223
0.279181045919802
0.26628665272538
0.266285259530958
0.266283866336537
0.266282473142115
0.253388079947693
0.266279686753271
0.26627829355885
0.266276900364428
0.266275507170006
0.253381113975584
0.253379720781163
0.253378327586741
0.253376934392319
0.240482541197897
0.240481148003476
0.240479754809054
0.240478361614632
0.240476968420211
0.227582575225789
0.227581182031367
0.214686788836945
0.214685395642524
0.214684002448102
0.20178960925368
0.201788216059258
0.201786822864837
0.201785429670415
0.214677036475993
0.214675643281572
0.21467425008715
0.214672856892728
0.201778463698306
0.201777070503885
0.201775677309463
0.188881284115041
0.188879890920619
0.188878497726198
0.188877104531776
0.188875711337354
0.188874318142932
0.188872924948511
0.188871531754089
0.175977138559667
0.175975745365246
0.163081352170824
0.163079958976402
0.15018556578198
0.137291172587559
0.150182779393137
0.150181386198715
0.150179993004293
0.150178599809872
0.15017720661545
0.150175813421028
0.137281420226607
0.137280027032185
0.137278633837763
0.124384240643341
0.13727584744892
0.137274454254498
0.137273061060076
0.137271667865654
0.137270274671233
0.137268881476811
0.137267488282389
0.137266095087967
0.124371701893546
0.124370308699124
0.124368915504702
0.137260522310281
0.137259129115859
0.137257735921437
0.137256342727015
0.124361949532594
0.124360556338172
0.12435916314375
0.124357769949328
0.111463376754907
0.111461983560485
0.111460590366063
0.111459197171642
0.11145780397722
0.0985634107827981
0.0985620175883764
0.0856676243939546
0.0856662311995329
0.0856648380051112
0.0856634448106894
0.0856620516162677
0.085660658421846
0.0985522652274242
0.0856578720330025
0.0727634788385808
0.0727620856441591
0.0727606924497373
0.0727592992553156
0.0727579060608939
0.0727565128664721
0.0727551196720504
0.0598607264776287
0.0598593332832069
0.0598579400887852
0.0598565468943635
0.0598551536999418
0.05985376050552
0.0598523673110983
0.0598509741166766
0.0598495809222548
0.0598481877278331
0.0598467945334114
0.0469524013389896
0.0469510081445679
0.0598426149501462
0.0598412217557245
0.0469468285613027
0.046945435366881
0.0469440421724593
0.0469426489780375
0.0469412557836158
0.0340468625891941
0.0340454693947723
0.0340440762003506
0.0340426830059289
0.0340412898115072
0.0340398966170854
0.0211455034226637
0.021144110228242
0.0211427170338202
0.0211413238393985
0.0211399306449768
0.021138537450555
0.0211371442561333
0.00824275106171158
0.0211343578672898
0.0211329646728681
0.0211315714784464
0.0211301782840247
0.00823578508960293
0.0082343918951812
0.00823299870075947
0.00823160550633774
0.008230212311916
0.00822881911749428
0.00822742592307255
0.00822603272865081
-0.00466836046577091
-0.00466975366019264
-0.00467114685461438
-0.00467254004903611
-0.00467393324345784
-0.0175683264378796
-0.0175697196323013
-0.017571112826723
-0.0175725060211448
-0.00468089921556649
-0.00468229240998822
-0.01757668560441
-0.0175780787988317
-0.0175794719932534
-0.0175808651876751
-0.0175822583820969
-0.0175836515765186
-0.00469204477094033
-0.00469343796536206
-0.00469483115978379
-0.00469622435420552
-0.00469761754862725
-0.017592010743049
-0.0175934039374707
-0.0175947971318924
-0.0175961903263142
-0.0175975835207359
-0.0175989767151576
-0.0304933699095794
-0.0304947631040011
-0.0304961562984228
-0.0176045494928446
-0.0176059426872663
-0.017607335881688
-0.0176087290761097
-0.0176101222705315
-0.0305045154649532
-0.0305059086593749
-0.0305073018537967
-0.0305086950482184
-0.0305100882426401
-0.0305114814370619
-0.0305128746314836
-0.0305142678259053
-0.030515661020327
-0.0305170542147488
-0.0434114474091705
-0.0434128406035922
-0.043414233798014
-0.0434156269924357
-0.0434170201868574
-0.0434184133812792
-0.0305268065757009
-0.0434211997701226
-0.0434225929645444
-0.0434239861589661
-0.0434253793533878
-0.0434267725478095
-0.0434281657422313
-0.043429558936653
-0.0434309521310747
-0.0434323453254965
-0.0434337385199182
-0.0563281317143399
-0.0563295249087617
-0.0563309181031834
-0.0563323112976051
-0.0563337044920268
-0.0692280976864486
-0.0692294908808703
-0.069230884075292
-0.0692322772697138
-0.0692336704641355
-0.0563420636585572
-0.069236456852979
-0.0692378500474007
-0.0692392432418224
-0.0692406364362441
-0.0692420296306659
-0.0821364228250876
-0.0821378160195093
-0.0821392092139311
-0.0821406024083528
-0.0821419956027745
-0.0821433887971963
-0.082144781991618
-0.0821461751860397
-0.0950405683804614
-0.0950419615748832
-0.0950433547693049
-0.0950447479637266
-0.0950461411581484
-0.10794053435257
-0.107941927546992
-0.0950503207414136
-0.0950517139358353
-0.095053107130257
-0.0950545003246787
-0.0950558935191005
-0.107950286713522
-0.107951679907944
-0.107953073102366
-0.107954466296787
-0.107955859491209
-0.120850252685631
-0.120851645880053
-0.120853039074474
-0.120854432268896
-0.120855825463318
-0.12085721865774
-0.120858611852161
-0.120860005046583
-0.120861398241005
-0.120862791435426
-0.120864184629848
-0.12086557782427
-0.120866971018692
-0.120868364213113
-0.120869757407535
-0.120871150601957
-0.120872543796379
-0.1208739369908
-0.120875330185222
-0.120876723379644
-0.133771116574065
-0.133772509768487
-0.133773902962909
-0.133775296157331
-0.133776689351752
-0.133778082546174
-0.133779475740596
-0.133780868935018
-0.133782262129439
-0.133783655323861
-0.133785048518283
-0.133786441712705
-0.133787834907126
-0.120896228101548
-0.13379062129597
-0.133792014490391
-0.133793407684813
-0.133794800879235
-0.133796194073657
-0.133797587268078
-0.1466919804625
-0.146693373656922
-0.146694766851344
-0.146696160045765
-0.146697553240187
-0.146698946434609
-0.14670033962903
-0.146701732823452
-0.146703126017874
-0.146704519212296
-0.146705912406717
-0.146707305601139
-0.146708698795561
-0.146710091989983
-0.133818485184404
-0.133819878378826
-0.133821271573248
-0.133822664767669
-0.146717057962091
-0.146718451156513
-0.146719844350935
-0.146721237545356
-0.146722630739778
-0.1467240239342
-0.146725417128622
-0.146726810323043
-0.146728203517465
-0.146729596711887
-0.146730989906309
-0.14673238310073
-0.146733776295152
-0.159628169489574
-0.159629562683995
-0.159630955878417
-0.159632349072839
-0.159633742267261
-0.146742135461682
-0.146743528656104
-0.146744921850526
-0.146746315044948
-0.146747708239369
-0.146749101433791
-0.146750494628213
-0.146751887822634
-0.146753281017056
-0.146754674211478
-0.1467560674059
-0.146757460600321
-0.159651853794743
-0.159653246989165
-0.159654640183587
-0.159656033378008
-0.15965742657243
-0.172551819766852
-0.172553212961274
-0.172554606155695
-0.172555999350117
-0.159664392544539
-0.15966578573896
-0.172560178933382
-0.172561572127804
-0.159669965322226
-0.159671358516647
-0.159672751711069
-0.159674144905491
-0.159675538099913
-0.159676931294334
-0.159678324488756
-0.159679717683178
-0.159681110877599
-0.159682504072021
-0.172576897266443
-0.172578290460865
-0.172579683655286
-0.172581076849708
-0.17258247004413
-0.172583863238552
-0.172585256432973
-0.159693649627395
-0.159695042821817
-0.159696436016239
-0.15969782921066
-0.159699222405082
-0.159700615599504
-0.172595008793925
-0.172596401988347
-0.172597795182769
-0.172599188377191
-0.172600581571612
-0.172601974766034
-0.172603367960456
-0.172604761154878
-0.172606154349299
-0.172607547543721
-0.172608940738143
-0.172610333932564
-0.172611727126986
-0.172613120321408
-0.17261451351583
-0.172615906710251
-0.159724299904673
-0.159725693099095
-0.172620086293517
-0.172621479487938
-0.17262287268236
-0.159731265876782
-0.159732659071203
-0.159734052265625
-0.159735445460047
-0.159736838654469
-0.15973823184889
-0.159739625043312
-0.159741018237734
-0.159742411432156
-0.159743804626577
-0.159745197820999
-0.159746591015421
-0.159747984209843
-0.159749377404264
-0.159750770598686
-0.172645163793108
-0.159753556987529
-0.159754950181951
-0.159756343376373
-0.159757736570795
-0.159759129765216
-0.159760522959638
-0.14686891615406
-0.146870309348482
-0.146871702542903
-0.146873095737325
-0.146874488931747
-0.146875882126168
-0.14687727532059
-0.146878668515012
-0.146880061709434
-0.146881454903855
-0.146882848098277
-0.146884241292699
-0.159778634487121
-0.159780027681542
-0.159781420875964
-0.146889814070386
-0.146891207264808
-0.146892600459229
-0.146893993653651
-0.146895386848073
-0.146896780042494
-0.146898173236916
-0.146899566431338
-0.14690095962576
-0.134009352820181
-0.134010746014603
-0.134012139209025
-0.134013532403447
-0.134014925597868
-0.13401631879229
-0.134017711986712
-0.134019105181133
-0.134020498375555
-0.146914891569977
-0.146916284764399
-0.14691767795882
-0.146919071153242
-0.134027464347664
-0.134028857542086
-0.134030250736507
-0.134031643930929
-0.134033037125351
-0.134034430319772
-0.134035823514194
-0.134037216708616
-0.134038609903038
-0.134040003097459
-0.134041396291881
-0.134042789486303
-0.134044182680725
-0.134045575875146
-0.134046969069568
-0.13404836226399
-0.134049755458412
-0.121158148652833
-0.121159541847255
-0.121160935041677
-0.121162328236098
-0.10827072143052
-0.108272114624942
-0.108273507819364
-0.108274901013785
-0.108276294208207
-0.108277687402629
-0.121172080597051
-0.121173473791472
-0.121174866985894
-0.121176260180316
-0.121177653374737
-0.121179046569159
-0.121180439763581
-0.121181832958003
-0.121183226152424
-0.121184619346846
-0.121186012541268
-0.12118740573569
-0.121188798930111
-0.121190192124533
-0.121191585318955
-0.108299978513377
-0.108301371707798
-0.10830276490222
-0.108304158096642
-0.108305551291063
-0.108306944485485
-0.108308337679907
-0.108309730874329
-0.10831112406875
-0.108312517263172
-0.108313910457594
-0.0954223036520156
-0.0954236968464373
-0.095425090040859
-0.0954264832352807
-0.0954278764297025
-0.0954292696241242
-0.0954306628185459
-0.0954320560129677
-0.0954334492073894
-0.0954348424018111
-0.0954362355962328
-0.0825446287906546
-0.0825460219850763
-0.082547415179498
-0.0825488083739198
-0.0825502015683415
-0.0825515947627632
-0.082552987957185
-0.0825543811516067
-0.0825557743460284
-0.0825571675404502
-0.0825585607348719
-0.0825599539292936
-0.0825613471237154
-0.0825627403181371
-0.0825641335125588
-0.0825655267069805
-0.0825669199014023
-0.082568313095824
-0.0696767062902457
-0.0696780994846675
-0.0696794926790892
-0.0567878858735109
-0.0567892790679327
-0.0567906722623544
-0.0567920654567761
-0.0567934586511978
-0.0567948518456196
-0.0567962450400413
-0.056797638234463
-0.0567990314288848
-0.0696934246233065
-0.0696948178177282
-0.06969621101215
-0.0696976042065717
-0.0696989974009934
-0.0697003905954151
-0.0697017837898369
-0.0697031769842586
-0.0697045701786803
-0.0697059633731021
-0.0697073565675238
-0.0568157497619455
-0.0439241429563673
-0.043925536150789
-0.0439269293452107
-0.0439283225396325
-0.0439297157340542
-0.0439311089284759
-0.0439325021228976
-0.0310408953173194
-0.0310422885117411
-0.0310436817061628
-0.0310450749005846
-0.0310464680950063
-0.031047861289428
-0.0310492544838498
-0.0310506476782715
-0.0310520408726932
-0.0310534340671149
-0.0310548272615367
-0.0310562204559584
-0.0310576136503801
-0.0310590068448019
-0.0310604000392236
-0.0181687932336453
-0.0181701864280671
-0.0181715796224888
-0.0181729728169105
-0.0181743660113322
-0.018175759205754
-0.0181771524001757
-0.0181785455945974
-0.0181799387890192
-0.0310743319834409
-0.0310757251778626
-0.0310771183722844
-0.0310785115667061
-0.0181869047611278
-0.0181882979555496
-0.0181896911499713
-0.018191084344393
-0.00529947753881474
-0.00530087073323647
-0.0053022639276582
-0.00530365712207994
0.00758794968349833
0.0075865564890766
0.00758516329465487
0.00758377010023314
0.00758237690581141
0.00758098371138969
0.00757959051696796
0.00757819732254622
0.0204698041281245
0.0204684109337028
0.020467017739281
0.0204656245448593
0.0204642313504376
0.0204628381560158
0.0204614449615941
0.0204600517671724
0.0204586585727506
0.0204572653783289
0.0204558721839072
0.0204544789894855
0.0204530857950637
0.033344692600642
0.0333432994062203
0.0462349062117985
0.0462335130173768
0.0462321198229551
0.0462307266285333
0.0462293334341116
0.0462279402396899
0.0462265470452682
0.0462251538508464
0.0462237606564247
0.046222367462003
0.0462209742675812
0.0462195810731595
0.0591111878787378
0.059109794684316
0.0591084014898943
0.0591070082954726
0.0591056151010508
0.0591042219066291
0.0591028287122074
0.0591014355177857
0.0719930423233639
0.0719916491289422
0.0719902559345205
0.0719888627400987
0.084880469545677
0.0848790763512553
0.0848776831568336
0.0848762899624118
0.0848748967679901
0.0977665035735684
0.0977651103791466
0.0977637171847249
0.0977623239903032
0.110653930795881
0.11065253760146
0.110651144407038
0.110649751212616
0.123541358018195
0.123539964823773
0.123538571629351
0.123537178434929
0.136428785240508
0.136427392046086
0.136425998851664
0.136424605657242
0.136423212462821
0.149314819268399
0.149313426073977
0.149312032879555
0.149310639685134
0.149309246490712
0.14930785329629
0.162199460101869
0.162198066907447
0.162196673713025
0.162195280518603
0.162193887324182
0.16219249412976
0.162191100935338
0.162189707740916
0.162188314546495
0.162186921352073
0.175078528157651
0.18797013496323
0.187968741768808
0.187967348574386
0.187965955379964
0.200857562185543
0.200856168991121
0.200854775796699
0.200853382602277
0.200851989407856
0.200850596213434
0.200849203019012
0.20084780982459
0.200846416630169
0.200845023435747
0.200843630241325
0.200842237046904
0.213733843852482
0.21373245065806
0.213731057463638
0.213729664269217
0.213728271074795
0.226619877880373
0.226618484685951
0.22661709149153
0.239508698297108
0.239507305102686
0.239505911908265
0.239504518713843
0.239503125519421
0.239501732324999
0.239500339130578
0.239498945936156
0.239497552741734
0.252389159547312
0.252387766352891
0.252386373158469
0.252384979964047
0.252383586769626
0.252382193575204
0.252380800380782
0.26527240718636
0.265271013991939
0.278162620797517
0.278161227603095
0.291052834408673
0.291051441214252
0.29105004801983
0.291048654825408
0.291047261630986
0.303938868436565
0.303937475242143
0.303936082047721
0.3039346888533
0.316826295658878
0.316824902464456
0.329716509270034
0.329715116075613
0.329713722881191
0.329712329686769
0.342603936492347
0.342602543297926
0.342601150103504
0.342599756909082
0.355491363714661
0.368382970520239
0.368381577325817
0.368380184131395
0.381271790936974
0.381270397742552
0.38126900454813
0.381267611353708
0.381266218159287
0.394157824964865
0.394156431770443
0.394155038576021
0.3941536453816
0.407045252187178
0.407043858992756
0.407042465798335
0.419934072603913
0.419932679409491
0.419931286215069
0.419929893020648
0.432821499826226
0.432820106631804
0.445711713437382
0.458603320242961
0.458601927048539
0.458600533854117
0.458599140659696
0.471490747465274
0.471489354270852
0.47148796107643
0.471486567882009
0.484378174687587
0.484376781493165
0.497268388298743
0.497266995104322
0.4972656019099
0.510157208715478
0.510155815521056
0.510154422326635
0.510153029132213
0.510151635937791
0.51015024274337
0.510148849548948
0.510147456354526
0.523039063160104
0.535930669965683
0.535929276771261
0.535927883576839
0.535926490382417
0.535925097187996
0.535923703993574
0.535922310799152
0.53592091760473
0.535919524410309
0.535918131215887
0.535916738021465
0.535915344827044
0.535913951632622
0.5230195584382
0.523018165243778
0.523016772049357
0.523015378854935
0.510120985660513
0.510119592466092
0.51011819927167
0.523009806077248
0.523008412882826
0.510114019688405
0.510112626493983
0.510111233299561
0.510109840105139
0.497215446910718
0.497214053716296
0.497212660521874
0.497211267327452
0.484316874133031
0.484315480938609
0.484314087744187
0.484312694549766
0.484311301355344
0.471416908160922
0.4714155149665
0.471414121772079
0.458519728577657
0.458518335383235
0.458516942188813
0.471408548994392
0.47140715579997
0.471405762605548
0.458511369411127
0.458509976216705
0.445615583022283
0.445614189827861
0.44561279663344
0.445611403439018
0.445610010244596
0.432715617050174
0.432714223855753
0.432712830661331
0.432711437466909
0.432710044272487
0.419815651078066
0.419814257883644
0.419812864689222
0.406918471494801
0.406917078300379
0.406915685105957
0.406914291911535
0.406912898717114
0.406911505522692
0.40691011232827
0.394015719133848
0.394014325939427
0.381119932745005
0.381118539550583
0.394010146356162
0.39400875316174
0.394007359967318
0.381112966772896
0.381111573578475
0.381110180384053
0.381108787189631
0.381107393995209
0.381106000800788
0.381104607606366
0.381103214411944
0.368208821217523
0.368207428023101
0.368206034828679
0.368204641634257
0.368203248439836
0.368201855245414
0.368200462050992
0.36819906885657
0.368197675662149
0.368196282467727
0.368194889273305
0.368193496078883
0.355299102884462
0.35529770969004
0.355296316495618
0.355294923301197
0.355293530106775
0.342399136912353
0.342397743717931
0.34239635052351
0.342394957329088
0.329500564134666
0.329499170940244
0.329497777745823
0.329496384551401
0.342387991356979
0.342386598162558
0.342385204968136
0.342383811773714
0.342382418579292
0.329488025384871
0.329486632190449
0.329485238996027
0.329483845801605
0.329482452607184
0.316588059412762
0.31658666621834
0.303692273023918
0.290797879829497
0.290796486635075
0.277902093440653
0.277900700246232
0.27789930705181
0.290790913857388
0.290789520662966
0.290788127468545
0.290786734274123
0.290785341079701
0.290783947885279
0.290782554690858
0.290781161496436
0.290779768302014
0.290778375107593
0.290776981913171
0.290775588718749
0.290774195524327
0.290772802329906
0.290771409135484
0.277877015941062
0.27787562274664
0.277874229552219
0.277872836357797
0.277871443163375
0.277870049968953
0.277868656774532
0.27786726358011
0.264972870385688
0.277864477191267
0.277863083996845
0.277861690802423
0.277860297608001
0.26496590441358
0.264964511219158
0.264963118024736
0.264961724830314
0.264960331635893
0.252065938441471
0.252064545247049
0.252063152052628
0.252061758858206
0.252060365663784
0.252058972469362
0.252057579274941
0.239163186080519
0.239161792886097
0.239160399691675
0.239159006497254
0.239157613302832
0.23915622010841
0.239154826913988
0.239153433719567
0.239152040525145
0.239150647330723
0.239149254136302
0.22625486094188
0.226253467747458
0.226252074553036
0.226250681358615
0.226249288164193
0.226247894969771
0.226246501775349
0.213352108580928
0.213350715386506
0.213349322192084
0.213347928997663
0.200453535803241
0.187559142608819
0.174664749414397
0.148877356219976
0.123089963025554
0.110195569831132
0.0973011766367104
0.0844067834422887
0.084405390247867
0.0972969970534452
0.0972956038590235
0.0972942106646018
0.0972928174701801
0.0972914242757583
0.0972900310813366
0.0843956378869149
0.0843942446924931
0.0843928514980714
0.0843914583036497
0.0843900651092279
0.0843886719148062
0.0843872787203845
0.0843858855259628
0.084384492331541
0.0843830991371193
0.0972747059426976
0.0972733127482758
0.110164919553854
0.110163526359432
0.110162133165011
0.123053739970589
0.135945346776167
0.135943953581745
0.148835560387324
0.148834167192902
0.16172577399848
0.161724380804059
0.161722987609637
0.161721594415215
0.148827201220793
0.148825808026372
0.14882441483195
0.148823021637528
0.148821628443106
0.135927235248685
0.135925842054263
0.135924448859841
0.135923055665419
0.148814662470998
0.135920269276576
0.135918876082154
0.135917482887733
0.135916089693311
0.135914696498889
0.135913303304467
0.135911910110046
0.135910516915624
0.135909123721202
0.12301473052678
0.123013337332359
0.123011944137937
0.123010550943515
0.123009157749094
0.123007764554672
0.12300637136025
0.123004978165828
0.110110584971407
0.110109191776985
0.110107798582563
0.110106405388141
0.12299801219372
0.122996618999298
0.122995225804876
0.122993832610455
0.122992439416033
0.122991046221611
0.122989653027189
0.122988259832768
0.122986866638346
0.122985473443924
0.122984080249502
0.122982687055081
0.122981293860659
0.122979900666237
0.122978507471815
0.110084114277394
0.110082721082972
0.11008132788855
0.110079934694129
0.110078541499707
0.110077148305285
0.122968755110863
0.122967361916442
0.12296596872202
0.122964575527598
0.122963182333176
0.122961789138755
0.122960395944333
0.122959002749911
0.12295760955549
0.122956216361068
0.122954823166646
0.122953429972224
0.110059036777803
0.110057643583381
0.110056250388959
0.110054857194537
0.110053464000116
0.110052070805694
0.110050677611272
0.11004928441685
0.110047891222429
0.110046498028007
0.122938104833585
0.122936711639164
0.122935318444742
0.12293392525032
0.122932532055898
0.110038138861477
0.110036745667055
0.110035352472633
0.110033959278211
0.11003256608379
0.110031172889368
0.110029779694946
0.110028386500525
0.110026993306103
0.110025600111681
0.110024206917259
0.110022813722838
0.110021420528416
0.110020027333994
0.110018634139572
0.110017240945151
0.122908847750729
0.122907454556307
0.122906061361886
0.110011668167464
0.110010274973042
0.11000888177862
0.110007488584199
0.110006095389777
0.110004702195355
0.110003309000933
0.110001915806512
0.11000052261209
0.109999129417668
0.109997736223246
0.109996343028825
0.109994949834403
0.0971005566399813
0.0970991634455596
0.0970977702511378
0.0970963770567161
0.0970949838622944
0.0970935906678726
0.109985197473451
0.109983804279029
0.109982411084607
0.109981017890186
0.109979624695764
0.109978231501342
0.10997683830692
0.109975445112499
0.109974051918077
0.109972658723655
0.109971265529234
0.109969872334812
0.10996847914039
0.109967085945968
0.109965692751547
0.109964299557125
0.109962906362703
0.109961513168281
0.0970671199738598
0.097065726779438
0.0970643335850163
0.109955940390595
0.109954547196173
0.109953154001751
0.109951760807329
0.109950367612908
0.109948974418486
0.109947581224064
0.109946188029642
0.109944794835221
0.109943401640799
0.109942008446377
0.109940615251956
0.109939222057534
0.109937828863112
0.10993643566869
0.109935042474269
0.0970406492798469
0.0970392560854251
0.0970378628910034
0.0970364696965817
0.09703507650216
0.109926683307738
0.0970322901133165
0.0970308969188948
0.097029503724473
0.0970281105300513
0.0970267173356296
0.0970253241412078
0.0970239309467861
0.0970225377523644
0.0841281445579427
0.0841267513635209
0.0841253581690992
0.0841239649746775
0.0841225717802557
0.084121178585834
0.0841197853914123
0.0841183921969905
0.0841169990025688
0.0841156058081471
0.0841142126137253
0.0712198194193036
0.0712184262248819
0.0841100330304601
0.0841086398360384
0.0841072466416167
0.084105853447195
0.0841044602527732
0.0841030670583515
0.0841016738639298
0.084100280669508
0.0840988874750863
0.0840974942806646
0.0712031010862429
0.0712017078918211
0.0712003146973994
0.0711989215029777
0.0711975283085559
0.0711961351141342
0.0711947419197125
0.0711933487252907
0.071191955530869
0.0711905623364473
0.0711891691420255
0.0840807759476038
0.0840793827531821
0.0840779895587603
0.0840765963643386
0.0840752031699169
0.0840738099754952
0.0711794167810734
0.0711780235866517
0.07117663039223
0.0711752371978082
0.0711738440033865
0.0711724508089648
0.0711710576145431
0.0711696644201213
0.0840612712256996
0.0840598780312779
0.0840584848368561
0.0840570916424344
0.0840556984480127
0.0840543052535909
0.0840529120591692
0.0840515188647475
0.0840501256703257
0.084048732475904
0.0840473392814823
0.0840459460870606
0.0840445528926388
0.0840431596982171
0.0840417665037954
0.0840403733093736
0.0840389801149519
0.0840375869205302
0.0840361937261084
0.0840348005316867
0.084033407337265
0.0840320141428433
0.0840306209484215
0.0840292277539998
0.0840278345595781
0.0840264413651563
0.0840250481707346
0.0840236549763129
0.0840222617818912
0.0969138685874694
0.0969124753930477
0.096911082198626
0.0969096890042042
0.0969082958097825
0.109799902615361
0.109798509420939
0.109797116226517
0.109795723032096
0.109794329837674
0.109792936643252
0.10979154344883
0.109790150254409
0.109788757059987
0.109787363865565
0.109785970671143
0.109784577476722
0.1097831842823
0.109781791087878
0.109780397893457
0.109779004699035
0.109777611504613
0.122669218310191
0.12266782511577
0.122666431921348
0.135558038726926
0.135556645532504
0.135555252338083
0.135553859143661
0.135552465949239
0.135551072754818
0.135549679560396
0.135548286365974
0.135546893171552
0.135545499977131
0.122651106782709
0.122649713588287
0.122648320393865
0.122646927199444
0.122645534005022
0.1226441408106
0.122642747616178
0.122641354421757
0.135532961227335
0.135531568032913
0.135530174838492
0.13552878164407
0.135527388449648
0.135525995255226
0.122631602060805
0.122630208866383
0.135521815671961
0.135520422477539
0.135519029283118
0.135517636088696
0.135516242894274
0.135514849699853
0.135513456505431
0.148405063311009
0.148403670116587
0.148402276922166
0.148400883727744
0.148399490533322
0.1483980973389
0.148396704144479
0.174181310950057
0.174179917755635
0.174178524561213
0.174177131366792
[truncated: 20,229 more chars]
