# Supplementary material for: Surface roughness profile separation using singular spectrum analysis
Source: PLoS One. 2025 Nov 25;20(11):e0336936. doi: 10.1371/journal.pone.0336936 (PMC12646398; doi:10.1371/journal.pone.0336936)
Supplement: S6 File — (TXT) [file pone.0336936.s006.txt]

Filtering Information
Roughness was calculated based on Gaussian filter
Long cutoff (Lc)=0.8 mm

Roughness Parameters
Calculation was based on the sampling lengths (see ISO 4287 and ISO 4288) . Using Gaussian window from -Lc/2 to Lc/2 

Uncertainty Information:
Assume that Z co-ordinates have standard uncertainty of 2.49 nm (1% of Pq), 
X co-ordinates have standard uncertainty of 5.0 nm (2% of spacing), and
measurement errors on Z and X co-ordinates are Gaussian distribution and independent.
Percent Coverage  = 95%

			Nominal value		Mean value			Standard Uncertainty
--------------------------------------------------------------------------------------------------------------------------------------------
Ra			0.16423 um			0.16415 um			0.65 nm
Rq			0.20113 um			0.20183 um			1.93 nm
Rku			2.40393			2.41967			0.029
Rz			0.89056 um			0.89695 um			12.74 nm
Rdq			0.02267 um/um		0.02535 um/um		0.93 nm/um
Rt			1.09364 um			1.09838 um			13.07 nm
Rp			0.46437 um			0.4664 um			6.97 nm
Rv			0.42619 um			0.43125 um			7.28 nm
RSm			209.21121 um		214.93393 um		17.55 um
Rc			0.61486 um		0.62488 um		0.013 um
(Sm and Rc were calculated based on +/-5% of Rz, 1% of the sampling length)

Note: Uncertainty due to rounding errors and truncation errors is ignored because its uncertainty value is very small when compared with values of other sources of uncertainty. 
For more information, see Section F.2.2.3 of "American National Standard for Calibration - U.S. Guide to the Expression of Uncertainty in Measurement"
============================================================================================================================================


Waviness Parameters
Calculation was based on the sampling lengths (see ISO 4287 and ISO 4288) . Using Gaussian window from -Lc/2 to Lc/2 

Uncertainty Information:
Assume that Z co-ordinates have standard uncertainty of 2.49 nm (1% of Pq), 
X co-ordinates have standard uncertainty of 5.0 nm (2% of spacing), and
measurement errors on Z and X co-ordinates are Gaussian distribution and independent.
Percent Coverage  = 95%

			Nominal value		Mean value			Standard Uncertainty
--------------------------------------------------------------------------------------------------------------------------------------------
Wa			0.07381 um			0.07389 um			2.14 nm
Wq			0.08808 um			0.09345 um			5.35 nm
Wku			2.3266			2.19793			0.12
Wz			0.246 um			0.25267 um			13.42 nm
Wdq			0.00053 um/um		0.00055 um/um		0.021 nm/um
Wt			0.52646 um			0.52645 um			17.19 nm
Wp			0.14625 um			0.14712 um			3.96 nm
Wv			0.11467 um			0.11963 um			4.98 nm

Note: Uncertainty due to rounding errors and truncation errors is ignored because its uncertainty value is very small when compared with values of other sources of uncertainty. 
For more information, see Section F.2.2.3 of "American National Standard for Calibration - U.S. Guide to the Expression of Uncertainty in Measurement"
============================================================================================================================================
